# Supplementary material for: The splicing factor RBM17 drives leukemic stem cell maintenance by evading nonsense-mediated decay of pro-leukemic factors
Source: Nat Commun. 2022 Jul 4;13:3833. doi: 10.1038/s41467-022-31155-0 (PMC9250932; doi:10.1038/s41467-022-31155-0)
Supplement: Supplementary file 3 — Supplementary Data 1 [file 41467_2022_31155_MOESM3_ESM.xlsx]

## Sheet: sheet1
Supplementary Data 1: AML prognostic P vlaues, LSC+/LSC- P values and average expressions in LSC+ versus LSC- of 203 mRNA splicing factors. Related to Figure 1.
UniProt	Gene	Gene Name	TCGA AML Prognosis P-value (log-rank test)	MinusLog10(AML Prognosis P-value)	LSC+/LSC-_P-value (two-tailed Student’s t test)	MinusLog10 (LSC+/LSC-_P-value)	Avg_LSC+	Avg_LSC-
Q86V81	ALYREF	Aly/REF export factor(ALYREF)	0.687	0.163043	0.133048	0.875992	9.48765	9.64888
O60306	AQR	aquarius intron-binding spliceosomal factor(AQR)	0.109	0.962574	0.0298035	1.52573	8.63972	8.70733
P41223	BUD31	BUD31 homolog(BUD31)	0.864	0.0634863	2.25755e-05	4.64636	10.5828	10.8195
Q07021	C1QBP	complement C1q binding protein(C1QBP)	0.519	0.284833	2.72723e-05	4.56428	11.1361	10.8251
Q8WUQ7	CACTIN	cactin, spliceosome C complex subunit(CACTIN)	0.171	0.767004	0.854744	0.0681639	7.66973	7.67569
O60508	CDC40	cell division cycle 40(CDC40)	0.342	0.465974	0.0704403	1.15218	9.19184	9.28317
Q99459	CDC5L	cell division cycle 5 like(CDC5L)	0.0159	1.7986	0.376442	0.424301	8.0477	8.00506
Q14004	CDK13	cyclin dependent kinase 13(CDK13)	0.165	0.782516	0.130227	0.885299	8.34745	8.43317
Q92879	CELF1	CUGBP, Elav-like family member 1(CELF1)	0.244	0.61261	0.0022665	2.64464	7.13014	7.25726
O95319	CELF2	CUGBP, Elav-like family member 2(CELF2)	0.693	0.159267	3.23414e-05	4.49024	9.51598	9.16024
Q5SZQ8	CELF3	CUGBP, Elav-like family member 3(CELF3)	0.671	0.173277	0.0216396	1.66475	6.46843	6.51328
Q9BZC1	CELF4	CUGBP, Elav-like family member 4(CELF4)	0.0284	1.54668	0.516408	0.287007	6.63253	6.64398
Q8N6W0	CELF5	CUGBP, Elav-like family member 5(CELF5)	0.975	0.0109954	0.034074	1.46758	6.61405	6.67037
Q96J87	CELF6	CUGBP, Elav-like family member 6(CELF6)	0.174	0.759451	0.206896	0.684248	7.48265	7.40362
P54105	CLNS1A	chloride nucleotide-sensitive channel 1A(CLNS1A)	0.405	0.392545	8.82188e-12	11.0544	11.4163	10.9254
Q9BZJ0	CRNKL1	crooked neck pre-mRNA splicing factor 1(CRNKL1)	0.729	0.137272	3.3694e-07	6.47245	7.06864	6.84607
Q9P013	CWC15	CWC15 spliceosome associated protein homolog(CWC15)	0.56	0.251812	0.708363	0.149744	10.2792	10.2659
Q9HCG8	CWC22	CWC22 spliceosome associated protein homolog(CWC22)	0.394	0.404504	0.816957	0.087801	6.8431	6.83706
Q6UX04	CWC27	CWC27 spliceosome associated protein homolog(CWC27)	0.576	0.239578	0.334701	0.475344	9.32644	9.28332
Q96C86	DCPS	decapping enzyme, scavenger(DCPS)	0.269	0.570248	0.456392	0.340662	8.56109	8.61106
Q92499	DDX1	DEAD-box helicase 1(DDX1)	0.0667	1.17587	2.58437e-06	5.58764	10.9223	10.6492
Q92841	DDX17	DEAD-box helicase 17(DDX17)	0.92	0.0362122	0.699973	0.154919	9.67688	9.64236
Q9UHI6	DDX20	DEAD-box helicase 20(DDX20)	0.567	0.246417	0.24974	0.602512	6.3996	6.37447
Q9BUQ8	DDX23	DEAD-box helicase 23(DDX23)	0.318	0.497573	2.24208e-05	4.64935	8.75042	8.92952
O00148	DDX39A	DExD-box helicase 39A(DDX39A)	0.325	0.488117	0.0327804	1.48439	11.1256	11.2673
Q13838	DDX39B	DExD-box helicase 39B(DDX39B)	n/a	n/a	0.0947326	1.0235	11.1735	11.0873
Q9UJV9	DDX41	DEAD-box helicase 41(DDX41)	0.583	0.234331	0.110952	0.954863	9.35444	9.2751
P17844	DDX5	DEAD-box helicase 5(DDX5)	0.11	0.958607	0.146181	0.83511	13.3297	13.2422
Q96DF8	DGCR14	DiGeorge syndrome critical region gene 14(DGCR14)	0.437	0.359519	0.766297	0.115603	7.66861	7.6584
O60231	DHX16	DEAH-box helicase 16(DHX16)	0.407	0.390406	0.196369	0.706928	9.52064	9.5623
Q9H5Z1	DHX35	DEAH-box helicase 35(DHX35)	0.553	0.257275	7.81236e-05	4.10722	7.98105	7.82517
Q92620	DHX38	DEAH-box helicase 38(DHX38)	0.938	0.0277972	0.920913	0.0357815	8.43084	8.43468
Q14562	DHX8	DEAH-box helicase 8(DHX8)	0.964	0.015923	0.01558	1.80743	7.22654	7.32073
Q08211	DHX9	DExH-box helicase 9(DHX9)	0.917	0.0376307	0.930182	0.0314323	8.29529	8.28904
Q13627	DYRK1A	dual specificity tyrosine phosphorylation regulated kinase 1A(DYRK1A)	0.532	0.274088	0.0295175	1.52992	9.86666	9.72129
Q15029	EFTUD2	elongation factor Tu GTP binding domain containing 2(EFTUD2)	0.158	0.801343	0.200569	0.697736	10.068	10.0118
P38919	EIF4A3	eukaryotic translation initiation factor 4A3(EIF4A3)	0.196	0.707744	0.276116	0.558908	11.021	10.9599
Q9H6T0	ESRP2	epithelial splicing regulatory protein 2(ESRP2)	0.846	0.0726296	0.07887	1.10309	6.37691	6.32636
Q8WUF8	FAM172A	family with sequence similarity 172 member A(FAM172A)	0.947	0.02365	0.01476	1.83091	9.16072	9.04276
Q06787	FMR1	fragile X mental retardation 1(FMR1)	0.348	0.458421	#N/A	#N/A	#N/A	#N/A
Q14331	FRG1	FSHD region gene 1(FRG1)	0.774	0.111259	0.00465276	2.33229	9.48069	9.66608
P16383	GCFC2	GC-rich sequence DNA-binding factor 2(GCFC2)	0.121	0.917215	0.658046	0.181744	6.72504	6.71677
O14893	GEMIN2	gem nuclear organelle associated protein 2(GEMIN2)	0.459	0.338187	0.00166466	2.77867	8.20031	8.0583
P57678	GEMIN4	gem nuclear organelle associated protein 4(GEMIN4)	0.0226	1.64589	0.00012868	3.89049	9.62562	9.36717
Q8TEQ6	GEMIN5	gem nuclear organelle associated protein 5(GEMIN5)	0.538	0.269218	0.0104285	1.98178	7.14015	7.05196
Q8WXD5	gemin6	gem nuclear organelle associated protein 6(GEMIN6)	0.12	0.920819	0.917953	0.0371797	8.50281	8.50874
Q9H840	GEMIN7	gem nuclear organelle associated protein 7(GEMIN7)	0.961	0.0172766	0.880504	0.0552688	6.69171	6.6882
Q9NWZ8	gemin8	gem nuclear organelle associated protein 8(GEMIN8)	0.446	0.350665	2.28547e-05	4.64102	7.45891	7.29094
Q9BRR8	GPATCH1	G-patch domain containing 1(GPATCH1)	0.488	0.31158	0.177747	0.750199	6.70837	6.67317
Q92917	GPKOW	G-patch domain and KOW motifs(GPKOW)	0.124	0.906578	0.0407677	1.38968	7.96619	8.09728
P09651	HNRNPA1	heterogeneous nuclear ribonucleoprotein A1(HNRNPA1)	0.477	0.321482	0.00255119	2.59326	11.0249	10.7112
P22626	HNRNPA2B1	heterogeneous nuclear ribonucleoprotein A2/B1(HNRNPA2B1)	0.271	0.567031	0.298608	0.524898	12.274	12.338
P51991	HNRNPA3	heterogeneous nuclear ribonucleoprotein A3(HNRNPA3)	0.0302	1.51999	0.895788	0.0477948	7.91697	7.90748
P07910	HNRNPC	heterogeneous nuclear ribonucleoprotein C (C1/C2)(HNRNPC)	0.00795	2.09963	0.0920849	1.03581	9.4413	9.50076
P52597	HNRNPF	heterogeneous nuclear ribonucleoprotein F(HNRNPF)	0.967	0.0145735	0.544892	0.26369	7.28262	7.25898
P31943	HNRNPH1	heterogeneous nuclear ribonucleoprotein H1 (H)(HNRNPH1)	0.986	0.00612309	0.231576	0.635307	11.3511	11.2338
P31942	HNRNPH3	heterogeneous nuclear ribonucleoprotein H3(HNRNPH3)	0.405	0.392545	0.551715	0.258285	9.46732	9.43577
P61978	HNRNPK	heterogeneous nuclear ribonucleoprotein K(HNRNPK)	0.288	0.540608	0.00478424	2.32019	11.0237	10.8546
P14866	HNRNPL	heterogeneous nuclear ribonucleoprotein L(HNRNPL)	0.797	0.0985417	0.831405	0.0801874	9.1111	9.09097
P52272	HNRNPM	heterogeneous nuclear ribonucleoprotein M(HNRNPM)	0.139	0.856985	0.109937	0.958855	12.2848	12.2142
O43390	HNRNPR	heterogeneous nuclear ribonucleoprotein R(HNRNPR)	0.97	0.0132283	0.140153	0.853399	11.2312	11.1342
Q00839	HNRNPU	heterogeneous nuclear ribonucleoprotein U(HNRNPU)	0.481	0.317855	0.00689263	2.16162	9.69888	10.0042
Q13123	IK	IK cytokine, down-regulator of HLA II(IK)	0.889	0.0510982	0.0214483	1.66861	9.65932	9.75485
Q9ULR0	ISY1	ISY1 splicing factor homolog(ISY1)	0.533	0.273273	0.243858	0.612863	9.51964	9.47774
Q6NYC1	JMJD6	arginine demethylase and lysine hydroxylase(JMJD6)	0.815	0.0888424	0.98955	0.00456246	8.07626	8.07523
O60341	KDM1A	lysine demethylase 1A(KDM1A)	0.782	0.106793	8.03014e-07	6.09528	9.86237	9.57654
Q7Z7F0	KIAA0907	KIAA0907(KIAA0907)	0.789	0.102923	0.312352	0.505356	9.14016	9.06599
Q9Y333	LSM2	LSM2 homolog, U6 small nuclear RNA and mRNA degradation associated(LSM2)	0.191	0.718967	3.02594e-07	6.51914	11.6133	11.2844
P62310	LSM3	LSM3 homolog, U6 small nuclear RNA and mRNA degradation associated(LSM3)	0.158	0.801343	0.183403	0.736593	11.1871	11.1216
P61326	magoh	mago homolog, exon junction complex core component(MAGOH)	0.11	0.958607	0.0172161	1.76407	9.15809	8.90859
Q9NR56	MBNL1	muscleblind like splicing regulator 1(MBNL1)	0.321	0.493495	0.777541	0.109277	10.7354	10.7515
Q5VZF2	MBNL2	muscleblind like splicing regulator 2(MBNL2)	0.93	0.0315171	0.0480342	1.31845	8.0917	8.26516
Q9NUK0	MBNL3	muscleblind like splicing regulator 3(MBNL3)	0.609	0.215383	6.55868e-05	4.18318	7.63617	7.95927
Q9HCE5	METTL14	methyltransferase like 14(METTL14)	0.711	0.14813	0.00583484	2.23397	7.41647	7.32856
Q86W50	METTL16	methyltransferase like 16(METTL16)	0.119	0.924453	2.74366e-05	4.56167	7.35044	7.19244
Q86U44	mettl3	methyltransferase like 3(METTL3)	0.905	0.0433514	0.000276823	3.5578	9.10758	8.88094
P55081	MFAP1	microfibrillar associated protein 1(MFAP1)	0.448	0.348722	0.131009	0.882698	8.18076	8.0906
P15172	MYOD1	myogenic differentiation 1(MYOD1)	0.835	0.0783135	0.201839	0.694995	6.63861	6.66782
P52298	NCBP2	nuclear cap binding protein subunit 2(NCBP2)	0.653	0.185087	4.39842e-08	7.3567	9.68391	9.37191
O60936	NOL3	nucleolar protein 3(NOL3)	0.351	0.454693	0.143861	0.842057	6.6853	6.74082
Q9H0G5	NSRP1	nuclear speckle splicing regulatory protein 1(NSRP1)	0.33	0.481486	0.372109	0.42933	7.75304	7.72195
P52948	NUP98	nucleoporin 98(NUP98)	0.0855	1.06803	0.345154	0.461988	7.62537	7.57558
P11940	PABPC1	poly(A) binding protein cytoplasmic 1(PABPC1)	0.526	0.279014	0.0443683	1.35293	14.0632	13.9637
Q7RTV0	PHF5A	PHD finger protein 5A(PHF5A)	0.0977	1.01011	0.0448371	1.34836	9.6085	9.78822
O43660	plrg1	pleiotropic regulator 1(PLRG1)	0.491	0.308919	0.0984024	1.00699	9.69352	9.62502
Q9H307	PNN	pinin, desmosome associated protein(PNN)	0.27	0.568636	0.0427175	1.36939	10.2776	10.1272
Q9UNP9	PPIE	peptidylprolyl isomerase E(PPIE)	0.842	0.0746879	0.0246199	1.60871	8.7588	8.64714
Q9Y3C6	PPIL1	peptidylprolyl isomerase like 1(PPIL1)	0.0539	1.26841	0.00183298	2.73684	8.07499	7.87443
Q9H2H8	PPIL3	peptidylprolyl isomerase like 3(PPIL3)	0.111	0.954677	1.39818e-07	6.85444	11.3433	11.0573
Q96BP3	ppwd1	peptidylprolyl isomerase domain and WD repeat containing 1(PPWD1)	0.645	0.19044	0.000172755	3.76257	8.60664	8.43661
O60828	PQBP1	polyglutamine binding protein 1(PQBP1)	0.616	0.210419	0.0889842	1.05069	9.73286	9.64494
P30041	PRDX6	peroxiredoxin 6(PRDX6)	0.763	0.117475	0.000842021	3.07468	11.5459	11.3169
O14744	PRMT5	protein arginine methyltransferase 5(PRMT5)	0.51	0.29243	2.98957e-10	9.52439	9.12191	8.66879
Q9NVM4	PRMT7	protein arginine methyltransferase 7(PRMT7)	0.94	0.0268721	5.53971e-09	8.25651	7.61127	7.24507
Q9UMS4	PRPF19	pre-mRNA processing factor 19(PRPF19)	0.115	0.939302	0.0281851	1.54998	9.28784	9.16608
O43395	PRPF3	pre-mRNA processing factor 3(PRPF3)	0.867	0.0619809	0.424746	0.371871	9.80426	9.84239
Q8WWY3	PRPF31	pre-mRNA processing factor 31(PRPF31)	0.165	0.782516	0.00225462	2.64693	10.1604	10.0543
Q8NAV1	PRPF38A	pre-mRNA processing factor 38A(PRPF38A)	0.384	0.415669	0.226527	0.644879	8.82087	8.77035
O43172	PRPF4	pre-mRNA processing factor 4(PRPF4)	0.543	0.2652	0.0369849	1.43198	9.61431	9.50624
Q13523	PRPF4B	pre-mRNA processing factor 4B(PRPF4B)	0.702	0.153663	0.0055473	2.25592	7.85049	7.96792
O94906	PRPF6	pre-mRNA processing factor 6(PRPF6)	0.511	0.291579	0.191089	0.718765	7.7424	7.66641
Q6P2Q9	PRPF8	pre-mRNA processing factor 8(PRPF8)	0.0852	1.06956	9.82983e-05	4.00745	11.3604	11.186
O75475	PSIP1	PC4 and SFRS1 interacting protein 1(PSIP1)	0.437	0.359519	0.0286807	1.54241	8.62431	8.43776
P26599	PTBP1	polypyrimidine tract binding protein 1(PTBP1)	0.797	0.0985417	0.0215261	1.66703	12.7618	12.6572
Q9UKM9	RALY	RALY heterogeneous nuclear ribonucleoprotein(RALY)	0.0942	1.02595	0.685484	0.164003	10.7898	10.7703
Q9NWB1	RBFOX1	RNA binding protein, fox-1 homolog 1(RBFOX1)	0.448	0.348722	0.00396698	2.40154	6.5059	6.56108
O43251	RBFOX2	RNA binding protein, fox-1 homolog 2(RBFOX2)	0.0947	1.02365	0.000139296	3.85606	7.18481	6.91728
A6NFN3	RBFOX3	RNA binding protein, fox-1 homolog 3(RBFOX3)	0.116	0.935542	0.703279	0.152872	6.45188	6.44548
P98175	RBM10	RNA binding motif protein 10(RBM10)	0.461	0.336299	0.0590948	1.22845	11.3879	11.3185
P57052	RBM11	RNA binding motif protein 11(RBM11)	0.522	0.282329	0.0664983	1.17719	6.51596	6.55757
Q96PK6	RBM14	RNA binding motif protein 14(RBM14)	0.793	0.100727	0.000788746	3.10306	10.6513	10.4719
Q96T37	RBM15	RNA binding motif protein 15(RBM15)	0.00677	2.16941	0.590315	0.228916	9.12403	9.09743
Q8NDT2	RBM15B	RNA binding motif protein 15B(RBM15B)	0.278	0.555955	0.224366	0.649043	7.68291	7.62661
Q96I25	RBM17	RNA binding motif protein 17(RBM17)	0.00568	2.24565	0.00864156	2.06341	9.72846	9.55743
Q9Y4C8	RBM19	RNA binding motif protein 19(RBM19)	0.139	0.856985	0.378715	0.421687	6.76845	6.79011
Q9NW64	RBM22	RNA binding motif protein 22(RBM22)	0.612	0.213249	0.00113114	2.94648	11.5075	11.3509
Q9BX46	RBM24	RNA binding motif protein 24(RBM24)	0.145	0.838632	0.0707237	1.15044	6.49398	6.52993
P49756	RBM25	RNA binding motif protein 25(RBM25)	0.58	0.236572	0.103077	0.986838	10.3704	10.2866
Q9BWF3	RBM4	RNA binding motif protein 4(RBM4)	0.291	0.536107	0.0359428	1.44439	7.9685	7.80196
Q9BQ04	RBM4B	RNA binding motif protein 4B(RBM4B)	0.221	0.655608	0.0134713	1.87059	8.7329	8.56265
P52756	RBM5	RNA binding motif protein 5(RBM5)	0.55	0.259637	0.00144423	2.84036	11.1734	10.9937
Q9Y580	RBM7	RNA binding motif protein 7(RBM7)	0.12	0.920819	0.00230898	2.63658	7.41011	7.27824
Q9Y5S9	RBM8A	RNA binding motif protein 8A(RBM8A)	0.332	0.478862	0.025607	1.59164	6.43607	6.3701
P38159	RBMX	RNA binding motif protein, X-linked(RBMX)	0.13	0.886057	4.20012e-06	5.37674	10.4683	10.1565
P0DJD3	RBMY1A1	RNA binding motif protein, Y-linked, family 1, member A1(RBMY1A1)	n/a	#VALUE!	0.653489	0.184762	6.33609	6.32545
Q15415	RBMY1F	RNA binding motif protein, Y-linked, family 1, member F(RBMY1F)	n/a	#VALUE!	0.583067	0.234282	6.49998	6.48157
Q15287	RNPS1	RNA binding protein with serine rich domain 1(RNPS1)	0.361	0.442493	0.310879	0.507409	10.4986	10.459
Q96IZ7	RSRC1	arginine and serine rich coiled-coil 1(RSRC1)	0.286	0.543634	1.87281e-05	4.72751	7.61619	7.90078
O00422	SAP18	Sin3A associated protein 18(SAP18)	0.485	0.314258	0.322133	0.491965	8.31744	8.26358
O43290	SART1	squamous cell carcinoma antigen recognized by T-cells 1(SART1)	0.797	0.0985417	0.0903673	1.04399	6.73761	6.69193
Q15020	SART3	squamous cell carcinoma antigen recognized by T-cells 3(SART3)	0.264	0.578396	0.0675705	1.17024	6.74779	6.68119
Q99590	SCAF11	SR-related CTD associated factor 11(SCAF11)	0.294	0.531653	0.467703	0.330029	10.3779	10.3388
Q7Z333	SETX	senataxin(SETX)	0.401	0.396856	0.251507	0.59945	9.09261	9.1594
Q15637	SF1	splicing factor 1(SF1)	0.888	0.051587	0.650662	0.186644	8.77268	8.8127
Q15459	SF3A1	splicing factor 3a subunit 1(SF3A1)	0.691	0.160522	6.03228e-05	4.21952	8.41865	8.24137
Q15428	SF3A2	splicing factor 3a subunit 2(SF3A2)	0.814	0.0893756	0.252497	0.597744	10.2638	10.21
Q12874	SF3A3	splicing factor 3a subunit 3(SF3A3)	0.653	0.185087	3.27381e-05	4.48495	11.0405	10.8199
O75533	SF3B1	splicing factor 3b subunit 1(SF3B1)	0.999	0.000434512	0.000746535	3.12695	11.2541	11.0385
Q13435	SF3B2	splicing factor 3b subunit 2(SF3B2)	0.0131	1.88273	0.0166016	1.77985	10.4587	10.3605
Q15393	SF3B3	splicing factor 3b subunit 3(SF3B3)	0.939	0.0273344	0.761631	0.118255	8.47378	8.49311
Q9BWJ5	SF3B5	splicing factor 3b subunit 5(SF3B5)	0.346	0.460924	0.323004	0.490792	11.0455	11.002
P23246	SFPQ	splicing factor proline and glutamine rich(SFPQ)	0.656	0.183096	0.0675266	1.17053	7.98898	7.89065
Q12872	SFSWAP	splicing factor SWAP homolog(SFSWAP)	0.965	0.0154727	0.458086	0.339053	8.83939	8.81412
P42285	SKIV2L2	Ski2 like RNA helicase 2(SKIV2L2)	0.509	0.293282	0.0574058	1.24104	8.59988	8.49527
O95391	SLU7	SLU7 homolog, splicing factor(SLU7)	0.492	0.308035	0.0216285	1.66497	8.78332	8.92902
Q16637	SMN1	survival of motor neuron 1, telomeric(SMN1)	n/a	#VALUE!	0.316214	0.500019	8.2742	8.19824
Q2TAY7	SMU1	DNA replication regulator and spliceosomal factor(SMU1)	0.48	0.318759	0.13846	0.858676	8.28734	8.35605
O75643	SNRNP200	small nuclear ribonucleoprotein U5 subunit 200(SNRNP200)	0.861	0.0649968	0.139687	0.854843	8.13584	8.05683
Q96DI7	SNRNP40	small nuclear ribonucleoprotein U5 subunit 40(SNRNP40)	0.595	0.225483	0.706583	0.150837	9.58861	9.60667
P08621	SNRNP70	small nuclear ribonucleoprotein U1 subunit 70(SNRNP70)	0.461	0.336299	0.00014246	3.84631	11.7373	11.4975
P09661	SNRPA1	small nuclear ribonucleoprotein polypeptide A'(SNRPA1)	0.213	0.67162	0.171513	0.765704	10.9152	10.8564
P14678	SNRPB	small nuclear ribonucleoprotein polypeptides B and B1(SNRPB)	0.979	0.00921731	0.615246	0.210951	11.2732	11.3015
P08579	SNRPB2	small nuclear ribonucleoprotein polypeptide B2(SNRPB2)	0.0176	1.75449	0.0233124	1.63241	11.4909	11.3978
P09234	SNRPC	small nuclear ribonucleoprotein polypeptide C(SNRPC)	0.289	0.539102	0.00873423	2.05878	10.3512	10.233
P62314	SNRPD1	small nuclear ribonucleoprotein D1 polypeptide(SNRPD1)	0.479	0.319664	0.064991	1.18715	7.79048	7.70086
P62316	SNRPD2	small nuclear ribonucleoprotein D2 polypeptide(SNRPD2)	0.802	0.0958256	0.000123894	3.90695	13.6967	13.5432
P62318	SNRPD3	small nuclear ribonucleoprotein D3 polypeptide(SNRPD3)	0.173	0.761954	0.0140855	1.85123	8.57879	8.42143
P62304	SNRPE	small nuclear ribonucleoprotein polypeptide E(SNRPE)	0.97	0.0132283	0.156976	0.804167	6.44125	6.41288
P62306	SNRPF	small nuclear ribonucleoprotein polypeptide F(SNRPF)	0.82	0.0861861	1.87215e-05	4.72766	11.9861	11.7098
P62308	SNRPG	small nuclear ribonucleoprotein polypeptide G(SNRPG)	0.159	0.798603	0.621624	0.206472	12.2682	12.2967
P55769	SNU13	SNU13 homolog, small nuclear ribonucleoprotein (U4/U6.U5)(SNU13)	n/a	#VALUE!	0.000372264	3.42915	11.0179	10.8159
Q13573	SNW1	SNW domain containing 1(SNW1)	0.384	0.415669	0.029376	1.53201	8.78798	8.86169
P18583	SON	SON DNA binding protein(SON)	0.328	0.484126	0.949253	0.0226179	10.8744	10.8716
Q8WXA9	SREK1	splicing regulatory glutamic acid and lysine rich protein 1(SREK1)	0.441	0.355561	0.0161973	1.79056	8.47994	8.34787
Q96SB4	SRPK1	SRSF protein kinase 1(SRPK1)	0.622	0.20621	0.814515	0.0891008	9.14399	9.15736
P78362	SRPK2	SRSF protein kinase 2(SRPK2)	0.0248	1.60555	0.0319213	1.49592	7.27978	7.36877
Q8IYB3	SRRM1	serine and arginine repetitive matrix 1(SRRM1)	0.103	0.987163	0.106157	0.974051	10.7312	10.6717
Q9UQ35	SRRM2	serine/arginine repetitive matrix 2(SRRM2)	0.0392	1.40671	0.230324	0.637662	11.7788	11.7162
A7MD48	SRRM4	serine/arginine repetitive matrix 4(SRRM4)	0.066	1.18046	0.346752	0.459982	6.22989	6.24548
Q07955	SRSF1	serine and arginine rich splicing factor 1(SRSF1)	0.852	0.0695604	0.00511845	2.29086	11.3317	11.2006
O75494	SRSF10	serine and arginine rich splicing factor 10(SRSF10)	0.508	0.294136	0.69342	0.159003	9.63736	9.66256
Q8WXF0	SRSF12	serine and arginine rich splicing factor 12(SRSF12)	0.127	0.896196	0.138234	0.859384	6.37885	6.32496
Q01130	SRSF2	serine and arginine rich splicing factor 2(SRSF2)	0.513	0.289883	0.816075	0.0882701	6.73258	6.72857
P84103	SRSF3	serine and arginine rich splicing factor 3(SRSF3)	0.374	0.427128	9.77911e-05	4.0097	9.59139	9.3841
Q08170	SRSF4	serine and arginine rich splicing factor 4(SRSF4)	0.195	0.709965	0.0517805	1.28583	11.0788	11.1664
Q13243	SRSF5	serine and arginine rich splicing factor 5(SRSF5)	0.93	0.0315171	6.62236e-08	7.17899	13.3853	13.0074
Q13247	SRSF6	serine and arginine rich splicing factor 6(SRSF6)	0.634	0.197911	1.51858e-09	8.81856	13.0589	12.6832
Q16629	SRSF7	serine and arginine rich splicing factor 7(SRSF7)	0.929	0.0319843	0.000395368	3.403	10.3029	10.0303
Q9BRL6	SRSF8	serine and arginine rich splicing factor 8(SRSF8)	0.353	0.452225	7.30578e-05	4.13633	8.90908	9.41908
Q13242	SRSF9	serine and arginine rich splicing factor 9(SRSF9)	0.381	0.419075	2.76963e-06	5.55758	11.9308	11.6768
Q8IWL8	STH	saitohin(STH)	0.755	0.122053	0.0805361	1.09401	6.33587	6.37144
Q9Y3F4	STRAP	serine/threonine kinase receptor associated protein(STRAP)	0.521	0.283162	0.0406886	1.39053	10.4019	10.298
O95926	SYF2	SYF2 pre-mRNA splicing factor(SYF2)	0.848	0.0716041	0.111012	0.95463	10.9338	10.8498
O60506	SYNCRIP	synaptotagmin binding cytoplasmic RNA interacting protein(SYNCRIP)	0.714	0.146302	0.12246	0.912005	9.92626	9.8359
Q9UBB9	TFIP11	tuftelin interacting protein 11(TFIP11)	0.0641	1.19314	4.43502e-05	4.3531	8.81363	9.01084
Q9Y2W1	THRAP3	thyroid hormone receptor associated protein 3(THRAP3)	0.16	0.79588	0.233997	0.63079	7.68837	7.74112
P31483	TIA1	TIA1 cytotoxic granule associated RNA binding protein(TIA1)	0.661	0.179799	0.136787	0.863955	8.7239	8.61487
Q13595	TRA2A	transformer 2 alpha homolog(TRA2A)	0.897	0.0472076	0.233957	0.630865	9.41032	9.31245
P62995	TRA2B	transformer 2 beta homolog (Drosophila)(TRA2B)	0.318	0.497573	1.52749e-07	6.81602	11.1201	10.8566
P83876	TXNL4A	thioredoxin like 4A(TXNL4A)	0.0702	1.15366	0.000436926	3.35959	6.94056	6.84887
Q01081	U2AF1	U2 small nuclear RNA auxiliary factor 1(U2AF1)	0.123	0.910095	7.36202e-05	4.133	9.8332	9.57594
P26368	U2AF2	U2 small nuclear RNA auxiliary factor 2(U2AF2)	0.362	0.441291	0.00300502	2.52215	10.5872	10.4871
Q13107	USP4	ubiquitin specific peptidase 4(USP4)	0.234	0.630784	0.547705	0.261453	7.39551	7.42514
Q70CQ1	USP49	ubiquitin specific peptidase 49(USP49)	0.0435	1.36151	0.0278224	1.5556	10.4478	10.6767
O75554	WBP4	WW domain binding protein 4(WBP4)	0.784	0.105684	0.16425	0.784494	8.61709	8.55732
Q9BRX9	WDR83	WD repeat domain 83(WDR83)	0.814	0.0893756	0.000641415	3.19286	8.14662	7.91236
Q15007	WTAP	Wilms tumor 1 associated protein(WTAP)	0.163	0.787812	0.0464088	1.3334	9.87017	9.95793
Q9HCS7	XAB2	XPA binding protein 2(XAB2)	0.481	0.317855	0.697857	0.156234	9.63344	9.65146
Q96MU7	YTHDC1	YTH domain containing 1(YTHDC1)	0.838	0.076756	0.227671	0.642692	10.8057	10.7435
Q96K80	ZC3H10	zinc finger CCCH-type containing 10(ZC3H10)	0.387	0.412289	0.103722	0.984131	7.61614	7.54384
Q6NZY4	ZCCHC8	zinc finger CCHC-type containing 8(ZCCHC8)	0.533	0.273273	0.0595546	1.22508	8.60085	8.69477
Q96NC0	ZMAT2	zinc finger matrin-type 2(ZMAT2)	0.00414	2.383	4.07895e-05	4.38945	9.67618	9.94634
Q15696	zrsr2	zinc finger CCCH-type, RNA binding motif and serine/arginine rich 2(ZRSR2)	0.64	0.19382	0.000879889	3.05557	9.51518	9.7327
