# Supplementary material for: The splicing factor RBM17 drives leukemic stem cell maintenance by evading nonsense-mediated decay of pro-leukemic factors
Source: Nat Commun. 2022 Jul 4;13:3833. doi: 10.1038/s41467-022-31155-0 (PMC9250932; doi:10.1038/s41467-022-31155-0)
Supplement: Supplementary file 6 — Supplementary Data 4 [file 41467_2022_31155_MOESM6_ESM.xlsx]

## Sheet: SE
Supplementary Data 4: Splicing events directly bound by RBM17. Related to Figure 3.
GeneID	geneSymbol	chr	strand	exonStart_0base	exonEnd	upstreamES	upstreamEE	downstreamES	downstreamEE	ID	IJC_SAMPLE_1	SJC_SAMPLE_1	IJC_SAMPLE_2	SJC_SAMPLE_2	IncFormLen	SkipFormLen	PValue	FDR	IncLevel1	IncLevel2	IncLevelDifference	AS type
ENSG00000100813	ACIN1	chr14	-	23089981	23090101	23081747	23081836	23090521	23090633	12657	97103	160147	268206	221208	219	99	0.00142929	0.0971947	0.215,0.241	0.354,0.309	-0.104	SE
ENSG00000029363	BCLAF1	chr6	-	136267028	136267175	136261264	136261477	136268161	136268273	6514	671732	137106	16191876	129202	246	99	7.57453e-05	0.0130479	0.663,0.735	0.835,0.789	-0.113	SE
ENSG00000028310	BRD9	chr5	-	869037	869119	868606	868804	869244	869394	9396	3,6	0,0	12,13	5,5	181	99	1.04385e-05	0.00290942	1.0,1.0	0.568,0.587	0.423	SE
ENSG00000163660	CCNL1	chr3	-	157156935	157157083	157153035	157153156	157158865	157158951	41024	158135	36,50	522400	63,36	247	99	1.36049e-05	0.0036661	0.638,0.52	0.769,0.817	-0.214	SE
ENSG00000163660	CCNL1	chr3	-	157151916	157151930	157150281	157150381	157152176	157152241	41023	0,1	35,43	23,10	66,73	113	99	1.13221e-06	0.000532813	0.0,0.02	0.234,0.107	-0.161	SE
ENSG00000104859	CLASRP	chr19	+	45052790	45052892	45039520	45040311	45056449	45056534	31243	2,3	0,0	8,5	2,5	201	99	5.66661e-07	0.000325664	1.0,1.0	0.663,0.33	0.503	SE
ENSG00000145833	DDX46	chr5	+	134789215	134789264	134788512	134788591	134790105	134790222	89799	1,4	15,10	37,29	25,22	148	99	3.07119e-05	0.00669292	0.043,0.211	0.497,0.469	-0.356	SE
ENSG00000156976	EIF4A2	chr3	+	186788309	186788420	186787802	186787882	186789124	186789291	90542	469513	700803	11651155	13191019	210	99	0.000808036	0.0671901	0.24,0.231	0.294,0.348	-0.085	SE
ENSG00000106462	EZH2	chr7	-	148818977	148819059	148816683	148818117	148819595	148819687	53156	35,53	448415	169166	732736	181	99	1.47758e-05	0.00393266	0.041,0.065	0.112,0.11	-0.058	SE
ENSG00000140525	FANCI	chr15	+	89245194	89245311	89243989	89244044	89245755	89245839	92823	8,13	0,1	19,24	5,5	216	99	0.000933049	0.0740759	1.0,0.856	0.635,0.688	0.266	SE
ENSG00000196924	FLNA	chrX	-	154357250	154357274	154354824	154355072	154357433	154357623	18339	347409	91139	897989	139127	123	99	8.91795e-07	0.000456023	0.754,0.703	0.839,0.862	-0.122	SE
ENSG00000152795	HNRNPDL	chr4	-	82425562	82425667	82424628	82424883	82426036	82426129	32726	94110	521532	386274	784975	204	99	4.54843e-05	0.00900562	0.081,0.091	0.193,0.12	-0.071	SE
ENSG00000152795	HNRNPDL	chr4	-	82426462	82426633	82424624	82426129	82427189	82427304	32728	36893705	23,19	60257067	99110	270	99	0.000241804	0.0298541	0.983,0.986	0.957,0.959	0.026	SE
ENSG00000108510	MED13	chr17	-	61955679	61955838	61955381	61955567	61956338	61956481	65783	86126	0,0	188174	15,9	258	99	9.25944e-07	0.000469786	1.0,1.0	0.828,0.881	0.145	SE
ENSG00000078403	MLLT10	chr10	+	21682224	21682257	21681331	21681376	21713771	21713950	82214	17,25	24,29	79,76	32,25	132	99	9.47658e-06	0.00268746	0.347,0.393	0.649,0.695	-0.302	SE
ENSG00000078403	MLLT10	chr10	+	21733503	21733592	21732898	21733087	21733767	21734129	82220	152160	0,1	318299	12,9	188	99	0.00113698	0.0838111	1.0,0.988	0.933,0.946	0.054	SE
ENSG00000061987	MON2	chr12	+	62470700	62470778	62466847	62467318	62484169	62484233	62826	3,1	22,16	20,8	29,27	177	99	0.00147283	0.0987676	0.071,0.034	0.278,0.142	-0.158	SE
ENSG00000147140	NONO	chrX	+	71284396	71284453	71283589	71283721	71290628	71290791	74589	9361117	83110	24311918	111115	156	99	0.00105342	0.0801199	0.877,0.866	0.933,0.914	-0.052	SE
ENSG00000090621	PABPC4	chr1	-	39563835	39563922	39563613	39563741	39564422	39564491	57887	299429	79,87	878791	107106	186	99	0.00045176	0.0456981	0.668,0.724	0.814,0.799	-0.111	SE
ENSG00000123349	PFDN5	chr12	+	53296453	53296551	53295541	53295639	53298044	53298150	1801	8,6	10,16	9,8	104,91	197	99	0.00072094	0.0627605	0.287,0.159	0.042,0.042	0.181	SE
ENSG00000115762	PLEKHB2	chr2	+	131144407	131144449	131140166	131140275	131146636	131149851	91898	4,18	104121	3,5	255198	141	99	0.000804262	0.0670007	0.026,0.095	0.008,0.017	0.048	SE
ENSG00000198901	PRC1	chr15	-	90981498	90981669	90980883	90981033	90981747	90981981	9501	732835	0,8	17021403	35,31	270	99	0.000206176	0.0269405	1.0,0.975	0.947,0.943	0.043	SE
ENSG00000119707	RBM25	chr14	+	73100300	73100362	73099666	73099750	73103191	73103478	15700	5,2	166202	26,30	258295	161	99	3.16568e-05	0.00685285	0.018,0.006	0.058,0.059	-0.046	SE
ENSG00000131051	RBM39	chr20	-	35734185	35734257	35731915	35732135	35738967	35739017	39012	14,10	715831	91,88	13361453	171	99	1.49383e-05	0.00395969	0.011,0.007	0.038,0.034	-0.027	SE
ENSG00000131051	RBM39	chr20	-	35740524	35740597	35738967	35739017	35740823	35740887	39019	115111	392406	284329	645643	172	99	0.00070217	0.0617054	0.144,0.136	0.202,0.228	-0.075	SE
ENSG00000131051	RBM39	chr20	-	35729461	35729551	35729311	35729365	35731940	35732135	39010	376356	37,34	635657	123117	189	99	0.000419822	0.0442135	0.842,0.846	0.73,0.746	0.106	SE
ENSG00000089682	RBM41	chrX	-	107113396	107113468	107088734	107088839	107115351	107115556	62814	98119	25,29	293322	14,47	171	99	0.000437984	0.0450057	0.694,0.704	0.924,0.799	-0.163	SE
ENSG00000168137	SETD5	chr3	+	9434589	9434630	9434333	9434485	9434823	9434882	14781	25,23	77117	117,87	191200	140	99	0.00067454	0.0598442	0.187,0.122	0.302,0.235	-0.114	SE
ENSG00000168137	SETD5	chr3	+	9452887	9452951	9448387	9448630	9453738	9453868	14788	3,12	122150	47,66	287224	163	99	9.97246e-07	0.00049063	0.015,0.046	0.09,0.152	-0.09	SE
ENSG00000168137	SETD5	chr3	+	9433369	9433562	9429826	9430051	9433844	9433878	14775	86103	29,25	155122	88,89	292	99	0.00028523	0.0333154	0.501,0.583	0.374,0.317	0.197	SE
ENSG00000168066	SF1	chr11	-	64765950	64766155	64764605	64765518	64767191	64767251	25232	60,52	1,0	104122	4,8	304	99	0.00107566	0.0810383	0.951,1.0	0.894,0.832	0.113	SE
ENSG00000163554	SPTA1	chr1	-	158618038	158618056	158617536	158617588	158619221	158619334	67965	91101	56,57	409413	52,79	117	99	5.411e-12	3.33293e-08	0.579,0.6	0.869,0.816	-0.253	SE
ENSG00000133226	SRRM1	chr1	+	24647078	24647208	24646666	24646789	24648858	24649029	85941	76111	156159	391320	153144	229	99	0	0	0.174,0.232	0.525,0.49	-0.305	SE
ENSG00000133226	SRRM1	chr1	+	24648023	24648166	24646666	24646789	24648858	24648887	85942	32,49	156159	135115	153144	242	99	2.03872e-10	7.19029e-07	0.077,0.112	0.265,0.246	-0.161	SE
ENSG00000116754	SRSF11	chr1	+	70231858	70231975	70228421	70228555	70232267	70232375	24284	51,78	201369	221199	485480	216	99	0.000166761	0.0230343	0.104,0.088	0.173,0.16	-0.07	SE
ENSG00000170581	STAT2	chr12	-	56348923	56349059	56348751	56348804	56349344	56349509	86603	40,47	2,7	129104	0,1	235	99	4.92242e-05	0.00951404	0.894,0.739	1.0,0.978	-0.172	SE
ENSG00000196235	SUPT5H	chr19	+	39458293	39458305	39457674	39457740	39458817	39458887	66279	187202	13,17	479457	10,8	111	99	0.00039091	0.0419611	0.928,0.914	0.977,0.981	-0.058	SE
ENSG00000119777	TMEM214	chr2	+	27037814	27037892	27037560	27037702	27038145	27038237	76727	13,20	83,99	99,72	217193	177	99	0.00044177	0.0452515	0.081,0.102	0.203,0.173	-0.097	SE
ENSG00000150433	TMEM218	chr11	-	125110643	125110746	125101200	125101303	125111538	125111579	46213	3,2	0,0	7,4	4,2	202	99	9.16132e-06	0.00262095	1.0,1.0	0.462,0.495	0.521	SE
ENSG00000127481	UBR4	chr1	-	19146022	19146106	19145792	19145933	19146825	19147000	48848	34,34	105155	34,16	329217	183	99	4.35941e-05	0.00876498	0.149,0.106	0.053,0.038	0.082	SE
ENSG00000095787	WAC	chr10	+	28595732	28596041	28590719	28590832	28608185	28608431	50683	783989	81,89	24522376	111114	408	99	5.58627e-06	0.00179117	0.701,0.729	0.843,0.835	-0.124	SE
ENSG00000082898	XPO1	chr2	-	61525491	61526521	61522610	61522683	61537561	61538231	77388	66,64	1,0	172190	5,9	1129	99	0.000625229	0.0571866	0.853,1.0	0.751,0.649	0.227	SE
ENSG00000169180	XPO6	chr16	-	28152929	28152964	28152658	28152785	28155701	28155771	36451	1,2	0,0	2,0	1,2	134	99	0.000726954	0.0630369	1.0,1.0	0.596,0.0	0.702	SE

## Sheet: RI
GeneID	geneSymbol	chr	strand	riExonStart_0base	riExonEnd	upstreamES	upstreamEE	downstreamES	downstreamEE	ID	IJC_SAMPLE_1	SJC_SAMPLE_1	IJC_SAMPLE_2	SJC_SAMPLE_2	IncFormLen	SkipFormLen	PValue	FDR	IncLevel1	IncLevel2	IncLevelDifference	AS type
ENSG00000011243	AKAP8L	chr19	-	15403474	15403715	15403474	15403555	15403657	15403715	1394	345427	38,54	766686	167137	201	99	0.00112033	0.0334303	0.817,0.796	0.693,0.712	0.104	RI
ENSG00000115307	AUP1	chr2	-	74528750	74529282	74528750	74528935	74529131	74529282	3668	193273	186274	621658	405410	295	99	0.00226921	0.0512776	0.258,0.251	0.34,0.35	-0.09	RI
ENSG00000162909	CAPN2	chr1	+	223769840	223770525	223769840	223769909	223770446	223770525	4342	152177	175205	517420	343294	636	99	0.000746339	0.0248158	0.119,0.118	0.19,0.182	-0.068	RI
ENSG00000102225	CDK16	chrX	+	47226993	47227223	47226993	47227099	47227159	47227223	2008	4,11	1,0	15,14	5,2	159	99	0.00496512	0.0875478	0.714,1.0	0.651,0.813	0.125	RI
ENSG00000108465	CDK5RAP3	chr17	+	47973518	47974031	47973518	47973693	47973930	47974031	332	107124	8,13	365270	10,8	336	99	0.00216921	0.0494985	0.798,0.738	0.915,0.909	-0.144	RI
ENSG00000102901	CENPT	chr16	-	67829764	67831358	67829764	67830548	67831215	67831358	6091	341356	66,82	899938	128,87	766	99	0.00172463	0.0432943	0.4,0.359	0.476,0.582	-0.149	RI
ENSG00000123136	DDX39A	chr19	-	14409741	14410334	14409741	14409873	14410215	14410334	1457	193217	379405	436459	591491	441	99	0.00267479	0.0587319	0.103,0.107	0.142,0.173	-0.052	RI
ENSG00000130826	DKC1	chrX	+	154774601	154775273	154774601	154774705	154775194	154775273	84	237306	450511	1137808	896922	588	99	5.42509e-06	0.000628716	0.081,0.092	0.176,0.129	-0.066	RI
ENSG00000149499	EML3	chr11	-	62603943	62604201	62603943	62604041	62604112	62604201	113	53,60	61,93	152145	127,81	170	99	0.0015407	0.0405194	0.336,0.273	0.411,0.51	-0.156	RI
ENSG00000140525	FANCI	chr15	+	89281764	89283250	89281764	89281835	89283135	89283250	7230	349381	82,93	985972	131119	1399	99	7.05243e-05	0.00426352	0.231,0.225	0.347,0.366	-0.128	RI
ENSG00000146830	GIGYF1	chr7	-	100684019	100684337	100684019	100684157	100684236	100684337	777	3,0	27,46	13,12	60,67	178	99	0.00141206	0.0388799	0.058,0.0	0.108,0.091	-0.071	RI
ENSG00000094631	HDAC6	chrX	+	48805630	48806464	48805630	48805671	48806367	48806464	1212	82,90	85105	416313	168161	795	99	2.23676e-07	6.12478e-05	0.107,0.096	0.236,0.195	-0.114	RI
ENSG00000169045	HNRNPH1	chr5	-	179616125	179617110	179616125	179616218	179617020	179617110	2070	939830	68,79	25872902	75,91	901	99	6.07366e-10	6.06303e-07	0.603,0.536	0.791,0.778	-0.215	RI
ENSG00000169045	HNRNPH1	chr5	-	179616868	179617110	179616868	179616958	179617050	179617110	2071	318293	12031219	10541273	22962650	191	99	1.12049e-06	0.000196102	0.121,0.111	0.192,0.199	-0.08	RI
ENSG00000105655	ISYNA1	chr19	-	18437859	18438162	18437859	18437988	18438092	18438162	6737	0,0	7,40	14,1	55,35	203	99	0.00100055	0.0308449	0.0,0.0	0.11,0.014	-0.062	RI
ENSG00000223705	NSUN5P1	chr7	+	75412788	75415023	75412788	75412932	75414884	75415023	7219	10141103	31,39	22712161	25,36	2051	99	5.46492e-05	0.00358298	0.612,0.577	0.814,0.743	-0.184	RI
ENSG00000223705	NSUN5P1	chr7	+	75415591	75416191	75415591	75415770	75415980	75416191	7220	240271	20,24	532480	20,7	309	99	3.7781e-05	0.0027057	0.794,0.783	0.895,0.956	-0.137	RI
ENSG00000186364	NUDT17	chr1	+	145846432	145846690	145846432	145846458	145846597	145846690	6123	25,26	6,8	77,51	4,5	238	99	0.00391903	0.0762533	0.634,0.575	0.889,0.809	-0.244	RI
ENSG00000135473	PAN2	chr12	-	56319087	56319487	56319087	56319181	56319307	56319487	4605	62,70	32,46	300275	86,71	225	99	0.000203439	0.00966334	0.46,0.401	0.606,0.63	-0.188	RI
ENSG00000135473	PAN2	chr12	-	56322614	56323209	56322614	56322758	56323061	56323209	4606	80102	36,40	322271	70,59	402	99	0.00159211	0.041338	0.354,0.386	0.531,0.531	-0.161	RI
ENSG00000241973	PI4KA	chr22	-	20712692	20713390	20712692	20712797	20713280	20713390	2087	173210	131155	937641	183170	582	99	4.88498e-15	1.13698e-11	0.183,0.187	0.466,0.391	-0.243	RI
ENSG00000241973	PI4KA	chr22	-	20733735	20734194	20733735	20733843	20734042	20734194	2088	9,11	71107	63,45	171142	298	99	9.87598e-05	0.00540855	0.04,0.033	0.109,0.095	-0.066	RI
ENSG00000149923	PPP4C	chr16	+	30082745	30083567	30082745	30082847	30083393	30083567	1710	102112	170209	329268	361267	645	99	0.00320487	0.0654328	0.084,0.076	0.123,0.133	-0.048	RI
ENSG00000119707	RBM25	chr14	+	73099666	73103478	73099666	73099750	73103191	73103478	1165	825881	166202	22702270	258295	3540	99	6.72439e-05	0.00417361	0.122,0.109	0.197,0.177	-0.072	RI
ENSG00000131051	RBM39	chr20	-	35738967	35740887	35738967	35739017	35740823	35740887	3043	8411008	392406	23892123	645643	1905	99	0.00379386	0.0748245	0.1,0.114	0.161,0.146	-0.046	RI
ENSG00000139613	SMARCC2	chr12	-	56180976	56181597	56180976	56181101	56181481	56181597	5445	55,85	213229	231185	398363	479	99	0.00504095	0.0876199	0.051,0.071	0.107,0.095	-0.04	RI
ENSG00000197912	SPG7	chr16	+	89545871	89546760	89545871	89546181	89546657	89546760	4559	28,14	0,1	38,51	9,4	575	99	0.000673684	0.0232296	1.0,0.707	0.421,0.687	0.299	RI
ENSG00000133226	SRRM1	chr1	+	24646666	24649029	24646666	24646789	24648858	24649029	6667	7991074	156159	38782954	153144	2168	99	0	0	0.19,0.236	0.536,0.484	-0.297	RI
ENSG00000100038	TOP3B	chr22	-	21957026	21958693	21957026	21957595	21958491	21958693	2754	10621214	42,68	28112596	89,63	995	99	0.00434591	0.0807207	0.716,0.64	0.759,0.804	-0.104	RI
ENSG00000160201	U2AF1	chr21	-	43100452	43104402	43100452	43100519	43104314	43104402	5323	33,22	0,0	52,51	3,2	3894	99	5.65537e-07	0.00011446	1.0,1.0	0.306,0.393	0.65	RI
ENSG00000136878	USP20	chr9	+	129880112	129881828	129880112	129880289	129880466	129881828	4860	130205	121138	351385	181167	276	99	0.00186039	0.0447201	0.278,0.348	0.41,0.453	-0.118	RI
ENSG00000214655	ZSWIM8	chr10	+	73794146	73794639	73794146	73794330	73794555	73794639	7211	29,33	11,10	113,91	9,9	324	99	0.000310325	0.0130141	0.446,0.502	0.793,0.755	-0.3	RI

## Sheet: A3SS
GeneID	geneSymbol	chr	strand	longExonStart_0base	longExonEnd	shortES	shortEE	flankingES	flankingEE	ID	IJC_SAMPLE_1	SJC_SAMPLE_1	IJC_SAMPLE_2	SJC_SAMPLE_2	IncFormLen	SkipFormLen	PValue	FDR	IncLevel1	IncLevel2	IncLevelDifference	AS Type
ENSG00000089053	ANAPC5	chr12	-	121328315	121328497	121328315	121328458	121330582	121330672	11385	386464	49,75	862680	66,43	138	99	0.000225521	0.019454	0.85,0.816	0.904,0.919	-0.079	A3SS
ENSG00000213983	AP1G2	chr14	-	23567110	23567319	23567110	23567315	23567450	23567524	4703	6,4	1,0	2,5	3,4	103	99	0.000254974	0.0208535	0.852,1.0	0.391,0.546	0.457	A3SS
ENSG00000104960	PTOV1	chr19	+	49860565	49860740	49860613	49860740	49860267	49860336	1064	35,31	96111	27,51	287266	147	99	0.000804378	0.0489972	0.197,0.158	0.06,0.114	0.09	A3SS
ENSG00000170581	STAT2	chr12	-	56348751	56348851	56348751	56348804	56349344	56349509	11001	7,10	2,7	23,18	0,1	146	99	1.27347e-05	0.0026631	0.704,0.492	1.0,0.924	-0.364	A3SS

## Sheet: A5SS
GeneID	geneSymbol	chr	strand	longExonStart_0base	longExonEnd	shortES	shortEE	flankingES	flankingEE	ID	IJC_SAMPLE_1	SJC_SAMPLE_1	IJC_SAMPLE_2	SJC_SAMPLE_2	IncFormLen	SkipFormLen	PValue	FDR	IncLevel1	IncLevel2	IncLevelDifference	AS Type
ENSG00000163660	CCNL1	chr3	-	157151728	157151930	157151916	157151930	157150281	157150381	3521	122130	0,0	337266	20,10	287	99	1.79008e-06	0.000590215	1.0,1.0	0.853,0.902	0.123	A5SS
ENSG00000108465	CDK5RAP3	chr17	+	47973518	47973696	47973518	47973693	47973930	47974031	422	1,1	8,13	5,7	10,8	102	99	0.00133298	0.0820403	0.108,0.069	0.327,0.459	-0.304	A5SS
ENSG00000169045	HNRNPH1	chr5	-	179616868	179617110	179617020	179617110	179616125	179616218	2343	12481335	68,79	32613857	75,91	251	99	9.27774e-07	0.000389328	0.879,0.87	0.945,0.944	-0.07	A5SS
ENSG00000105655	ISYNA1	chr19	-	18437598	18437988	18437859	18437988	18436972	18437105	7353	25,67	6,1	107,82	0,1	360	99	0.0013046	0.0820403	0.534,0.949	1.0,0.958	-0.237	A5SS
ENSG00000141279	NPEPPS	chr17	+	47579389	47582849	47579389	47579511	47585499	47585700	3044	66,73	1,0	147148	6,5	3437	99	0.000839586	0.0676326	0.655,1.0	0.414,0.46	0.391	A5SS

## Sheet: MXE
GeneID	geneSymbol	chr	strand	1stExonStart_0base	1stExonEnd	2ndExonStart_0base	2ndExonEnd	upstreamES	upstreamEE	downstreamES	downstreamEE	ID	IJC_SAMPLE_1	SJC_SAMPLE_1	IJC_SAMPLE_2	SJC_SAMPLE_2	IncFormLen	SkipFormLen	PValue	FDR	IncLevel1	IncLevel2	IncLevelDifference	AS type
ENSG00000145833	DDX46	chr5	+	134789215	134789264	134790105	134790222	134788512	134788591	134790469	134790552	14237	0,4	40,31	28,16	95,78	148	216	0.00065949	0.0892581	0.0,0.158	0.301,0.23	-0.186	MXE
ENSG00000131051	RBM39	chr20	-	35734185	35734257	35738967	35739017	35731940	35732135	35740524	35740597	6066	478566	8,8	9341043	68,62	149	171	1.83798e-06	0.00144592	0.986,0.988	0.94,0.951	0.041	MXE
ENSG00000089682	RBM41	chrX	-	107088435	107088839	107113396	107113468	107069254	107070425	107115351	107115556	9996	51,68	243254	179195	314315	171	503	1.70643e-08	3.29572e-05	0.382,0.441	0.626,0.646	-0.225	MXE

## Sheet: Overlapped eclip
Chr	start	end	log2FC_rep1	log2FC_rep2	strand	Ensembl ID	Gene ID	Binding region
chr14	23538516	23538594	10.1748	3.3965	-	ENSG00000100813.10	ACIN1	5ss|10||proxintron|68
chr14	23538203	23538252	5.14394	3.32977	-	ENSG00000100813.10	ACIN1	proxintron|49
chr14	24033034	24033157	5.64001	3.55795	-	ENSG00000213983.7	AP1G2	CDS|32||3ss|91
chr2	74754946	74754965	6.29344	3.49331	-	ENSG00000115307.12	AUP1	CDS|19
chr6	136590073	136590121	3.83993	4.57828	-	ENSG00000029363.11	BCLAF1	proxintron|48
chr5	891264	891343	5.31891	4.13403	-	ENSG00000028310.13	BRD9	5ss|5||CDS|74
chr5	889586	889652	7.10103	4.23924	-	ENSG00000028310.13	BRD9	5ss|51||proxintron|15
chr1	223945951	223945998	3.83993	4.25956	+	ENSG00000162909.13	CAPN2	distintron|47
chr3	156869974	156869982	3.11651	4.3933	-	ENSG00000163660.7	CCNL1	CDS|8
chr3	156874853	156874904	3.53442	3.30834	-	ENSG00000163660.7	CCNL1	CDS|20||3ss|31
chr3	156877853	156877928	6.33376	4.53172	-	ENSG00000163660.7	CCNL1	CDS|31||5utr|44
chr3	156870913	156870953	4.33478	3.18486	-	ENSG00000163660.7	CCNL1	CDS|33||3ss|7
chr3	156870493	156870579	7.02132	4.6247	-	ENSG00000163660.7	CCNL1	proxintron|86
chr3	156877657	156877758	8.51033	4.88352	-	ENSG00000163660.7	CCNL1	CDS|101
chr3	156877337	156877385	4.20532	4.87504	-	ENSG00000163660.7	CCNL1	proxintron|16||3ss|32
chr3	156869907	156869943	4.56417	4.11183	-	ENSG00000163660.7	CCNL1	5ss|36
chrX	47085573	47085643	3.47686	4.63403	+	ENSG00000102225.11	CDK16	proxintron|4||3ss|66
chrX	47085519	47085573	3.19578	3.12982	+	ENSG00000102225.11	CDK16	5ss|8||proxintron|46
chr17	46052496	46052545	9.5872	3.56284	+	ENSG00000108465.10	CDK5RAP3	CDS|21||3ss|28
chr17	46052407	46052482	23.0065	4.2871	+	ENSG00000108465.10	CDK5RAP3	proxintron|17||3ss|58
chr17	46052353	46052407	15.851	3.20796	+	ENSG00000108465.10	CDK5RAP3	proxintron|54
chr17	46055246	46055271	5.64001	3.34353	+	ENSG00000108465.10	CDK5RAP3	CDS|25
chr17	46051976	46052077	27.8493	4.3014	+	ENSG00000108465.10	CDK5RAP3	proxintron|101
chr17	46052168	46052195	6.70786	3.50963	+	ENSG00000108465.10	CDK5RAP3	proxintron|27
chr17	46052986	46053086	10.6097	3.20485	+	ENSG00000108465.10	CDK5RAP3	5ss|66||CDS|34
chr16	67863674	67863743	5.64001	3.34353	-	ENSG00000102901.8	CENPT	CDS|69
chr19	45561007	45561085	4.35459	3.1746	+	ENSG00000104859.10	CLASRP	CDS|78
chr19	14522118	14522178	6.43275	5.49472	-	ENSG00000123136.10	DDX39A	proxintron|60
chr19	14524290	14524343	4.96253	3.50608	-	ENSG00000123136.10	DDX39A	proxintron|53
chr19	14521126	14521212	3.87305	4.59315	-	ENSG00000123136.10	DDX39A	CDS|21||3ss|65
chrX	41203272	41203318	4.96253	3.52584	+	ENSG00000215301.5	DDX3X	CDS|36||3ss|10
chr5	134124377	134124445	3.7815	3.29715	+	ENSG00000145833.11	DDX46	5ss|5||proxintron|63
chrX	154002991	154003038	3.47686	5.00251	+	ENSG00000130826.11	DKC1	5ss|47
chr7	2406470	2406540	8.96313	3.59104	+	ENSG00000106263.13	EIF3B	proxintron|63||3ss|7
chr7	2411960	2412037	5.44882	3.29856	+	ENSG00000106263.13	EIF3B	proxintron|77
chr7	2406360	2406425	5.98231	4.19679	+	ENSG00000106263.13	EIF3B	proxintron|65
chr3	186506501	186506533	8.24174	3.88885	+	ENSG00000156976.10	EIF4A2	proxintron|32
chr3	186505804	186505851	9.30977	3.64235	+	ENSG00000156976.10	EIF4A2	proxintron|47
chr3	186505851	186505872	3.82085	3.35727	+	ENSG00000156976.10	EIF4A2	proxintron|21
chr3	186505964	186506009	7.41481	3.18083	+	ENSG00000156976.10	EIF4A2	proxintron|45
chr3	186506009	186506044	4.46332	3.00963	+	ENSG00000156976.10	EIF4A2	proxintron|35
chr3	186505880	186505925	5.47241	3.03616	+	ENSG00000156976.10	EIF4A2	proxintron|45
chr11	62375052	62375127	4.44418	3.50608	-	ENSG00000149499.7	EML3	5ss|75
chr7	148514796	148514817	5.5366	3.32267	-	ENSG00000106462.6	EZH2	proxintron|21
chr7	148507152	148507195	9.61355	4.49653	-	ENSG00000106462.6	EZH2	proxintron|43
chr7	148507195	148507255	7.72641	3.72755	-	ENSG00000106462.6	EZH2	proxintron|60
chr15	89836172	89836206	4.96253	3.27134	+	ENSG00000140525.13	FANCI	CDS|34
chr15	89805078	89805109	5.5366	3.45125	+	ENSG00000140525.13	FANCI	CDS|31
chr15	89828398	89828445	5.5366	3.49412	+	ENSG00000140525.13	FANCI	CDS|47
chrX	153579534	153579589	4.69579	3.03096	-	ENSG00000196924.10	FLNA	proxintron|55
chrX	153579234	153579261	5.31269	5.33556	-	ENSG00000196924.10	FLNA	5ss|27
chr7	100284275	100284355	4.53378	3.3173	-	ENSG00000146830.9	GIGYF1	CDS|80
chr7	100282495	100282506	3.84989	4.42052	-	ENSG00000146830.9	GIGYF1	CDS|11
chr7	100285416	100285457	6.29344	3.55105	-	ENSG00000146830.9	GIGYF1	CDS|41
chr7	100285224	100285289	4.56417	4.20404	-	ENSG00000146830.9	GIGYF1	CDS|16||3ss|49
chr7	100283850	100283953	15.0623	3.25224	-	ENSG00000146830.9	GIGYF1	CDS|103
chr7	100284374	100284427	5.06028	3.13601	-	ENSG00000146830.9	GIGYF1	CDS|53
chr7	100283595	100283661	8.24174	3.38121	-	ENSG00000146830.9	GIGYF1	5ss|1||CDS|65
chrX	48674285	48674371	7.05406	4.34006	+	ENSG00000094631.14	HDAC6	CDS|81||3ss|5
chrX	48673180	48673234	3.87305	3.98195	+	ENSG00000094631.14	HDAC6	3utr|29||CDS|25
chrX	48661533	48661588	5.61991	4.04981	+	ENSG00000094631.14	HDAC6	CDS|54||3ss|1
chrX	48661342	48661407	4.33478	3.07072	+	ENSG00000094631.14	HDAC6	CDS|65
chrX	48674068	48674122	3.53224	3.87504	+	ENSG00000094631.14	HDAC6	5ss|54
chr4	83349981	83350037	8.0694	4.04869	-	ENSG00000152795.13	HNRNPDL	proxintron|56
chr4	83350149	83350207	9.07847	5.97826	-	ENSG00000152795.13	HNRNPDL	proxintron|58
chr4	83350089	83350149	7.18475	6.00102	-	ENSG00000152795.13	HNRNPDL	proxintron|60
chr4	83346131	83346183	8.24174	3.73731	-	ENSG00000152795.13	HNRNPDL	proxintron|46||3ss|6
chr5	179049913	179049917	9.85946	4.19679	-	ENSG00000169045.13	HNRNPH1	proxintron|4
chr5	179048467	179048549	26.7734	3.2482	-	ENSG00000169045.13	HNRNPH1	proxintron|36||5utr|46
chr5	179048083	179048172	38.9549	3.47559	-	ENSG00000169045.13	HNRNPH1	5ss|30||proxintron|5||3ss|54
chr5	179050210	179050247	12.0335	4.68578	-	ENSG00000169045.13	HNRNPH1	5utr|37
chr5	179049337	179049419	14.8462	3.33181	-	ENSG00000169045.13	HNRNPH1	distintron|82
chr19	18547672	18547743	12.4922	3.58975	-	ENSG00000105655.14	ISYNA1	5ss|55||CDS|16
chr19	18547918	18547994	8.24174	3.4946	-	ENSG00000105655.14	ISYNA1	5utr|76
chr19	18548250	18548286	5.68483	4.96958	-	ENSG00000105655.14	ISYNA1	proxintron|36
chr19	18548031	18548104	9.81816	3.7978	-	ENSG00000105655.14	ISYNA1	5utr|73
chr17	60142388	60142500	4.21715	4.3242	-	ENSG00000108510.5	MED13	5ss|100||proxintron|12
chr17	60142500	60142613	7.38508	3.77443	-	ENSG00000108510.5	MED13	CDS|67||5utr|46
chr6	131924998	131925086	5.97596	4.33556	-	ENSG00000112282.13	MED23	proxintron|88
chr10	21901269	21901341	6.69317	3.98928	+	ENSG00000078403.12	MLLT10	CDS|65||3ss|7
chr10	21823564	21823609	5.64001	3.39699	+	ENSG00000078403.12	MLLT10	CDS|36||3ss|9
chr10	21884258	21884290	4.56417	3.88212	+	ENSG00000078403.12	MLLT10	CDS|31||3ss|1
chr12	62954664	62954727	4.35459	3.40431	+	ENSG00000061987.10	MON2	CDS|63
chr12	62954426	62954477	3.19578	3.30556	+	ENSG00000061987.10	MON2	CDS|51
chr3	42672099	42672159	8.55597	3.56615	+	ENSG00000114857.13	NKTR	5ss|60
chr3	42660519	42660525	3.87305	3.68947	+	ENSG00000114857.13	NKTR	CDS|6
chr3	42660700	42660775	8.96313	3.28508	+	ENSG00000114857.13	NKTR	5ss|20||proxintron|55
chr3	42642212	42642271	7.7227	4.05204	+	ENSG00000114857.13	NKTR	5utr|59
chr3	42660590	42660654	9.27486	3.48359	+	ENSG00000114857.13	NKTR	5ss|34||CDS|30
chr3	42661519	42661525	4.21715	3.53172	+	ENSG00000114857.13	NKTR	CDS|6
chrX	70517530	70517581	5.97596	4.25621	+	ENSG00000147140.11	NONO	proxintron|51
chrX	70518080	70518157	5.15134	3.13098	+	ENSG00000147140.11	NONO	proxintron|77
chr17	45662974	45663108	4.35459	3.31111	+	ENSG00000141279.11	NPEPPS	5ss|41||CDS|93
chr7	75045158	75045216	3.84989	4.83556	+	ENSG00000223705.5	NSUN5P1	noncoding_exon|58
chr1	40029794	40029861	6.69317	4.17647	-	ENSG00000090621.9	PABPC4	proxintron|67
chr1	40035170	40035228	4.20532	4.52482	-	ENSG00000090621.9	PABPC4	5ss|58
chr1	40029677	40029745	6.67312	3.85142	-	ENSG00000090621.9	PABPC4	proxintron|50||3ss|18
chr1	40029632	40029662	3.53224	3.27607	-	ENSG00000090621.9	PABPC4	3ss|30
chr14	23793766	23793840	7.04552	3.7482	+	ENSG00000100836.6	PABPN1	3utr|74
chr12	56716665	56716793	5.23959	3.95508	-	ENSG00000135473.10	PAN2	5ss|48||proxintron|80
chr12	53689728	53689788	3.83993	4.21833	+	ENSG00000123349.9	PFDN5	5ss|60
chr22	21119871	21119903	8.76001	3.62804	-	ENSG00000241973.6	PI4KA	5ss|1||CDS|31
chr22	21159261	21159302	6.11745	3.20404	-	ENSG00000241973.6	PI4KA	CDS|41
chr22	21083598	21083633	5.07593	3.03583	-	ENSG00000241973.6	PI4KA	5ss|2||CDS|33
chr2	131967895	131967973	3.83993	4.55204	+	ENSG00000115762.12	PLEKHB2	distintron|78
chr16	30094517	30094597	3.47686	4.48928	+	ENSG00000149923.9	PPP4C	proxintron|80
chr15	91524393	91524463	3.53442	3.01238	-	ENSG00000198901.9	PRC1	proxintron|70
chr15	91523522	91523566	3.19517	3.79856	-	ENSG00000198901.9	PRC1	CDS|44
chr19	50360150	50360228	3.48958	3.29433	+	ENSG00000104960.11	PTOV1	3ss|78
chr14	73570053	73570105	6.29344	3.74456	+	ENSG00000119707.9	RBM25	CDS|52
chr14	73569958	73570053	7.71823	3.72303	+	ENSG00000119707.9	RBM25	CDS|95
chr20	34302105	34302159	13.0034	3.98928	-	ENSG00000131051.16	RBM39	5ss|1||CDS|53
chrX	106359908	106359977	5.16927	3.41156	-	ENSG00000089682.12	RBM41	CDS|69
chr3	9476390	9476467	20.7537	3.89874	+	ENSG00000168137.11	SETD5	proxintron|17||3ss|60
chr3	9475900	9475939	8.55597	3.54127	+	ENSG00000168137.11	SETD5	3ss|39
chr3	9475211	9475248	5.98231	3.5706	+	ENSG00000168137.11	SETD5	proxintron|37
chr3	9476217	9476246	5.30001	3.78005	+	ENSG00000168137.11	SETD5	5ss|29
chr11	64541255	64541334	7.2388	3.27653	-	ENSG00000168066.16	SF1	proxintron|79
chr12	56572262	56572335	7.4011	4.21478	-	ENSG00000139613.7	SMARCC2	CDS|57||3ss|16
chr12	56572575	56572631	4.89143	3.32072	-	ENSG00000139613.7	SMARCC2	5ss|18||CDS|38
chr16	89607839	89607965	5.44852	3.72381	+	ENSG00000197912.9	SPG7	distintron|126
chr1	24974578	24974658	3.43083	3.7728	+	ENSG00000133226.12	SRRM1	distintron|80
chr12	56748992	56749046	5.31269	4.54308	-	ENSG00000170581.9	STAT2	5ss|54
chr12	56748752	56748797	3.19578	3.10451	-	ENSG00000170581.9	STAT2	proxintron|45
chr12	56748797	56748835	3.48958	3.04308	-	ENSG00000170581.9	STAT2	proxintron|38
chr19	39961092	39961162	6.43275	4.95953	+	ENSG00000196235.9	SUPT5H	CDS|70
chr2	27257995	27258027	3.48958	3.20404	+	ENSG00000119777.14	TMEM214	CDS|25||3ss|7
chr2	27258610	27258680	7.41632	4.57828	+	ENSG00000119777.14	TMEM214	5ss|70
chr2	27258784	27258836	3.53224	3.79698	+	ENSG00000119777.14	TMEM214	3ss|52
chr22	22319655	22319702	7.10791	3.1746	-	ENSG00000100038.15	TOP3B	5ss|1||CDS|46
chr22	22319702	22319747	5.58932	3.03856	-	ENSG00000100038.15	TOP3B	CDS|45
chr22	22312175	22312197	3.83993	4.71833	-	ENSG00000100038.15	TOP3B	3utr|22
chr22	22321974	22322008	9.45622	3.71833	-	ENSG00000100038.15	TOP3B	CDS|34
chr22	22324655	22324690	4.56417	3.75956	-	ENSG00000100038.15	TOP3B	CDS|35
chr22	22312566	22312630	4.03208	3.14586	-	ENSG00000100038.15	TOP3B	3utr|64
chr22	22312346	22312400	4.56417	3.75956	-	ENSG00000100038.15	TOP3B	3utr|54
chr22	22318648	22318690	6.98974	3.04308	-	ENSG00000100038.15	TOP3B	CDS|40||3ss|2
chr21	44515401	44515449	4.89143	3.2199	-	ENSG00000160201.7	U2AF1	5ss|2||proxintron|46
chr21	44521257	44521302	10.9425	4.1439	-	ENSG00000160201.7	U2AF1	proxintron|45
chr21	44521303	44521359	5.97596	4.25621	-	ENSG00000160201.7	U2AF1	proxintron|56
chr21	44521359	44521398	7.72641	3.64732	-	ENSG00000160201.7	U2AF1	5ss|23||proxintron|16
chr21	44520799	44520868	4.69579	3.19436	-	ENSG00000160201.7	U2AF1	proxintron|69
chr21	44527263	44527351	5.6267	5.00727	-	ENSG00000160201.7	U2AF1	proxintron|88
chr1	19433194	19433214	4.07023	3.16281	-	ENSG00000127481.10	UBR4	CDS|20
chr1	19450552	19450619	3.47686	4.34155	-	ENSG00000127481.10	UBR4	proxintron|67
chr1	19514011	19514033	5.6267	4.62201	-	ENSG00000127481.10	UBR4	CDS|22
chr1	19470382	19470429	8.51033	4.28176	-	ENSG00000127481.10	UBR4	5ss|47
chr1	19464617	19464676	9.5004	4.02687	-	ENSG00000127481.10	UBR4	CDS|59
chr9	132631296	132631349	4.73422	3.7728	+	ENSG00000136878.8	USP20	5ss|53
chr10	28822308	28822374	3.35374	3.04883	+	ENSG00000095787.17	WAC	5utr|66
chr2	61765109	61765142	6.93015	3.35662	-	ENSG00000082898.12	XPO1	5utr|33
chr2	61765078	61765109	3.71917	3.03419	-	ENSG00000082898.12	XPO1	5utr|31
chr2	61720588	61720648	6.05823	5.79618	-	ENSG00000082898.12	XPO1	proxintron|60
chr2	61720843	61720865	3.19517	3.96708	-	ENSG00000082898.12	XPO1	proxintron|22
chr16	28167192	28167258	5.68483	4.74778	-	ENSG00000169180.7	XPO6	proxintron|66
chr10	75552030	75552131	13.0034	4.11183	+	ENSG00000214655.6	ZSWIM8	CDS|101
