# Supplementary material for: The splicing factor RBM17 drives leukemic stem cell maintenance by evading nonsense-mediated decay of pro-leukemic factors
Source: Nat Commun. 2022 Jul 4;13:3833. doi: 10.1038/s41467-022-31155-0 (PMC9250932; doi:10.1038/s41467-022-31155-0)
Supplement: Supplementary file 8 — Supplementary Data 6 [file 41467_2022_31155_MOESM8_ESM.xlsx]

## Sheet: Sheet1
Supplementary Data 6: Differentially expressed proteins in K562 cells treated with shRBM17 versus control shscramble. Related to Figure 4.
Accession	Short	Description	Gene	Name	Exp. q-value: Combined	Sum PEP Score	Coverage [%]	# Peptides	# PSMs	# Unique Peptides	# Protein Groups	# AAs	MW [kDa]	calc. pI	Score Sequest HT: Sequest HT	# Peptides (by Search Engine): Sequest HT	# Razor Peptides	Abundances (Grouped): F1, 126	Abundances (Grouped): F1, 127	Abundances (Grouped): F1, 128	Abundances (Grouped): F1, 129	Abundances (Grouped): F1, 130	Abundances (Grouped): F1, 131	Norm126_shscramble_rep1	Norm127_shRBM17#1_rep1	Norm128_shRBM17#2_rep1	Norm129_shscramble_rep2	Norm130_shRBM17#1_rep2	Norm131_shRBM17#2_rep2	Modifications	ShRBM17#1_FC	ShRBM17#3_FC	p value_shRBM17#1/shscramble	p value_shRBM17#2/shscramble	FDR_shRBM17#1/shscramble	FDR_shRBM17#3/shscramble	Mean_FC	shRBM17#1_shRBM17#2
Q96I25	Q96I25	Splicing factor 45 [OS=Homo sapiens]	RBM17	RNA binding motif protein 17(RBM17)	0	176.942	49	20	90	19	1	401	44.9	5.97	316.83	20	0	14264.4	4911	4766.2	14975.1	5111.7	4682.4	14264.4	4790.56	4746.95	14016.4	4940.33	4831.89		0.344081	0.338704	0.000243808	0.000196382	0.0378316	0.0224312	0.341393	TRUE
Q2M1P5	Q2M1P5	Kinesin-like protein KIF7 [OS=Homo sapiens]	KIF7	kinesin family member 7(KIF7)	0	15.548	3	4	13	2	1	1343	150.5	6.79	41.25	4	0	119.9	39	46.2	127.5	48.5	54.3	119.9	38.0435	46.0134	119.338	46.874	56.0336		0.354951	0.42655	0.00327153	0.00530885	0.0532774	0.0333282	0.39075	TRUE
Q9NZ72	Q9NZ72	Stathmin-3 [OS=Homo sapiens]	STMN3	stathmin 3(STMN3)	0	17.771	25	4	7	4	1	180	21	7.49	24.25	4	0	552.9	278.6	229.9	570.2	305.8	215	552.9	271.767	228.971	533.697	295.548	221.864		0.522103	0.414906	0.00344687	0.00103569	0.0536877	0.0275648	0.468504	TRUE
Q8WUM9	Q8WUM9	Sodium-dependent phosphate transporter 1 [OS=Homo sapiens]	SLC20A1	solute carrier family 20 member 1(SLC20A1)	0	17.002	5	3	13	3	1	679	73.7	7.08	34.04	3	0	1141.5	563.3	552.7	1218.9	520	562.1	1141.5	549.485	550.467	1140.87	502.567	580.046		0.460947	0.495324	0.00145135	0.00065905	0.0491191	0.0279383	0.478136	TRUE
Q14240-2	Q14240	Isoform 2 of Eukaryotic initiation factor 4A-II [OS=Homo sapiens]	EIF4A2	eukaryotic translation initiation factor 4A2(EIF4A2)	0	273.915	71	27	243	13	1	408	46.5	5.48	704.33	27	0	8778.7	5715.4	3149.2	9709	6248.7	3322.9	8778.7	5575.23	3136.48	9087.45	6039.21	3428.99		0.650081	0.367481	0.00785374	0.00141344	0.0624654	0.0274153	0.508781	TRUE
Q96LJ7	Q96LJ7	Dehydrogenase/reductase SDR family member 1 [OS=Homo sapiens]	DHRS1	dehydrogenase/reductase 1(DHRS1)	0	41.547	27	7	12	7	1	313	33.9	7.83	47.59	7	0	1806	912.4	1001.2	1997.2	956.2	1020	1806	890.023	997.155	1869.34	924.144	1052.56		0.493605	0.557695	0.00149106	0.00266935	0.0494454	0.0291537	0.52565	TRUE
Q86U06-1	Q86U06	probable RNA-binding protein 23 [OS=Homo sapiens]	RBM23	RNA binding motif protein 23(RBM23)	0	54.969	24	7	30	1	1	439	48.7	9.85	80.07	7	0	18.2	13.6	9.1	19.9	11.6	5.2	18.2	13.2665	9.06324	18.626	11.2111	5.36601		0.664681	0.391822	0.0276994	0.0265192	0.0999561	0.0660291	0.528251	TRUE
Q9P287-2	Q9P287	Isoform 2 of BRCA2 and CDKN1A-interacting protein [OS=Homo sapiens]	BCCIP	BRCA2 and CDKN1A interacting protein(BCCIP)	0	107.699	60	14	47	3	1	322	36.2	4.69	184.03	14	0	409.6	247.4	207.5	468.7	257.9	200.8	409.6	241.332	206.662	438.695	249.254	207.211		0.578321	0.487888	0.00703118	0.00445706	0.0612547	0.0324379	0.533104	TRUE
Q9BY49-1	Q9BY49	peroxisomal trans-2-enoyl-CoA reductase [OS=Homo sapiens]	PECR	peroxisomal trans-2-enoyl-CoA reductase(PECR)	0.003	6.599	6	2	2	2	1	303	32.5	8.81	6.08	2	0	454.9	248.7	247.7	472.7	266.5	237.1	454.9	242.601	246.699	442.439	257.566	244.67		0.557388	0.547585	0.00239548	0.000965792	0.0502561	0.0266533	0.552487	TRUE
Q8N2E2	Q8N2E2	von Willebrand factor D and EGF domain-containing protein [OS=Homo sapiens]	VWDE	von Willebrand factor D and EGF domains(VWDE)	0	33.296	5	7	18	7	1	1590	176.7	5.66	47.41	7	0	834.9	579.4	432.8	983.8	547.2	449.7	834.9	565.19	431.052	920.819	528.855	464.057		0.623132	0.509825	0.0193031	0.0112453	0.0863705	0.0439758	0.566478	TRUE
O15042-2	O15042	Isoform 2 of U2 snRNP-associated SURP motif-containing protein [OS=Homo sapiens]	U2SURP	U2 snRNP associated SURP domain containing(U2SURP)	0	288.036	43	40	143	1	1	1028	118.2	8.47	461.47	40	41	26815	15528.5	14655.8	27715.9	16260.5	14196	26815	15147.7	14596.6	25941.6	15715.4	14649.2		0.585008	0.554354	0.00225625	0.00138224	0.0500146	0.0271301	0.569681	TRUE
Q9Y5N6	Q9Y5N6	Origin recognition complex subunit 6 [OS=Homo sapiens]	ORC6	origin recognition complex subunit 6(ORC6)	0	22.886	26	6	8	6	1	252	28.1	8.66	24.88	6	0	1446	976.4	763.4	1640.7	1003.6	724.7	1446	952.453	760.316	1535.67	969.955	747.837		0.644743	0.505809	0.00735653	0.00375341	0.0616719	0.0316271	0.575276	TRUE
P57060	P57060	RWD domain-containing protein 2B [OS=Homo sapiens]	RWDD2B	RWD domain containing 2B(RWDD2B)	0	21.164	22	5	8	5	1	319	36.3	5.87	24.36	5	0	1277.5	913.4	594.9	1440.6	916.2	647.4	1277.5	890.999	592.497	1348.38	885.485	668.069		0.67653	0.480055	0.00693208	0.00570935	0.0611033	0.0341234	0.578293	TRUE
Q719H9	Q719H9	BTB/POZ domain-containing protein KCTD1 [OS=Homo sapiens]	KCTD1	potassium channel tetramerization domain containing 1(KCTD1)	0	12.813	11	3	12	1	1	257	29.4	7.08	37.4	3	0	163.5	107.3	85.4	180.6	107.7	90.1	163.5	104.668	85.055	169.038	104.089	92.9765		0.627771	0.535371	0.00201772	0.00389064	0.050284	0.0318058	0.581571	TRUE
Q7L4I2-1	Q7L4I2	Arginine/serine-rich coiled-coil protein 2 [OS=Homo sapiens]	RSRC2	arginine and serine rich coiled-coil 2(RSRC2)	0	39.692	16	5	15	5	1	434	50.5	11.33	39.31	5	0	2320.9	1339	1352.9	2317.1	1351.7	1281.4	2320.9	1306.16	1347.43	2168.76	1306.38	1322.31		0.581902	0.594642	0.00650472	0.00710233	0.0601066	0.0364149	0.588272	TRUE
Q8IYB3	Q8IYB3	Serine/arginine repetitive matrix protein 1 [OS=Homo sapiens]	SRRM1	serine and arginine repetitive matrix 1(SRRM1)	0	80.461	16	13	32	13	1	904	102.3	11.84	129.21	13	0	7479.7	4665.8	4372.6	8103.4	4537.6	4453.3	7479.7	4551.37	4354.94	7584.64	4385.48	4595.48		0.593245	0.594146	0.00102467	0.00183737	0.0460486	0.0275238	0.593696	TRUE
Q8WV92	Q8WV92	MIT domain-containing protein 1 [OS=Homo sapiens]	MITD1	microtubule interacting and trafficking domain containing 1(MITD1)	0	27.637	28	6	10	6	1	249	29.3	8	31.02	6	0	1531.6	904.7	820.5	1474.2	940.1	827.7	1531.6	882.512	817.185	1379.82	908.583	854.125		0.615195	0.574052	0.0183755	0.0154983	0.084472	0.0508814	0.594624	TRUE
O75865-2	O75865	Isoform 2 of Trafficking protein particle complex subunit 6A [OS=Homo sapiens]	TRAPPC6A	trafficking protein particle complex 6A(TRAPPC6A)	0.001	7.481	14	3	3	3	1	173	18.9	5.31	6.83	3	0	823.6	477	460.7	820.9	489.6	482.1	823.6	465.301	458.839	768.348	473.186	497.491		0.589522	0.60073	0.00721605	0.0110678	0.061561	0.0436346	0.595126	TRUE
Q12999	Q12999	Tetraspanin-31 [OS=Homo sapiens]	TSPAN31	tetraspanin 31(TSPAN31)	0.001	11.883	9	2	8	1	1	210	23	7.97	20.45	2	0	248.8	116.1	175.4	265.7	123	182.2	248.8	113.253	174.691	248.69	118.876	188.017		0.4666	0.729076	0.000449018	0.00963425	0.0397067	0.0411595	0.597838	TRUE
Q15056-2	Q15056	Isoform Short of Eukaryotic translation initiation factor 4H [OS=Homo sapiens]	EIF4H	eukaryotic translation initiation factor 4H(EIF4H)	0	107.745	64	15	99	1	1	228	25.2	8.09	329.69	15	0	819.3	641.9	374.3	840	592	345.4	819.3	626.157	372.788	786.225	572.153	356.427		0.746367	0.454191	0.0233412	0.00176845	0.092958	0.027545	0.600279	TRUE
Q13309-1	Q13309	S-phase kinase-associated protein 2 [OS=Homo sapiens]	SKP2	S-phase kinase associated protein 2(SKP2)	0	46.006	18	7	22	7	1	424	47.7	7.11	76.67	7	0	1620.3	1038.4	874.8	1657.1	1075.4	857.9	1620.3	1012.93	871.266	1551.02	1039.35	885.289		0.647138	0.553888	0.00436186	0.00248724	0.0563139	0.0287694	0.600513	TRUE
Q7LDG7-2	Q7LDG7	Isoform 2 of RAS guanyl-releasing protein 2 [OS=Homo sapiens]	RASGRP2	RAS guanyl releasing protein 2(RASGRP2)	0	12.783	6	4	4	4	1	671	75.5	7.69	13.57	4	0	720.3	464.2	384.8	726.7	460.4	391.9	720.3	452.815	383.246	680.178	444.965	404.412		0.641053	0.56242	0.00654911	0.00543475	0.0601114	0.0333548	0.601737	TRUE
Q86UD0	Q86UD0	Suppressor APC domain-containing protein 2 [OS=Homo sapiens]	SAPCD2	suppressor APC domain containing 2(SAPCD2)	0	16.442	16	6	6	6	1	394	42.6	8.82	15.49	6	0	835.1	628	454.3	924.4	581.8	417.3	835.1	612.598	452.465	865.222	562.295	430.623		0.690983	0.519365	0.0122242	0.00206642	0.0730076	0.0280433	0.605174	TRUE
Q9H4M3-2	Q9H4M3	Isoform 2 of F-box only protein 44 [OS=Homo sapiens]	FBXO44	F-box protein 44(FBXO44)	0	25.313	32	5	11	3	1	224	25.7	7.88	37.9	5	1	798	549	426.9	847.4	564.1	407.7	798	535.536	425.175	793.151	545.189	420.716		0.679209	0.531622	0.000447599	7.8125e-05	0.0404511	0.0292046	0.605416	TRUE
Q9BVA1	Q9BVA1	Tubulin beta-2B chain [OS=Homo sapiens]	TUBB2B	tubulin beta 2B class IIb(TUBB2B)	0	460.848	82	28	764	1	1	445	49.9	4.89	2624.32	28	0	1795.3	1023.7	1072.9	1775.5	1034.4	1109.7	1795.3	998.593	1068.57	1661.84	999.722	1145.13		0.578026	0.640326	0.00826693	0.0149689	0.0637181	0.0499613	0.609176	TRUE
P17482	P17482	Homeobox protein Hox-B9 [OS=Homo sapiens]	HOXB9	homeobox B9(HOXB9)	0	35.033	43	8	10	8	1	250	28	8.9	35.07	8	0	1803.5	1270.9	940.4	1862.9	1301.8	914.1	1803.5	1239.73	936.601	1743.64	1258.16	943.283		0.704198	0.529972	0.00354411	0.00130253	0.0539756	0.0275372	0.617085	TRUE
Q9Y546	Q9Y546	Leucine-rich repeat-containing protein 42 [OS=Homo sapiens]	LRRC42	leucine rich repeat containing 42(LRRC42)	0	24.018	18	7	10	7	1	428	48.5	7.46	27.99	7	0	1493.9	1006.3	913.7	1691.6	1045.2	900.6	1493.9	981.62	910.009	1583.31	1010.16	929.352		0.647269	0.597737	0.00739343	0.00541675	0.0616044	0.0333438	0.622503	TRUE
P27361-1	P27361	mitogen-activated protein kinase 3 [OS=Homo sapiens]	MAPK3	mitogen-activated protein kinase 3(MAPK3)	0	110.133	43	14	101	6	1	379	43.1	6.74	284.03	14	1	2862.1	2046.3	1604.8	3069.5	1972.3	1593	2862.1	1996.11	1598.32	2873	1906.18	1643.86		0.680423	0.565322	0.00243424	0.000352642	0.0505536	0.0241677	0.622872	TRUE
Q8IWX8	Q8IWX8	Calcium homeostasis endoplasmic reticulum protein [OS=Homo sapiens]	CHERP	calcium homeostasis endoplasmic reticulum protein(CHERP)	0	205.671	35	25	100	25	1	916	103.6	9.04	311.52	25	0	14147.7	9121.8	8422.3	14455.2	9211	8098	14147.7	8898.08	8388.28	13529.8	8902.2	8356.54		0.643132	0.604997	0.00389078	0.0031874	0.054979	0.0300955	0.624065	TRUE
Q9NXR5	Q9NXR5	Ankyrin repeat domain-containing protein 10 [OS=Homo sapiens]	ANKRD10	ankyrin repeat domain 10(ANKRD10)	0.001	8.123	5	2	2	2	1	420	44.7	5.97	6.69	2	0	509.7	355.6	306.4	528.8	343.3	302.6	509.7	346.879	305.162	494.947	331.791	312.261		0.67553	0.614567	0.00416432	0.00178279	0.0547958	0.0276635	0.645049	TRUE
Q96K12	Q96K12	Fatty acyl-CoA reductase 2 [OS=Homo sapiens]	FAR2	fatty acyl-CoA reductase 2(FAR2)	0.004	6.18	3	2	3	2	1	515	59.4	9.38	7.6	2	0	178.8	123.2	109.1	177.6	128.7	91.7	178.8	120.178	108.659	166.23	124.385	94.6276		0.708818	0.589185	0.0169648	0.0172089	0.0816853	0.0532854	0.649002	TRUE
P41214	P41214	Eukaryotic translation initiation factor 2d [OS=Homo sapiens]	EIF2D	eukaryotic translation initiation factor 2D(EIF2D)	0	180.226	49	21	70	21	1	584	64.7	7.65	273.27	21	0	8434.5	5332.2	5756.1	9062.9	5502.6	5603.8	8434.5	5201.43	5732.85	8482.71	5318.13	5782.71		0.621825	0.6807	0.000389299	0.000164819	0.0395259	0.0215154	0.651263	TRUE
Q14168-4	Q14168	Isoform 4 of MAGUK p55 subfamily member 2 [OS=Homo sapiens]	MPP2	membrane palmitoylated protein 2(MPP2)	0.001	8.609	4	2	2	2	1	597	66.8	6.65	6.26	2	0	137.2	88	90.1	135.7	82.5	86.4	137.2	85.8418	89.736	127.013	79.7342	89.1584		0.626677	0.677085	0.0141929	0.0140031	0.0766903	0.0485505	0.651881	TRUE
Q9UG01	Q9UG01	Intraflagellar transport protein 172 homolog [OS=Homo sapiens]	IFT172	intraflagellar transport 172(IFT172)	0	38.352	6	8	11	8	1	1749	197.5	6.13	35.15	8	0	1199.7	862.5	715.2	1233.7	812.1	709.5	1199.7	841.347	712.311	1154.72	784.875	732.151		0.69071	0.613511	0.00968674	0.00290599	0.0672268	0.0296145	0.65211	TRUE
Q96SI1-1	Q96SI1	BTB/POZ domain-containing protein KCTD15 [OS=Homo sapiens]	KCTD15	potassium channel tetramerization domain containing 15(KCTD15)	0	20.648	26	6	9	4	1	283	31.9	7.44	27.13	6	2	1479.4	1122.5	858.5	1666.4	1133.2	900.5	1479.4	1094.97	855.032	1559.72	1095.21	929.249		0.720662	0.587104	0.00883317	0.00750976	0.0648607	0.0372274	0.653883	TRUE
Q9H900-1	Q9H900	Protein zwilch homolog [OS=Homo sapiens]	ZWILCH	zwilch kinetochore protein(ZWILCH)	0	119.755	30	15	52	15	1	591	67.2	6.27	178.15	15	0	6401	4227.2	4528.3	7230.2	4173.8	4508.7	6401	4123.53	4510.01	6767.34	4033.87	4652.64		0.619471	0.695809	0.00561712	0.00949489	0.0589224	0.0411412	0.65764	TRUE
Q9BWT1-2	Q9BWT1	Isoform 2 of Cell division cycle-associated protein 7 [OS=Homo sapiens]	CDCA7	cell division cycle associated 7(CDCA7)	0	22.946	18	5	5	4	1	450	51.4	8.18	21.64	5	0	714.1	520	410.8	708.1	532.6	377.9	714.1	507.247	409.14	662.769	514.745	389.965		0.742258	0.580379	0.0207071	0.00887533	0.0888807	0.0402375	0.661318	TRUE
Q969F8	Q969F8	KiSS-1 receptor [OS=Homo sapiens]	KISS1R	KISS1 receptor(KISS1R)	0.001	10.491	10	3	4	3	1	398	42.6	9.85	12.95	3	0	868.1	662.2	549.9	989.8	649.9	544.5	868.1	645.959	547.679	926.435	628.112	561.884		0.709973	0.618301	0.0134616	0.00759554	0.0750564	0.037427	0.664137	TRUE
Q9BY77-2	Q9BY77	Isoform 2 of Polymerase delta-interacting protein 3 [OS=Homo sapiens]	POLDIP3	DNA polymerase delta interacting protein 3(POLDIP3)	0	118.182	54	17	48	1	1	392	42.9	9.91	190.84	17	0	200.8	116.5	136.4	191.4	117.2	139.5	200.8	113.643	135.849	179.147	113.271	143.954		0.597225	0.736426	0.0194439	0.0493851	0.0866701	0.0951377	0.666825	TRUE
Q5XUX1-3	Q5XUX1	Isoform 3 of F-box/WD repeat-containing protein 9 [OS=Homo sapiens]	FBXW9	F-box and WD repeat domain containing 9(FBXW9)	0	19.065	13	5	6	5	1	458	50.7	6.48	18.89	5	0	1465.2	919	1064.3	1578.8	915.9	1050.4	1465.2	896.461	1060	1477.73	885.195	1083.93		0.605402	0.728504	0.000210451	0.00114126	0.0384611	0.0277683	0.666953	TRUE
Q9Y6K1	Q9Y6K1	DNA (cytosine-5)-methyltransferase 3A [OS=Homo sapiens]	DNMT3A	DNA methyltransferase 3 alpha(DNMT3A)	0.001	12.056	4	4	7	2	1	912	101.8	6.57	18.68	4	0	31.2	18.1	21.5	30.1	18.4	21.7	31.2	17.6561	21.4131	28.1731	17.7831	22.3928		0.596891	0.737808	0.0156481	0.0393218	0.0791937	0.0823694	0.66735	TRUE
P0DMU9	P0DMU9	Cancer/testis antigen family 45 member A10 [OS=Homo sapiens]	CT45A10	cancer/testis antigen family 45 member A10(CT45A10)	0	99.5	63	9	42	9	1	189	21.1	9.55	146.64	9	0	3852.9	3190.7	2026.1	4057.5	3209.3	1947.9	3852.9	3112.45	2017.92	3797.75	3101.71	2010.09		0.812239	0.526492	0.0015265	0.000236371	0.0484709	0.0215991	0.669366	TRUE
O77932	O77932	Decapping and exoribonuclease protein [OS=Homo sapiens]	DXO	decapping exoribonuclease(DXO)	0	23.567	11	4	14	4	1	396	44.9	7.69	40.05	4	0	1856.3	1266.2	1275.3	2005.6	1239.2	1273.6	1856.3	1235.15	1270.15	1877.21	1197.66	1314.26		0.651613	0.69222	0.0010873	0.00179983	0.0470629	0.0276153	0.671917	TRUE
P24864-1	P24864	G1/S-specific cyclin-E1 [OS=Homo sapiens]	CCNE1	cyclin E1(CCNE1)	0.001	7.448	5	2	2	2	1	410	47	6.04	7.83	2	0	378.5	307.6	208.9	386.1	300.1	190.1	378.5	300.056	208.056	361.383	290.039	196.169		0.797552	0.546337	0.0170835	0.00383265	0.0817304	0.0316781	0.671945	TRUE
Q86UY6	Q86UY6	N-alpha-acetyltransferase 40 [OS=Homo sapiens]	NAA40	N(alpha)-acetyltransferase 40, NatD catalytic subunit(NAA40)	0	31.27	35	6	11	6	1	237	27.2	7.39	26.31	6	0	939.3	652.6	678	1038.6	628.3	634.7	939.3	636.595	675.261	972.111	607.236	654.963		0.65074	0.695939	0.00432145	0.00437797	0.0560562	0.0322044	0.673339	TRUE
P60520	P60520	Gamma-aminobutyric acid receptor-associated protein-like 2 [OS=Homo sapiens]	GABARAPL2	GABA type A receptor associated protein like 2(GABARAPL2)	0	60.837	47	7	60	6	1	117	13.7	8.1	206.21	7	1	6972.4	5766.6	3940.1	7626.5	5680.2	3843.4	6972.4	5625.17	3924.18	7138.27	5489.77	3966.1		0.787698	0.559172	0.00506961	0.000755583	0.0582297	0.0266692	0.673435	TRUE
P50748	P50748	Kinetochore-associated protein 1 [OS=Homo sapiens]	KNTC1	kinetochore associated 1(KNTC1)	0	247.578	27	53	115	52	1	2209	250.6	5.97	332.92	53	1	20351.9	14592.5	13327	21949.8	14380.6	13482.1	20351.9	14234.6	13273.2	20544.6	13898.5	13912.5		0.68791	0.664743	0.000920229	0.00236372	0.0455901	0.028337	0.676327	TRUE
P55822-1	P55822	SH3 domain-binding glutamic acid-rich protein [OS=Homo sapiens]	SH3BGR	SH3 domain binding glutamate rich protein(SH3BGR)	0	19.842	20	5	5	5	1	239	26.1	4.15	14.87	5	0	474.4	345.1	285.5	497.7	353.7	302.3	474.4	336.636	284.347	465.838	341.842	311.951		0.721603	0.634199	0.00146218	0.00698736	0.0492828	0.0363697	0.677901	TRUE
O60825-2	O60825	Isoform 2 of 6-phosphofructo-2-kinase/fructose-2,6-bisphosphatase 2 [OS=Homo sapiens]	PFKFB2	6-phosphofructo-2-kinase/fructose-2,6-biphosphatase 2(PFKFB2)	0	172.26	62	28	69	1	1	471	54.4	7.56	231.08	28	0	270.1	212.8	164.3	287.4	206.2	158.7	270.1	207.581	163.636	269.001	199.287	163.767		0.754716	0.607313	0.00397912	2.73175e-05	0.0547229	0.0280824	0.681014	TRUE
Q9HBL8	Q9HBL8	NmrA-like family domain-containing protein 1 [OS=Homo sapiens]	NMRAL1	NmrA like redox sensor 1(NMRAL1)	0	37.022	31	10	19	10	1	299	33.3	7.52	56.42	10	0	3494.2	2532.7	2193.1	3701	2567.6	2273	3494.2	2470.58	2184.24	3464.07	2481.52	2345.57		0.711687	0.650996	0.000255197	0.00453607	0.0374775	0.0324954	0.681341	TRUE
Q49A88-1	Q49A88	Coiled-coil domain-containing protein 14 [OS=Homo sapiens]	CCDC14	coiled-coil domain containing 14(CCDC14)	0	60.724	21	12	14	12	1	953	106.2	8.4	51.97	12	0	1618.8	1174.7	1013.5	1728	1226.5	1042.9	1618.8	1145.89	1009.41	1617.38	1185.38	1076.2		0.720378	0.644465	0.00190165	0.00335426	0.0496482	0.0305826	0.682421	TRUE
Q8NCD3-1	Q8NCD3	Holliday junction recognition protein [OS=Homo sapiens]	HJURP	Holliday junction recognition protein(HJURP)	0	60.163	23	13	23	13	1	748	83.5	9.31	71.37	13	0	2631.4	2032.5	1604.6	2836.6	2017.1	1635.5	2631.4	1982.65	1598.12	2655.01	1949.48	1687.71		0.743819	0.621563	0.000902696	0.00213811	0.0458258	0.0281792	0.682691	TRUE
Q92608-1	Q92608	Dedicator of cytokinesis protein 2 [OS=Homo sapiens]	DOCK2	dedicator of cytokinesis 2(DOCK2)	0	41.225	7	11	15	11	1	1830	211.8	6.87	42.87	11	0	702.3	457.5	472.9	721.1	468.3	500.5	702.3	446.28	470.99	674.937	452.6	516.479		0.652669	0.716993	0.00342905	0.0180489	0.0537153	0.0544712	0.684831	TRUE
P52789	P52789	Hexokinase-2 [OS=Homo sapiens]	HK2	hexokinase 2(HK2)	0	279.406	47	42	142	38	1	917	102.3	6.05	450.62	42	0	16219.5	9599.1	12684.1	16426.7	9570.6	11691	16219.5	9363.68	12632.9	15375.1	9249.75	12064.2		0.589133	0.781688	0.00428069	0.0210963	0.0557031	0.0587524	0.68541	TRUE
Q96DY7	Q96DY7	mdm2-binding protein [OS=Homo sapiens]	MTBP	MDM2 binding protein(MTBP)	0	12.798	4	3	4	3	1	904	102.1	7.77	13.03	3	0	408.1	291.3	286.8	441.4	295.4	262.9	408.1	284.156	285.641	413.142	285.497	271.293		0.693647	0.678161	0.000429827	0.00329454	0.040631	0.0303747	0.685904	TRUE
Q9NP50-1	Q9NP50	Protein FAM60A [OS=Homo sapiens]	FAM60A	family with sequence similarity 60 member A(FAM60A)	0	18.577	24	4	9	4	1	221	24.8	9.41	33.78	4	0	1239	849.1	853.8	1238.4	816.2	799.1	1239	828.276	850.351	1159.12	788.837	824.612		0.674325	0.698448	0.0127622	0.0132021	0.0740694	0.0472472	0.686387	TRUE
Q9UBC3	Q9UBC3	DNA (Cytosine-5)-methyltransferase 3B [OS=Homo sapiens]	DNMT3B	DNA methyltransferase 3 beta(DNMT3B)	0	35.871	11	7	12	5	1	853	95.7	8.43	33.91	7	2	1124.4	801.4	821.3	1269.4	840.1	741.2	1124.4	781.745	817.982	1188.14	811.936	764.863		0.689149	0.684463	0.00948813	0.0126832	0.0667497	0.0466487	0.686806	TRUE
Q14106	Q14106	Protein Tob2 [OS=Homo sapiens]	tob2	transducer of ERBB2, 2(TOB2)	0.001	10.473	10	2	3	2	1	344	36.6	6.93	7.14	2	0	85.4	57.2	64.2	92.7	54.4	62.6	85.4	55.7972	63.9406	86.7655	52.5763	64.5986		0.629472	0.746602	0.00299401	0.00120497	0.0531808	0.0272993	0.688037	TRUE
A2RUB6-1	A2RUB6	Coiled-coil domain-containing protein 66 [OS=Homo sapiens]	CCDC66	coiled-coil domain containing 66(CCDC66)	0	13.553	5	4	4	4	1	948	109.3	8.25	14.14	4	0	482	346.7	319	475.1	348.7	274.8	482	338.197	317.711	444.685	337.01	283.573		0.728626	0.648855	0.0213368	0.023315	0.0896191	0.0619522	0.688741	TRUE
P28340	P28340	DNA polymerase delta catalytic subunit [OS=Homo sapiens]	POLD1	DNA polymerase delta 1, catalytic subunit(POLD1)	0	280.863	62	50	116	49	1	1107	123.6	7.03	387.71	50	0	16789.8	12028.6	10761.4	17016.8	12223.7	10627.5	16789.8	11733.6	10717.9	15927.4	11813.9	10966.8		0.719728	0.662792	0.00880385	0.00655399	0.0648771	0.0356246	0.69126	TRUE
O75147	O75147	Obscurin-like protein 1 [OS=Homo sapiens]	OBSL1	obscurin like 1(OBSL1)	0	111.233	16	24	40	24	1	1896	206.8	5.63	131.22	24	0	4100.8	2557.1	3256.1	4542.5	2537.7	3270.6	4100.8	2494.39	3242.95	4251.7	2452.62	3375.02		0.592279	0.792333	0.00210711	0.0131038	0.0500834	0.0471621	0.692306	TRUE
Q7L3V2	Q7L3V2	Protein Bop [OS=Homo sapiens]	C22orf29	chromosome 22 open reading frame 29(C22orf29)	0	58.72	35	6	27	6	1	364	39.3	5.05	89.42	6	0	1110.8	918.8	637.6	1189.9	884.4	675.4	1110.8	896.266	635.024	1113.72	854.751	696.963		0.787142	0.598774	0.0076369	0.00479187	0.0616954	0.0328676	0.692958	TRUE
Q9NZJ0	Q9NZJ0	Denticleless protein homolog [OS=Homo sapiens]	DTL	denticleless E3 ubiquitin protein ligase homolog(DTL)	0	77.046	35	17	29	17	1	730	79.4	8.87	86.99	17	0	2430.9	1822	1708	2776.5	1806.8	1727.1	2430.9	1777.31	1701.1	2598.75	1746.23	1782.24		0.700554	0.69256	0.0126044	0.0142272	0.0737261	0.0487722	0.696557	TRUE
P35790	P35790	Choline kinase alpha [OS=Homo sapiens]	CHKA	choline kinase alpha(CHKA)	0	45.774	34	10	25	10	1	457	52.2	6.55	75	10	0	2038.3	1227.3	1590.6	2060.3	1244	1508.6	2038.3	1197.2	1584.17	1928.4	1202.3	1556.76		0.604909	0.791826	0.00489159	0.0182985	0.0577995	0.0548421	0.698367	TRUE
P18858	P18858	DNA ligase 1 [OS=Homo sapiens]	LIG1	DNA ligase 1(LIG1)	0	233.34	45	35	76	35	1	919	101.7	5.62	282.36	35	0	11453.9	9358.6	6557.9	12068.3	9717	6534.4	11453.9	9129.08	6531.41	11295.7	9391.24	6743.02		0.814094	0.583501	0.00520057	0.000776579	0.0582691	0.0262822	0.698797	TRUE
O75122	O75122	CLIP-associating protein 2 [OS=Homo sapiens]	CLASP2	cytoplasmic linker associated protein 2(CLASP2)	0	318.309	50	49	119	2	1	1294	141	8.47	405.6	49	0	306.7	228.7	191.3	314.9	244.3	185.2	306.7	223.091	190.527	294.741	236.11	191.113		0.763502	0.634543	0.0150975	0.00295436	0.0782369	0.02963	0.699022	TRUE
Q99708-2	Q99708	Isoform 2 of DNA endonuclease RBBP8 [OS=Homo sapiens]	RBBP8	RB binding protein 8, endonuclease(RBBP8)	0	19.82	6	4	7	4	1	902	102.5	6.3	24.49	4	0	931.8	733	594.2	957.6	681	574	931.8	715.023	591.8	896.296	658.17	592.325		0.75116	0.647737	0.0210285	0.00302645	0.0890061	0.0299153	0.699448	TRUE
P20393	P20393	nuclear receptor subfamily 1 group D member 1 [OS=Homo sapiens]	NR1D1	nuclear receptor subfamily 1 group D member 1(NR1D1)	0.008	4.286	1	1	2	1	1	614	66.8	8.5	6.51	1	0	105	87.7	57.6	112.2	92.2	60.1	105	85.5491	57.3673	105.017	89.109	62.0187		0.831637	0.568459	0.0099848	0.00262369	0.067976	0.0290799	0.700048	TRUE
O00192	O00192	armadillo repeat protein deleted in velo-cardio-facial syndrome [OS=Homo sapiens]	arvcf	armadillo repeat gene deleted in velocardiofacial syndrome(ARVCF)	0	68.166	21	15	29	15	1	962	104.6	6.81	89.35	15	0	2641.5	2154.4	1575.8	2827	2186.6	1579.4	2641.5	2101.56	1569.43	2646.02	2113.29	1629.82		0.797133	0.605058	0.000137362	0.00083991	0.0418395	0.0266696	0.701096	TRUE
P53794	P53794	sodium/myo-inositol cotransporter [OS=Homo sapiens]	SLC5A3	solute carrier family 5 member 3(SLC5A3)	0	15.541	5	3	6	3	1	718	79.6	7.27	15.81	3	0	384.8	315	244.5	431.7	324.8	234.1	384.8	307.275	243.512	404.063	313.911	241.574		0.787444	0.614918	0.0144456	0.00403734	0.0769934	0.031926	0.701181	TRUE
Q14CB8-2	Q14CB8	Isoform 2 of Rho GTPase-activating protein 19 [OS=Homo sapiens]	ARHGAP19	Rho GTPase activating protein 19(ARHGAP19)	0	46.722	18	9	16	9	1	517	58	9.33	45.87	9	0	1573.4	1427	801.2	1641.6	1435.2	776.4	1573.4	1392	797.963	1536.51	1387.09	801.187		0.893624	0.514212	0.0124216	0.000600327	0.0731769	0.0262611	0.703918	TRUE
Q5T6S3	Q5T6S3	PHD finger protein 19 [OS=Homo sapiens]	PHF19	PHD finger protein 19(PHF19)	0	70.001	32	14	26	8	1	580	65.5	8.84	93.65	14	6	4802.8	3230.5	3381.8	4854.7	3389.7	3260.7	4802.8	3151.27	3368.14	4543.91	3276.06	3364.8		0.687657	0.720354	0.00955254	0.00967	0.0669166	0.0411413	0.704005	TRUE
Q70CQ2	Q70CQ2	Ubiquitin carboxyl-terminal hydrolase 34 [OS=Homo sapiens]	USP34	ubiquitin specific peptidase 34(USP34)	0	192.806	16	44	62	44	1	3546	404	5.82	205.16	44	0	7757	6382.3	4751.3	8400.1	6357	4755.2	7757	6225.77	4732.11	7862.34	6143.88	4907.01		0.791945	0.617127	0.00168154	0.00116369	0.0480173	0.0275004	0.704536	TRUE
Q92830-1	Q92830	Histone acetyltransferase KAT2A [OS=Homo sapiens]	KAT2A	lysine acetyltransferase 2A(KAT2A)	0	28.146	11	9	10	8	1	837	93.9	9.04	31.01	9	0	1394.8	1067.6	945.6	1517.1	1057.3	931.6	1394.8	1041.42	941.78	1419.98	1021.85	961.342		0.733014	0.676118	0.00179526	0.00122096	0.0488882	0.0270651	0.704566	TRUE
Q01664	Q01664	Transcription factor AP-4 [OS=Homo sapiens]	TFAP4	transcription factor AP-4(TFAP4)	0	55.007	28	9	20	9	1	338	38.7	5.87	67.5	9	0	2430.2	2015.1	1491.2	2593.6	1967.7	1447.9	2430.2	1965.68	1485.18	2427.56	1901.73	1494.13		0.79613	0.613307	0.00415023	2.46684e-05	0.0548738	0.0289818	0.704719	TRUE
P14635	P14635	G2/mitotic-specific cyclin-B1 [OS=Homo sapiens]	CCNB1	cyclin B1(CCNB1)	0	137.838	46	13	64	13	1	433	48.3	7.47	229.31	13	0	7567.9	5929.5	4663.7	8053.7	6044.7	4878.5	7567.9	5784.08	4644.86	7538.12	5842.05	5034.25		0.769636	0.640745	0.000350625	0.00513856	0.0389667	0.0332229	0.70519	TRUE
P11169	P11169	Solute carrier family 2, facilitated glucose transporter member 3 [OS=Homo sapiens]	SLC2A3	solute carrier family 2 member 3(SLC2A3)	0	48.203	14	9	13	9	1	496	53.9	7.2	47.13	9	0	2368.1	1496.4	1797.4	2365.2	1474.3	1733	2368.1	1459.7	1790.14	2213.78	1424.87	1788.33		0.629561	0.781003	0.00857544	0.022847	0.0639967	0.0613031	0.705282	TRUE
Q13257-1	Q13257	Mitotic spindle assembly checkpoint protein MAD2A [OS=Homo sapiens]	MAD2L1	MAD2 mitotic arrest deficient-like 1 (yeast)(MAD2L1)	0	67.267	47	11	36	11	1	205	23.5	5.08	123.64	11	0	5099.2	4498.2	2899.2	5592.1	4461.3	2930.1	5099.2	4387.88	2887.49	5234.1	4311.74	3023.65		0.841901	0.572047	0.00887182	0.00187338	0.0650864	0.0275119	0.706974	TRUE
Q86UB9	Q86UB9	transmembrane protein 135 [OS=Homo sapiens]	TMEM135	transmembrane protein 135(TMEM135)	0.001	9.729	6	4	8	4	1	458	52.3	9.45	15.96	4	0	376.1	283.4	281.6	428.4	290.2	254.5	376.1	276.45	280.462	400.975	280.471	262.625		0.716689	0.698887	0.012848	0.0166856	0.0743573	0.052636	0.707788	TRUE
Q96Q11-1	Q96Q11	CCA tRNA nucleotidyltransferase 1, mitochondrial [OS=Homo sapiens]	TRNT1	tRNA nucleotidyl transferase 1(TRNT1)	0	106.567	45	15	63	15	1	434	50.1	8.1	214.77	15	0	8084.7	6128.8	5247.4	8434.7	6261.9	5230.9	8084.7	5978.49	5226.2	7894.73	6051.97	5397.9		0.752872	0.664861	0.00264997	0.0022785	0.0518889	0.0283915	0.708867	TRUE
Q9UNE7-1	Q9UNE7	E3 ubiquitin-protein ligase CHIP [OS=Homo sapiens]	STUB1	STIP1 homology and U-box containing protein 1(STUB1)	0	149.834	69	21	65	21	1	303	34.8	5.87	238.75	21	0	7926.9	5551.3	6006.1	8780.9	5547.5	5978.1	7926.9	5415.15	5981.84	8218.76	5361.52	6168.96		0.667466	0.752573	0.00304098	0.00744765	0.0534381	0.0371209	0.710019	TRUE
Q6NS38-1	Q6NS38	DNA oxidative demethylase ALKBH2 [OS=Homo sapiens]	ALKBH2	alkB homolog 2, alpha-ketoglutarate dependent dioxygenase(ALKBH2)	0	23.995	22	4	11	4	1	261	29.3	9.66	36.64	4	0	794	608.2	511.8	831	645.5	490.8	794	593.284	509.732	777.801	623.86	506.469		0.774362	0.646521	0.00938509	0.00088339	0.0664225	0.0264182	0.710441	TRUE
Q86XP3-1	Q86XP3	ATP-dependent RNA helicase DDX42 [OS=Homo sapiens]	DDX42	DEAD-box helicase 42(DDX42)	0	407.564	61	47	172	47	1	938	102.9	7.02	696.93	47	0	18546.2	13998.3	12427.2	19489.7	14163.3	12295.6	18546.2	13655	12377	18242	13688.5	12688.1		0.743267	0.681336	0.00104825	0.00137493	0.0461007	0.0273126	0.712302	TRUE
O76041-2	O76041	Isoform 2 of Nebulette [OS=Homo sapiens]	NEBL	nebulette(NEBL)	0	60.377	52	13	23	12	1	270	31.2	8.31	71.83	13	0	1987.4	1630.1	1334.2	2225.4	1597.5	1295.6	1987.4	1590.12	1328.81	2082.93	1543.94	1336.96		0.769977	0.654927	0.0126018	0.00462771	0.0737632	0.0326961	0.712452	TRUE
Q5SSJ5-1	Q5SSJ5	Heterochromatin protein 1-binding protein 3 [OS=Homo sapiens]	HP1BP3	heterochromatin protein 1 binding protein 3(HP1BP3)	0	131.412	35	22	66	19	1	553	61.2	9.67	200.6	22	3	8800.5	6898.5	5890.4	9788.4	7042.3	6013	8800.5	6729.31	5866.6	9161.77	6806.21	6204.97		0.753553	0.672052	0.00689004	0.00698669	0.0609287	0.0363892	0.712802	TRUE
Q96M89-1	Q96M89	Coiled-coil domain-containing protein 138 [OS=Homo sapiens]	CCDC138	coiled-coil domain containing 138(CCDC138)	0	56.636	24	12	17	12	1	665	76.2	8.53	67.69	12	0	2157.6	1700.1	1380.3	2233.3	1645.7	1388.2	2157.6	1658.4	1374.72	2090.33	1590.53	1432.52		0.764828	0.66085	0.00902727	0.00376828	0.0655254	0.0316228	0.712839	TRUE
Q9NS91	Q9NS91	E3 ubiquitin-protein ligase RAD18 [OS=Homo sapiens]	RAD18	RAD18, E3 ubiquitin protein ligase(RAD18)	0	88.289	36	17	30	17	1	495	56.2	7.58	107.75	17	0	4613.9	3872.5	2687.5	4804.8	3976.2	2617.9	4613.9	3777.53	2676.64	4497.21	3842.9	2701.48		0.836389	0.590282	0.00795538	0.0010199	0.0626676	0.0275005	0.713335	TRUE
Q9BVM2	Q9BVM2	protein DPCD [OS=Homo sapiens]	DPCD	deleted in primary ciliary dyskinesia homolog (mouse)(DPCD)	0	30.83	34	7	16	7	1	203	23.2	9.03	42.27	7	0	2394.6	1509.2	1918.7	2535.3	1505.9	1905	2394.6	1472.19	1910.95	2373	1455.42	1965.82		0.614063	0.81315	0.000220879	0.00435344	0.0386491	0.0321389	0.713606	TRUE
Q8IWZ8-1	Q8IWZ8	SURP and G-patch domain-containing protein 1 [OS=Homo sapiens]	SUGP1	SURP and G-patch domain containing 1(SUGP1)	0	229.77	59	28	97	28	1	645	72.4	7.61	358.39	28	0	9366.8	7342	6233.4	9980.2	7209.5	6196.4	9366.8	7161.94	6208.22	9341.29	6967.8	6394.23		0.755274	0.673636	0.00182399	0.000944221	0.0490213	0.0273425	0.714455	TRUE
Q9ULD6	Q9ULD6	Protein inturned [OS=Homo sapiens]	intu	inturned planar cell polarity protein(INTU)	0.001	8.088	3	2	2	2	1	942	105.6	5.9	6.72	2	0	94.9	65.4	68.7	97.2	73.4	60.6	94.9	63.796	68.4225	90.9774	70.9393	62.5347		0.724861	0.704535	0.0244637	0.0161923	0.0952603	0.0519974	0.714698	TRUE
P56181	P56181	NADH dehydrogenase [ubiquinone] flavoprotein 3, mitochondrial [OS=Homo sapiens]	NDUFV3	NADH:ubiquinone oxidoreductase subunit V3(NDUFV3)	0	15.586	19	2	7	2	1	108	11.9	9.7	36.86	2	0	711.7	452.1	552.5	723.3	482.2	513.4	711.7	441.012	550.268	676.996	466.034	529.791		0.653164	0.77775	0.00779837	0.0166218	0.0622658	0.0525557	0.715457	TRUE
A8MPP1	A8MPP1	Putative ATP-dependent RNA helicase DDX11-like protein 8 [OS=Homo sapiens]	DDX11L8	DEAD/H-box helicase 11 like 8(DDX11L8)	0	42.407	13	9	14	1	1	907	101.7	7.47	47.04	9	0	110.1	83.9	83.5	126.3	74.7	87	110.1	81.8423	83.1627	118.215	72.1957	89.7776		0.674675	0.757465	0.0276149	0.0339349	0.0997825	0.0757548	0.71607	TRUE
Q14592	Q14592	Zinc finger protein 460 [OS=Homo sapiens]	ZNF460	zinc finger protein 460(ZNF460)	0	19.615	12	4	8	4	1	562	63.6	7.01	23.13	4	0	582.6	439.9	402.7	616.4	473.4	362.7	582.6	429.111	401.073	576.939	457.529	374.28		0.764649	0.668673	0.011087	0.00504255	0.0707918	0.033123	0.716661	TRUE
Q6PIY7-2	Q6PIY7	Isoform 2 of Poly(A) RNA polymerase GLD2 [OS=Homo sapiens]	PAPD4	poly(A) RNA polymerase D4, non-canonical(PAPD4)	0	47.13	19	9	21	1	1	480	55.5	9.42	61.22	9	8	2530.1	1980.1	1730.2	2714.2	1956.7	1685.9	2530.1	1931.54	1723.21	2540.44	1891.1	1739.72		0.753892	0.682951	0.00111674	0.00014687	0.0473406	0.021961	0.718422	TRUE
Q15274	Q15274	nicotinate-nucleotide pyrophosphorylase [carboxylating] [OS=Homo sapiens]	QPRT	quinolinate phosphoribosyltransferase(QPRT)	0	82.453	38	9	41	9	1	297	30.8	6.21	143.77	9	0	4159.1	2392	3708.9	4428.9	2333.1	3543.3	4159.1	2333.34	3693.92	4145.37	2254.88	3656.42		0.5525	0.885106	0.000458987	0.00174669	0.0393199	0.0276246	0.718803	TRUE
Q96T88-2	Q96T88	Isoform 2 of E3 ubiquitin-protein ligase UHRF1 [OS=Homo sapiens]	UHRF1	ubiquitin like with PHD and ring finger domains 1(UHRF1)	0	143.954	39	24	41	23	1	806	91.1	7.44	179.35	24	1	4479.4	3610.2	2780.6	4651	3690.5	2762.9	4479.4	3521.66	2769.37	4353.25	3566.78	2851.11		0.802526	0.636329	0.00584811	0.00218266	0.0594497	0.0280472	0.719428	TRUE
Q9NSV4-3	Q9NSV4	Protein diaphanous homolog 3 [OS=Homo sapiens]	DIAPH3	diaphanous related formin 3(DIAPH3)	0	126.843	28	27	59	2	1	1193	136.8	7.03	184.72	27	22	7731.6	5725.8	5403.9	8196.3	5793.8	5429.6	7731.6	5585.37	5382.07	7671.59	5599.56	5602.94		0.726144	0.713165	0.000213643	0.00267297	0.0381957	0.0291159	0.719655	TRUE
A6NCE7	A6NCE7	Microtubule-associated proteins 1A/1B light chain 3 beta 2 [OS=Homo sapiens]	MAP1LC3B2	microtubule associated protein 1 light chain 3 beta 2(MAP1LC3B2)	0	20.74	22	3	34	3	1	125	14.6	8.68	78.4	3	0	4042.8	2571.2	3268.2	4187.5	2729.4	2996.3	4042.8	2508.14	3255	3919.42	2637.9	3091.96		0.646307	0.797134	0.00401787	0.015647	0.0547976	0.051084	0.72172	TRUE
Q9Y6M0-1	Q9Y6M0	Testisin [OS=Homo sapiens]	Prss21	protease, serine 21(PRSS21)	0	22.999	23	5	7	5	1	314	34.9	7.62	27.21	5	0	1095	770.7	850.6	1217.5	782.2	847.7	1095	751.798	847.164	1139.56	755.977	874.764		0.674753	0.77059	0.00377037	0.0102927	0.0548806	0.0420503	0.722671	TRUE
Q5RL73-2	Q5RL73	Isoform 2 of RNA-binding protein 48 [OS=Homo sapiens]	RBM48	RNA binding motif protein 48(RBM48)	0.001	9.786	7	3	6	3	1	376	43.1	9.09	15.37	3	0	512.4	412.8	362.5	579.6	422.5	343.2	512.4	402.676	361.036	542.495	408.336	354.157		0.768808	0.677975	0.0154027	0.00815776	0.0788743	0.0390055	0.723391	TRUE
Q96N21-1	Q96N21	AP-4 complex accessory subunit tepsin [OS=Homo sapiens]	TEPSIN	TEPSIN, adaptor related protein complex 4 accessory protein(TEPSIN)	0	31.419	18	5	7	1	1	525	55.1	7.03	28.41	5	2	323.2	210.4	236.6	311.2	213.8	235.1	323.2	205.24	235.644	291.278	206.632	242.606		0.67028	0.778303	0.0239812	0.0529918	0.094274	0.0991592	0.724292	TRUE
Q9UEE9-1	Q9UEE9	Craniofacial development protein 1 [OS=Homo sapiens]	CFDP1	craniofacial development protein 1(CFDP1)	0	44.006	27	7	15	7	1	299	33.6	4.81	55.32	7	0	2782.8	1977.1	1932	2807	2018.1	1978.9	2782.8	1928.61	1924.2	2627.3	1950.44	2042.08		0.717002	0.733124	0.0103554	0.0177795	0.0686798	0.0540548	0.725063	TRUE
P54277	P54277	PMS1 protein homolog 1 [OS=Homo sapiens]	PMS1	PMS1 homolog 1, mismatch repair system component(PMS1)	0	57.718	16	11	17	11	1	932	105.8	6.67	57.13	11	0	2981	2428.3	1955.7	3143.8	2397.2	1898.2	2981	2368.75	1947.8	2942.54	2316.83	1958.8		0.79101	0.659504	0.00271242	0.00039313	0.0517562	0.0239489	0.725257	TRUE
Q92750-1	Q92750	Transcription initiation factor TFIID subunit 4B [OS=Homo sapiens]	TAF4B	TATA-box binding protein associated factor 4b(TAF4B)	0	31.992	14	8	8	7	1	862	91	9.54	24.54	8	0	391.7	295.1	277.7	425.6	312	271.5	391.7	287.863	276.578	398.354	301.54	280.168		0.746029	0.704694	0.00569732	0.00104847	0.05916	0.0273734	0.725361	TRUE
Q9P2W1	Q9P2W1	Homologous-pairing protein 2 homolog [OS=Homo sapiens]	PSMC3IP	PSMC3 interacting protein(PSMC3IP)	0	47.154	47	7	14	7	1	217	24.9	7.81	57.45	7	0	1902.6	1685.1	1066.5	2029.8	1768.6	1075.9	1902.6	1643.77	1062.19	1899.86	1709.31	1110.25		0.88182	0.571326	0.0206482	0.00087093	0.0888597	0.0266265	0.726573	TRUE
P07311	P07311	Acylphosphatase-1 [OS=Homo sapiens]	ACYP1	acylphosphatase 1(ACYP1)	0	38.805	52	5	40	5	1	99	11.3	9.31	128.36	5	0	3846.5	2990.6	2593.3	3997	2980.3	2572.1	3846.5	2917.25	2582.82	3741.12	2880.39	2654.22		0.764092	0.690209	0.00386763	0.00291951	0.0552211	0.0296055	0.72715	TRUE
Q9NWS1-1	Q9NWS1	PCNA-interacting partner [OS=Homo sapiens]	PARPBP	PARP1 binding protein(PARPBP)	0	27.555	13	6	9	6	1	579	65	8.79	23.48	6	0	538.1	422.6	353.7	555.8	423.3	354.6	538.1	412.236	352.271	520.219	409.109	365.921		0.776084	0.678616	0.0058166	0.00434588	0.0593496	0.0321407	0.72735	TRUE
P53350	P53350	Serine/threonine-protein kinase PLK1 [OS=Homo sapiens]	PLK1	polo like kinase 1(PLK1)	0	204.444	53	28	124	28	1	603	68.2	8.91	446.32	28	0	19771	16869.5	13241.8	22504.4	16665.5	13293.7	19771	16455.8	13188.3	21063.7	16106.8	13718.1		0.797424	0.65891	0.0252142	0.00991163	0.0963577	0.0415037	0.728167	TRUE
Q9BR77-1	Q9BR77	Coiled-coil domain-containing protein 77 [OS=Homo sapiens]	CCDC77	coiled-coil domain containing 77(CCDC77)	0	13.487	10	4	7	4	1	488	57.5	8.72	18.94	4	0	642.7	506.4	448.4	704.5	545.9	416.7	642.7	493.98	446.589	659.399	527.599	430.004	Acetyl [N-Term]	0.784563	0.673214	0.0174392	0.00304547	0.0822362	0.0298522	0.728889	TRUE
P17707-1	P17707	S-adenosylmethionine decarboxylase proenzyme [OS=Homo sapiens]	AMD1	adenosylmethionine decarboxylase 1(AMD1)	0	24.676	16	5	11	5	1	334	38.3	6	33.04	5	0	1720.7	1462.8	1041.1	1815.1	1501.5	1040.9	1720.7	1426.92	1036.89	1698.9	1451.16	1074.13		0.841644	0.617331	0.00360442	0.00108551	0.0542908	0.0276385	0.729488	TRUE
O95825-1	O95825	Quinone oxidoreductase-like protein 1 [OS=Homo sapiens]	CRYZL1	crystallin zeta like 1(CRYZL1)	0	80.375	48	13	41	13	1	349	38.7	5.78	134.88	13	0	3243.5	2453.8	2422.5	3605.6	2456.8	2422.4	3243.5	2393.62	2412.71	3374.78	2374.44	2499.74		0.720438	0.742255	0.00510235	0.00841759	0.0584425	0.0393555	0.731347	TRUE
P04114	P04114	apolipoprotein B-100 [OS=Homo sapiens]	APOB	apolipoprotein B(APOB)	0	14.249	1	6	9	5	1	4563	515.3	7.05	21.19	6	0	992.1	726.4	759.6	1041.8	700.6	716.6	992.1	708.585	756.531	975.106	677.113	739.478		0.704399	0.760474	0.00376187	0.00260038	0.0549513	0.0290564	0.732436	TRUE
Q5JS54-2	Q5JS54	Isoform 2 of Proteasome assembly chaperone 4 [OS=Homo sapiens]	PSMG4	proteasome assembly chaperone 4(PSMG4)	0	31.801	28	3	17	3	1	162	17.6	6.25	52.44	3	0	1106.4	853	794.2	1210.2	858.4	803.8	1106.4	832.08	790.992	1132.73	829.622	829.462		0.742121	0.723699	0.00209009	0.00562936	0.0505557	0.0339911	0.73291	TRUE
Q8WVD3-1	Q8WVD3	E3 ubiquitin-protein ligase RNF138 [OS=Homo sapiens]	RNF138	ring finger protein 138(RNF138)	0	26.395	31	6	14	6	1	245	28.2	6.93	42.07	6	0	915.4	643.6	696.9	920.5	667.2	623	915.4	627.815	694.085	861.571	644.832	642.89		0.716189	0.752389	0.0123	0.0273411	0.073089	0.0669405	0.734289	TRUE
Q9Y6Y0	Q9Y6Y0	influenza virus NS1A-binding protein [OS=Homo sapiens]	IVNS1ABP	influenza virus NS1A binding protein(IVNS1ABP)	0	76.372	29	14	25	14	1	642	71.7	5.53	77.6	14	0	2360.1	1930.6	1543.9	2489.5	1929.3	1562.7	2360.1	1883.25	1537.66	2330.13	1864.62	1612.59		0.799081	0.671663	0.00139957	0.00273487	0.0493994	0.0292478	0.735372	TRUE
Q5VVJ2	Q5VVJ2	Histone H2A deubiquitinase MYSM1 [OS=Homo sapiens]	MYSM1	Myb like, SWIRM and MPN domains 1(MYSM1)	0	55.138	22	17	18	17	1	828	95	5.53	55.47	17	0	3612.6	2968.8	2494.8	3949.1	2956.3	2439.4	3612.6	2895.99	2484.72	3696.29	2857.19	2517.28		0.787149	0.684373	0.00349725	0.00151176	0.0537596	0.0275061	0.735761	TRUE
O96017-9	O96017	Isoform 9 of Serine/threonine-protein kinase Chk2 [OS=Homo sapiens]	CHEK2	checkpoint kinase 2(CHEK2)	0	116.6	40	21	42	21	1	586	65.4	6.15	163.12	21	0	5833.3	4810.6	3808.9	5942.2	4682	3643.8	5833.3	4692.62	3793.51	5561.79	4525.04	3760.13		0.808915	0.662886	0.0208036	0.00503272	0.0888772	0.0331378	0.7359	TRUE
Q14249	Q14249	endonuclease G, mitochondrial [OS=Homo sapiens]	endog	endonuclease G(ENDOG)	0	53.775	45	9	24	9	1	297	32.6	9.5	72.4	9	0	2438.7	1964.4	1689	2643.6	1970.6	1685.7	2438.7	1916.22	1682.18	2474.36	1904.54	1739.52		0.777674	0.696448	0.00117829	0.00204378	0.0479718	0.0279669	0.737061	TRUE
Q6P582	Q6P582	Mitotic-spindle organizing protein 2A [OS=Homo sapiens]	MZT2A	mitotic spindle organizing protein 2A(MZT2A)	0	25.621	27	3	9	1	1	158	16.2	9.64	33.73	3	0	380.7	324.8	244.8	413.7	321.8	252.6	380.7	316.834	243.811	387.216	311.012	260.664		0.817597	0.656941	0.00386924	0.00467151	0.055053	0.0328363	0.737269	TRUE
Q99504	Q99504	eyes absent homolog 3 [OS=Homo sapiens]	EYA3	EYA transcriptional coactivator and phosphatase 3(EYA3)	0	50.54	13	6	23	6	1	573	62.6	5.21	93.58	6	0	2032.7	1401.1	1519.6	2096.8	1562.9	1458.5	2032.7	1366.74	1513.46	1962.57	1510.5	1505.06		0.720163	0.755525	0.0198625	0.00518892	0.087259	0.0333388	0.737844	TRUE
P34896-1	P34896	Serine hydroxymethyltransferase, cytosolic [OS=Homo sapiens]	SHMT1	serine hydroxymethyltransferase 1(SHMT1)	0	89.237	33	14	36	13	1	483	53	7.71	121.31	14	0	3043.9	2388.3	2265.4	3389.5	2411.3	2189.2	3043.9	2329.73	2256.25	3172.51	2330.46	2259.09		0.749659	0.726358	0.00676089	0.00567044	0.0607004	0.0340641	0.738009	TRUE
Q8IVH2-1	Q8IVH2	Forkhead box protein P4 [OS=Homo sapiens]	FOXP4	forkhead box P4(FOXP4)	0	59.037	33	11	17	10	1	680	73.4	6.4	49.9	11	0	1157.9	1056.9	739.8	1281.5	1053.4	676.5	1157.9	1030.98	736.811	1199.46	1018.09	698.098		0.86922	0.608693	0.0193462	0.00376983	0.0864691	0.0316036	0.738956	TRUE
Q96DF8	Q96DF8	Protein DGCR14 [OS=Homo sapiens]	DGCR14	DiGeorge syndrome critical region gene 14(DGCR14)	0	135.057	48	16	57	16	1	476	52.5	7.56	198.63	16	0	4926.2	4015.2	3216.1	5139.8	4154.2	3155.9	4926.2	3916.73	3203.11	4810.76	4014.93	3256.65		0.814593	0.663427	0.00697448	0.00150438	0.0612147	0.0275547	0.73901	TRUE
Q9UK58	Q9UK58	Cyclin-L1 [OS=Homo sapiens]	CCNL1	cyclin L1(CCNL1)	0	29.466	13	5	14	4	1	526	59.6	10.7	45.67	5	0	1002.4	749.9	707.4	1006.8	747.7	696.7	1002.4	731.508	704.542	942.347	722.634	718.943		0.747728	0.731964	0.0149678	0.0137473	0.0780565	0.0480074	0.739846	TRUE
P34913-1	P34913	Bifunctional epoxide hydrolase 2 [OS=Homo sapiens]	EPHX2	epoxide hydrolase 2(EPHX2)	0	194.952	62	24	133	24	1	555	62.6	6.28	433.86	24	0	14646	10539.1	11118	15265.7	10258.3	11236.8	14646	10280.6	11073.1	14288.4	9914.39	11595.5		0.697958	0.783449	0.00341266	0.0100558	0.0535605	0.0416198	0.740703	TRUE
Q5T890-1	Q5T890	DNA excision repair protein ERCC-6-like 2 [OS=Homo sapiens]	ERCC6L2	ERCC excision repair 6 like 2(ERCC6L2)	0.001	8.548	2	2	2	2	1	1561	177	8.6	5.89	2	0	87.9	64.4	58.7	88.3	69.1	62.6	87.9	62.8206	58.4629	82.6472	66.7834	64.5986		0.75993	0.721568	0.0248683	0.027734	0.0958823	0.0674805	0.740749	TRUE
Q9HAW4	Q9HAW4	Claspin [OS=Homo sapiens]	CLSPN	claspin(CLSPN)	0	117.89	20	23	45	23	1	1339	151	4.82	123.45	23	0	4683.9	3720.7	3281	4940.7	3704.4	3212.2	4683.9	3629.45	3267.75	4624.41	3580.21	3314.75		0.77454	0.707164	0.00135135	0.000772875	0.0485307	0.0265947	0.740852	TRUE
P06493	P06493	Cyclin-dependent kinase 1 [OS=Homo sapiens]	CDK1	cyclin dependent kinase 1(CDK1)	0	239.2	91	26	257	23	1	297	34.1	8.4	843.99	26	2	35348.1	27106.3	25286.7	37233.6	27226.5	25308.6	35348.1	26441.5	25184.5	34850	26313.7	26116.6		0.75152	0.730806	0.000868051	0.00311299	0.0454704	0.0299781	0.741163	TRUE
O15042	O15042	U2 snRNP-associated SURP motif-containing protein [OS=Homo sapiens]	U2SURP	U2 snRNP associated SURP domain containing(U2SURP)	0	298.723	43	40	144	1	1	1029	118.2	8.47	474.77	40	0	48.9	35.8	34.9	49.5	34.4	37.1	48.9	34.922	34.759	46.3311	33.2467	38.2845		0.715824	0.767013	0.0126005	0.036546	0.0738081	0.0786586	0.741418	TRUE
P49756-1	P49756	RNA-binding protein 25 [OS=Homo sapiens]	RBM25	RNA binding motif protein 25(RBM25)	0	226.946	34	28	97	28	1	843	100.1	6.32	369.83	28	0	16689	13044.2	12009.4	17844.2	12871.2	12014	16689	12724.3	11960.9	16701.8	12439.7	12397.6		0.753619	0.729495	0.00119695	0.00233109	0.0484912	0.0282757	0.741557	TRUE
Q9Y520-4	Q9Y520	Isoform 4 of Protein PRRC2C [OS=Homo sapiens]	PRRC2C	proline rich coiled-coil 2C(PRRC2C)	0	619.959	39	92	374	1	1	2817	308.4	9.07	1181.84	92	0	178.8	148.5	132.3	197.8	138.9	125.5	178.8	144.858	131.766	185.137	134.243	129.507		0.766894	0.717905	0.0205816	0.00426689	0.0887586	0.0322526	0.7424	TRUE
Q8IWC1	Q8IWC1	MAP7 domain-containing protein 3 [OS=Homo sapiens]	MAP7D3	MAP7 domain containing 3(MAP7D3)	0	69.943	18	15	26	13	1	876	98.4	9.32	74.4	15	0	3053.8	2553.4	2066.7	3239.2	2483.2	2023.7	3053.8	2490.78	2058.35	3031.83	2399.95	2088.31		0.803652	0.681385	0.00606009	0.000366856	0.0594019	0.0241362	0.742518	TRUE
Q00722	Q00722	1-phosphatidylinositol 4,5-bisphosphate phosphodiesterase beta-2 [OS=Homo sapiens]	PLCB2	phospholipase C beta 2(PLCB2)	0	31.723	9	9	11	8	1	1185	133.9	6.29	32.08	9	1	983.5	694	776.5	1052.7	662.8	812.8	983.5	676.979	773.363	985.308	640.58	838.749		0.669217	0.818827	0.00311699	0.0320221	0.0537404	0.0728491	0.744022	TRUE
Q96EM0	Q96EM0	Trans-3-Hydroxy-L-proline dehydratase [OS=Homo sapiens]	L3HYPDH	trans-L-3-hydroxyproline dehydratase(L3HYPDH)	0	58.265	38	10	22	10	1	354	38.1	6.68	89.05	10	0	2045.3	1664.7	1441.9	2153.1	1618.4	1379	2045.3	1623.87	1436.08	2015.26	1564.14	1423.03		0.785117	0.704114	0.00581979	0.000742167	0.0592351	0.026888	0.744616	TRUE
Q5BKX6-3	Q5BKX6	Isoform 3 of Solute carrier family 45 member 4 [OS=Homo sapiens]	SLC45A4	solute carrier family 45 member 4(SLC45A4)	0	17.922	6	4	6	4	1	798	87.6	6.99	15.66	4	0	678.7	536.7	496.4	697.5	496.2	470.5	678.7	523.537	494.395	652.847	479.565	485.521		0.753336	0.735923	0.0232805	0.00598806	0.0929411	0.0347535	0.744629	TRUE
Q8TEA7	Q8TEA7	TBC domain-containing protein kinase-like protein [OS=Homo sapiens]	TBCK	TBC1 domain containing kinase(TBCK)	0	31.465	8	6	13	6	1	893	100.6	6.58	37.93	6	0	837.3	596.4	649	852.9	593.1	615.6	837.3	581.773	646.378	798.299	573.216	635.254		0.706157	0.783586	0.00683149	0.0128749	0.0607375	0.0468718	0.744871	TRUE
Q9HCH0	Q9HCH0	Nck-associated protein 5-like [OS=Homo sapiens]	NCKAP5L	NCK associated protein 5 like(NCKAP5L)	0	51.774	11	12	27	12	1	1330	138.9	8.13	78.64	12	0	2150.8	1548.4	1737	2392.6	1557.9	1748	2150.8	1510.42	1729.98	2239.43	1505.67	1803.81		0.687002	0.804921	0.00414618	0.0176605	0.054997	0.0539725	0.745962	TRUE
Q9Y3Z3	Q9Y3Z3	deoxynucleoside triphosphate triphosphohydrolase SAMHD1 [OS=Homo sapiens]	SAMHD1	SAM and HD domain containing deoxynucleoside triphosphate triphosphohydrolase 1(SAMHD1)	0	154.291	48	23	56	23	1	626	72.2	7.14	192.18	23	0	9030.5	6627.8	6767.3	9235.9	6634	6545.4	9030.5	6465.25	6739.96	8644.64	6411.6	6754.37		0.728529	0.763464	0.00652746	0.00842248	0.0601815	0.0393559	0.745996	TRUE
Q7L014	Q7L014	probable ATP-dependent RNA helicase DDX46 [OS=Homo sapiens]	DDX46	DEAD-box helicase 46(DDX46)	0	452.906	53	57	319	57	1	1031	117.3	9.29	1020.56	57	0	41955.3	32307.5	30402	43815	33393.4	28871	41955.3	31515.1	30279.2	41010	32273.9	29792.7		0.768864	0.72406	0.00397151	0.00214934	0.0548015	0.0281021	0.746462	TRUE
Q13322-1	Q13322	Growth factor receptor-bound protein 10 [OS=Homo sapiens]	GRB10	growth factor receptor bound protein 10(GRB10)	0	61.493	26	12	21	12	1	594	67.2	7.87	61.97	12	0	2688	2274.3	1796.6	2876.8	2396.5	1659.3	2688	2218.52	1789.34	2692.63	2316.16	1712.27		0.842778	0.650782	0.0130891	0.00168404	0.0746498	0.0274792	0.74678	TRUE
Q9BTE7	Q9BTE7	DCN1-like protein 5 [OS=Homo sapiens]	DCUN1D5	defective in cullin neddylation 1 domain containing 5(DCUN1D5)	0	90.752	61	12	49	11	1	237	27.5	5.58	148.73	12	1	4087.3	3059.7	3003.5	4216.2	3240.3	2814.9	4087.3	2984.66	2991.37	3946.29	3131.67	2904.77		0.761345	0.733936	0.0111012	0.00594045	0.0707178	0.034673	0.74764	TRUE
Q9NRK6	Q9NRK6	ATP-binding cassette sub-family B member 10, mitochondrial [OS=Homo sapiens]	abcb10	ATP binding cassette subfamily B member 10(ABCB10)	0	125.162	36	21	82	20	1	738	79.1	9.85	234.06	21	1	7165.1	6171.7	4740.9	7798.1	6251.9	4702.6	7165.1	6020.34	4721.75	7298.88	6042.31	4852.73		0.833978	0.661953	0.00317226	0.00146307	0.0532422	0.0275339	0.747966	TRUE
Q86SQ7	Q86SQ7	Serologically defined colon cancer antigen 8 [OS=Homo sapiens]	SDCCAG8	serologically defined colon cancer antigen 8(SDCCAG8)	0	38.753	15	7	12	7	1	713	82.6	5.81	52.32	7	0	784.9	611.5	559.4	854.3	633	586.6	784.9	596.503	557.14	799.609	611.779	605.328		0.762559	0.733645	0.00316214	0.0139536	0.0532898	0.0484604	0.748102	TRUE
P09884	P09884	DNA polymerase alpha catalytic subunit [OS=Homo sapiens]	POLA1	DNA polymerase alpha 1, catalytic subunit(POLA1)	0	256.237	35	45	116	45	1	1462	165.8	5.85	374.69	45	0	14734.4	12350.6	9904.4	15657.8	12358.6	9975.6	14734.4	12047.7	9864.39	14655.4	11944.3	10294.1		0.816336	0.6859	0.000580654	0.00223232	0.0382024	0.028244	0.751118	TRUE
Q53HL2	Q53HL2	Borealin [OS=Homo sapiens]	CDCA8	cell division cycle associated 8(CDCA8)	0	110.278	57	16	43	16	1	280	31.3	9.86	150.72	16	0	5235	4634.9	3300.2	5606.8	4785.6	3216.1	5235	4521.23	3286.87	5247.86	4625.16	3318.78		0.872509	0.630137	0.0060847	7.87278e-05	0.0593601	0.0269774	0.751323	TRUE
Q8N5C6	Q8N5C6	S1 RNA-binding domain-containing protein 1 [OS=Homo sapiens]	SRBD1	S1 RNA binding domain 1(SRBD1)	0	81.819	25	21	32	21	1	995	111.7	8.72	92.93	21	0	4572.4	3549.7	3240.4	4622.1	3710.9	3005.6	4572.4	3462.64	3227.31	4326.2	3586.49	3101.56		0.792162	0.71122	0.0214916	0.0113765	0.0897649	0.0441949	0.751691	TRUE
Q9BX63	Q9BX63	Fanconi anemia group J protein [OS=Homo sapiens]	BRIP1	BRCA1 interacting protein C-terminal helicase 1(BRIP1)	0	25.384	4	4	7	4	1	1249	140.8	6.92	30.37	4	0	374.5	313.3	271.6	420.9	309.6	271.7	374.5	305.616	270.503	393.955	299.221	280.374		0.787082	0.716863	0.0153072	0.00990442	0.0785319	0.0414946	0.751973	TRUE
Q99733-2	Q99733	Isoform 2 of Nucleosome assembly protein 1-like 4 [OS=Homo sapiens]	NAP1L4	nucleosome assembly protein 1 like 4(NAP1L4)	0	186.292	46	20	96	19	1	386	44.1	4.7	348.96	20	1	13966	9209	11908.7	14910.1	9296.4	11792.5	13966	8983.15	11860.6	13955.6	8984.74	12169		0.643512	0.860609	1.12054e-06	0.00622713	0.00921535	0.0349331	0.752061	TRUE
Q9BWF3-1	Q9BWF3	RNA-binding protein 4 [OS=Homo sapiens]	RBM4	RNA binding motif protein 4(RBM4)	0	165.239	60	22	82	5	1	364	40.3	7.08	295.61	22	20	10122.9	8070.8	7142.1	10608	8302.2	6958.5	10122.9	7872.86	7113.25	9928.9	8023.87	7180.66		0.792783	0.712849	0.00348261	0.00126988	0.0537354	0.027126	0.752816	TRUE
Q9NQG6	Q9NQG6	Mitochondrial dynamics protein MID51 [OS=Homo sapiens]	MIEF1	mitochondrial elongation factor 1(MIEF1)	0	40.744	24	10	18	10	1	463	51.3	7.64	49.12	10	0	1856.4	1332.2	1600.9	2060.6	1311.2	1490.3	1856.4	1299.53	1594.43	1928.68	1267.24	1537.88		0.678127	0.827541	0.00419591	0.0192005	0.0549477	0.0561538	0.752834	TRUE
Q9BQI0	Q9BQI0	allograft inflammatory factor 1-like [OS=Homo sapiens]	AIF1L	allograft inflammatory factor 1 like(AIF1L)	0.004	6.053	15	2	2	2	1	150	17.1	7.2	5.78	2	0	377.7	255.2	311.9	386.3	263	290.4	377.7	248.941	310.64	361.57	254.183	299.671		0.680569	0.82556	0.00511886	0.0221232	0.0583877	0.0602056	0.753064	TRUE
O43598-1	O43598	2'-deoxynucleoside 5'-phosphate N-hydrolase 1 [OS=Homo sapiens]	DNPH1	2'-deoxynucleoside 5'-phosphate N-hydrolase 1(DNPH1)	0	74.957	68	7	59	7	1	174	19.1	5.05	197.65	7	0	4414	3441.7	3266	4769.5	3490.8	3297.3	4414	3357.29	3252.81	4464.17	3373.77	3402.57		0.758159	0.749634	0.000604269	0.00501098	0.03913	0.0331006	0.753897	TRUE
P42356	P42356	phosphatidylinositol 4-kinase alpha [OS=Homo sapiens]	PI4KA	phosphatidylinositol 4-kinase alpha(PI4KA)	0	331.457	32	57	139	57	1	2102	236.7	7.06	453.17	57	0	21704.6	17187	15397.5	22432	17342.3	15064.8	21704.6	16765.5	15335.3	20995.9	16760.9	15545.8		0.785151	0.7232	0.00591406	0.003889	0.0593862	0.031824	0.754176	TRUE
O15049	O15049	NEDD4-binding protein 3 [OS=Homo sapiens]	N4BP3	NEDD4 binding protein 3(N4BP3)	0	17.634	9	4	5	4	1	544	60.4	8.1	13.52	4	0	480.9	406.6	331	496.9	389.3	316.5	480.9	396.628	329.663	465.089	376.249	326.605		0.817004	0.693736	0.0214869	0.00307523	0.089791	0.0299298	0.75537	TRUE
Q15004-1	Q15004	PCNA-associated factor [OS=Homo sapiens]	KIAA0101	KIAA0101(KIAA0101)	0	69.553	76	8	30	8	1	111	12	9.83	109.27	8	0	2735.1	2175.8	1955	2745.2	2157.6	1806.2	2735.1	2122.44	1947.1	2569.46	2085.27	1863.86		0.793224	0.718433	0.0231265	0.015058	0.0926864	0.0501162	0.755828	TRUE
Q86WJ1-1	Q86WJ1	Chromodomain-helicase-DNA-binding protein 1-like [OS=Homo sapiens]	CHD1L	chromodomain helicase DNA binding protein 1 like(CHD1L)	0	101.987	30	22	37	22	1	897	100.9	6.9	121.35	22	0	6820.9	5738.4	4683.8	7249.5	5775.9	4598.9	6820.9	5597.66	4664.88	6785.4	5582.26	4745.72		0.821673	0.691636	0.000254231	0.000442569	0.0380145	0.0252756	0.756654	TRUE
Q6DKK2	Q6DKK2	tetratricopeptide repeat protein 19, mitochondrial [OS=Homo sapiens]	TTC19	tetratricopeptide repeat domain 19(TTC19)	0	43.6	22	8	12	8	1	380	42.4	5.77	44.25	8	0	2295.6	1721	1729.8	2429.5	1779.4	1740.4	2295.6	1678.79	1722.81	2273.97	1719.75	1795.96		0.743733	0.770046	0.00156066	0.00522885	0.0470143	0.0334646	0.756889	TRUE
P30414	P30414	NK-tumor recognition protein [OS=Homo sapiens]	NKTR	natural killer cell triggering receptor(NKTR)	0	121.183	18	20	39	20	1	1462	165.6	9.99	144.63	20	0	6844.3	5369.5	5050.3	7188.9	5240.6	5079.7	6844.3	5237.81	5029.9	6728.68	5064.91	5241.87		0.759061	0.756781	0.00402089	0.0053072	0.0547481	0.0333433	0.757921	TRUE
Q86V48-1	Q86V48	Leucine zipper protein 1 [OS=Homo sapiens]	LUZP1	leucine zipper protein 1(LUZP1)	0	200.098	43	37	60	37	1	1076	120.2	8.5	217.51	37	0	6415.1	5355.3	4229.9	6645.4	5616.7	4158.1	6415.1	5223.96	4212.81	6219.97	5428.4	4290.85		0.843079	0.67302	0.0197184	0.00257745	0.0872318	0.0291166	0.75805	TRUE
Q6ZRY4	Q6ZRY4	RNA-binding protein with multiple splicing 2 [OS=Homo sapiens]	RBPMS2	RNA binding protein with multiple splicing 2(RBPMS2)	0.001	11.466	11	2	6	2	1	209	22.5	8.6	15.73	2	0	182.5	130.1	147.5	199.8	131	155	182.5	126.909	146.904	187.009	126.608	159.949		0.686093	0.830433	0.00151457	0.0452534	0.0490385	0.0898297	0.758263	TRUE
O00418	O00418	Eukaryotic elongation factor 2 kinase [OS=Homo sapiens]	EEF2K	eukaryotic elongation factor 2 kinase(EEF2K)	0	137.595	38	23	67	23	1	725	82.1	5.33	204.9	23	0	6283.4	5217.1	4685	6963.1	5111.9	4572.7	6283.4	5089.15	4666.07	6517.34	4940.52	4718.69		0.783523	0.733142	0.00985591	0.00489102	0.0673214	0.0329974	0.758333	TRUE
P79522	P79522	Proline-rich protein 3 [OS=Homo sapiens]	PRR3	proline rich 3(PRR3)	0	16.188	23	3	4	3	1	188	20.6	9.83	16.63	3	0	682.4	583.6	475.5	729.8	594	441	682.4	569.287	473.579	683.08	574.086	455.079		0.837342	0.680097	0.00047593	0.0017912	0.0395358	0.0276376	0.758719	TRUE
Q9UHQ1	Q9UHQ1	Nuclear prelamin A recognition factor [OS=Homo sapiens]	NARF	nuclear prelamin A recognition factor(NARF)	0	152.428	55	21	63	19	1	456	51.1	7.08	235.68	21	3	14508.7	13154.9	9250.2	15388.3	13035.4	8966.3	14508.7	12832.3	9212.83	14403.2	12598.4	9252.56		0.879592	0.638678	0.0053887	0.000116488	0.0586976	0.024564	0.759135	TRUE
Q16643	Q16643	drebrin [OS=Homo sapiens]	DBN1	drebrin 1(DBN1)	0	189.911	54	23	69	23	1	649	71.4	4.45	304.92	23	0	8887.4	8080.6	5356.2	9452.1	8235.7	5581.9	8887.4	7882.42	5334.56	8847	7959.6	5760.11		0.893294	0.625602	0.00211254	0.00411906	0.049924	0.0318375	0.759448	TRUE
Q9NUP7-1	Q9NUP7	tRNA:m(4)X modification enzyme TRM13 homolog [OS=Homo sapiens]	TRMT13	tRNA methyltransferase 13 homolog(TRMT13)	0	49.807	21	8	18	8	1	481	54.2	8.09	64.91	8	0	3126.7	2443.2	2380.5	3364.8	2407	2383.5	3126.7	2383.28	2370.88	3149.39	2326.31	2459.6		0.750401	0.769663	0.0015291	0.00398824	0.0481813	0.0320618	0.760032	TRUE
Q9UPU5	Q9UPU5	Ubiquitin carboxyl-terminal hydrolase 24 [OS=Homo sapiens]	USP24	ubiquitin specific peptidase 24(USP24)	0	342.586	28	61	157	60	1	2620	294.2	6.14	482.69	61	0	24644.3	17676.8	19192.9	24735.2	18208.3	18190.5	24644.3	17243.3	19115.4	23151.7	17597.9	18771.2	Acetyl [N-Term]	0.728955	0.792673	0.0137355	0.0230701	0.0759147	0.0616602	0.760814	TRUE
Q9GZS3	Q9GZS3	WD repeat-containing protein 61 [OS=Homo sapiens]	WDR61	WD repeat domain 61(WDR61)	0	114.502	62	15	43	15	1	305	33.6	5.47	189.71	15	0	7754.8	6318.3	5286.8	7946.8	6607.5	5161.6	7754.8	6163.34	5265.44	7438.06	6385.99	5326.39		0.826002	0.697158	0.0207829	0.00487858	0.0889276	0.0329675	0.76158	TRUE
Q15054	Q15054	DNA polymerase delta subunit 3 [OS=Homo sapiens]	POLD3	DNA polymerase delta 3, accessory subunit(POLD3)	0	49.247	24	10	27	10	1	466	51.4	9.35	81.08	10	0	2333.9	1897.3	1581.3	2362.8	1895.9	1618.2	2333.9	1850.77	1574.91	2211.54	1832.34	1669.86		0.810287	0.713853	0.0199764	0.013885	0.0876192	0.0482629	0.76207	TRUE
Q9NPA3	Q9NPA3	Mid1-interacting protein 1 [OS=Homo sapiens]	MID1IP1	MID1 interacting protein 1(MID1IP1)	0	74.769	82	8	26	8	1	183	20.2	5.5	90.24	8	0	3158.8	2324.3	2557.2	3354.2	2374.5	2414.8	3158.8	2267.3	2546.87	3139.47	2294.9	2491.89		0.724356	0.800023	0.000376487	0.00213382	0.0402108	0.0282586	0.76219	TRUE
Q969T4	Q969T4	Ubiquitin-conjugating enzyme E2 E3 [OS=Homo sapiens]	UBE2E3	ubiquitin conjugating enzyme E2 E3(UBE2E3)	0	47.889	43	7	27	4	1	207	22.9	7.18	91.75	7	3	2591.5	1971.3	1968.4	2671.6	1964.7	1934	2591.5	1922.95	1960.45	2500.57	1898.83	1995.74		0.750537	0.776932	0.00543993	0.00729355	0.0587884	0.0368441	0.763735	TRUE
Q9Y5B6	Q9Y5B6	PAX3- and PAX7-binding protein 1 [OS=Homo sapiens]	PAXBP1	PAX3 and PAX7 binding protein 1(PAXBP1)	0	180.87	36	30	67	30	1	917	104.7	5.68	219	30	0	8170.8	6705.4	5904.2	8682.6	6829.5	5722.6	8170.8	6540.95	5880.35	8126.76	6600.54	5905.3		0.806347	0.723154	0.00055084	0.000125843	0.0390527	0.0240682	0.764751	TRUE
Q5T9S5-1	Q5T9S5	Coiled-coil domain-containing protein 18 [OS=Homo sapiens]	CCDC18	coiled-coil domain containing 18(CCDC18)	0	32.603	8	8	13	8	1	1454	168.9	5.66	29.34	8	0	1378.1	1060.2	1046.4	1450.8	1058.6	1054.7	1378.1	1034.2	1042.17	1357.92	1023.11	1088.37		0.751934	0.778702	0.00114869	0.00686132	0.0479534	0.0361483	0.765318	TRUE
Q86U90	Q86U90	YrdC domain-containing protein, mitochondrial [OS=Homo sapiens]	YRDC	yrdC N6-threonylcarbamoyltransferase domain containing(YRDC)	0	62.374	52	10	35	10	1	279	29.3	8.57	106.04	10	0	3832.5	3516.8	2377.8	4042.5	3565.4	2339.5	3832.5	3430.55	2368.19	3783.71	3445.87	2414.19		0.902867	0.627922	0.00474505	0.000559442	0.0573872	0.0258475	0.765394	TRUE
O15228	O15228	Dihydroxyacetone phosphate acyltransferase [OS=Homo sapiens]	GNPAT	glyceronephosphate O-acyltransferase(GNPAT)	0	131.503	37	22	44	22	1	680	77.1	6.57	185.69	22	0	8025	5804.2	6449.6	8598.5	6066.7	6485	8025	5661.85	6423.55	8048.04	5863.32	6692.04		0.717049	0.815999	0.00198214	0.0082007	0.0503121	0.0389841	0.766524	TRUE
Q96SZ6	Q96SZ6	CDK5 regulatory subunit-associated protein 1 [OS=Homo sapiens]	CDK5RAP1	CDK5 regulatory subunit associated protein 1(CDK5RAP1)	0	96.748	36	17	37	17	1	601	67.6	8.21	123.6	17	0	4392.9	3655.3	3193	4672.4	3602.8	3114.9	4392.9	3565.65	3180.1	4373.28	3482.02	3214.35		0.803961	0.729445	0.00248951	0.000276779	0.0508032	0.0227623	0.766703	TRUE
Q8WXW3	Q8WXW3	Progesterone-induced-blocking factor 1 [OS=Homo sapiens]	PIBF1	progesterone immunomodulatory binding factor 1(PIBF1)	0	119.947	36	27	41	26	1	757	89.8	6.02	126.24	27	1	5426.6	4362.7	4107.5	5835.2	4412.7	3971.7	5426.6	4255.7	4090.91	5461.64	4264.77	4098.5		0.782539	0.752133	0.000233592	0.000176456	0.0384213	0.0223258	0.767336	TRUE
Q2KHR3-1	Q2KHR3	Glutamine and serine-rich protein 1 [OS=Homo sapiens]	QSER1	glutamine and serine rich 1(QSER1)	0	136.55	18	22	40	22	1	1735	189.9	7.08	145.05	22	0	3655.6	2345.4	3281.3	3838.7	2419.8	3131	3655.6	2287.88	3268.04	3592.95	2338.68	3230.96		0.638273	0.896593	0.000944859	0.00930176	0.045709	0.0408423	0.767433	TRUE
Q9UJU2-1	Q9UJU2	Lymphoid enhancer-binding factor 1 [OS=Homo sapiens]	LEF1	lymphoid enhancer binding factor 1(LEF1)	0	18.713	13	4	5	4	1	399	44.2	7.42	19.3	4	0	1078.7	924.1	727.2	1111	913.8	721.8	1078.7	901.436	724.262	1039.88	883.165	744.844		0.842359	0.693441	0.0161089	0.00454649	0.0801448	0.0325416	0.7679	TRUE
Q96PU4-1	Q96PU4	E3 ubiquitin-protein ligase UHRF2 [OS=Homo sapiens]	UHRF2	ubiquitin like with PHD and ring finger domains 2(UHRF2)	0	47.719	18	10	18	9	1	802	89.9	8.21	56.13	10	0	765.6	613.6	602.4	811.3	578.7	567.4	765.6	598.551	599.966	759.362	559.299	585.515		0.759265	0.777384	0.0115187	0.00214293	0.0716567	0.0281525	0.768325	TRUE
P09104	P09104	Gamma-enolase [OS=Homo sapiens]	ENO2	enolase 2(ENO2)	0	215.868	67	22	386	16	1	434	47.2	5.03	1388.67	22	1	8114.3	6357.8	5934.7	8205.6	6438.6	5778.3	8114.3	6201.87	5910.73	7680.29	6222.75	5962.78		0.786638	0.751745	0.0162209	0.0122004	0.0800724	0.0458576	0.769191	TRUE
Q9UNS1	Q9UNS1	Protein timeless homolog [OS=Homo sapiens]	TIMELESS	timeless circadian clock(TIMELESS)	0	152.508	31	28	56	28	1	1208	138.6	5.4	191.61	28	0	4702.4	4527.7	2848.6	5022.4	4605.8	2683.6	4702.4	4416.66	2837.09	4700.88	4451.39	2769.28		0.943081	0.596214	0.00419329	0.00031902	0.055001	0.0230142	0.769648	TRUE
Q86Y56	Q86Y56	Dynein assembly factor 5, axonemal [OS=Homo sapiens]	DNAAF5	dynein axonemal assembly factor 5(DNAAF5)	0	183.233	45	27	65	27	1	855	93.5	6.42	266.47	27	0	9250.2	7607.4	6629.2	9646.8	7690.8	6530.6	9250.2	7420.83	6602.42	9029.23	7432.97	6739.1		0.812596	0.729865	0.00414745	0.00275718	0.0549254	0.0292582	0.77123	TRUE
Q96QD8	Q96QD8	sodium-coupled neutral amino acid transporter 2 [OS=Homo sapiens]	SLC38A2	solute carrier family 38 member 2(SLC38A2)	0	25.052	9	3	8	3	1	506	56	8	39.53	3	0	1041.4	780.4	811.8	1059.6	800.6	768.4	1041.4	761.26	808.521	991.766	773.76	792.932		0.75499	0.787664	0.0103928	0.0142127	0.0685956	0.0487837	0.771327	TRUE
Q8N1A6	Q8N1A6	UPF0462 protein C4orf33 [OS=Homo sapiens]	C4orf33	chromosome 4 open reading frame 33(C4orf33)	0	25.521	36	4	8	4	1	199	23.5	5.43	36.12	4	0	1588.8	1235.4	1288	1772.4	1314.1	1223.2	1588.8	1205.1	1282.8	1658.93	1270.05	1262.25		0.762115	0.783638	0.0149641	0.0106443	0.0781364	0.0427645	0.772876	TRUE
Q8WVV9	Q8WVV9	Heterogeneous nuclear ribonucleoprotein L-like [OS=Homo sapiens]	HNRNPLL	heterogeneous nuclear ribonucleoprotein L like(HNRNPLL)	0	209.926	69	28	95	27	1	542	60	7.72	351.5	28	0	8471	7601.3	5766.8	9017.6	7570.1	5511.9	8471	7414.88	5743.5	8440.31	7316.31	5687.87		0.871085	0.67596	0.00223451	0.000134396	0.0502093	0.0235164	0.773523	TRUE
O15397-1	O15397	Importin-8 [OS=Homo sapiens]	IPO8	importin 8(IPO8)	0	126.943	25	21	45	20	1	1037	119.9	5.16	153.83	21	0	5819.5	5650	3539	6278.9	5647.8	3493.4	5819.5	5511.43	3524.7	5876.94	5458.46	3604.93		0.937883	0.609556	0.0113688	0.000466467	0.0713719	0.0254055	0.77372	TRUE
P29372-2	P29372	Isoform 2 of DNA-3-methyladenine glycosylase [OS=Homo sapiens]	MPG	N-methylpurine DNA glycosylase(MPG)	0	62.151	43	10	18	10	1	293	32.2	9.44	86.18	10	0	3388.7	2739.5	2498	3517.5	2767.8	2428.1	3388.7	2672.31	2487.91	3292.32	2675.01	2505.62		0.800376	0.74742	0.00518614	0.00335548	0.0582661	0.0305597	0.773898	TRUE
Q8N2A8	Q8N2A8	mitochondrial cardiolipin hydrolase [OS=Homo sapiens]	PLD6	phospholipase D family member 6(PLD6)	0	29.699	33	6	18	5	1	252	28.3	9.35	48.53	6	0	510.7	392	393.4	537	413.5	383.3	510.7	382.386	391.811	502.622	399.638	395.537		0.771742	0.776997	0.00671433	0.00154612	0.0604805	0.0275223	0.774369	TRUE
Q9P016	Q9P016	Thymocyte nuclear protein 1 [OS=Homo sapiens]	THYN1	thymocyte nuclear protein 1(THYN1)	0	63.547	44	11	36	11	1	225	25.7	9.25	106.99	11	0	6338.3	4958.3	4577	6402.9	5235.5	4501.9	6338.3	4836.7	4558.51	5993	5059.98	4645.63		0.802566	0.746405	0.0273614	0.0127217	0.0994783	0.0466443	0.774485	TRUE
O14787-2	O14787	Isoform 2 of Transportin-2 [OS=Homo sapiens]	TNPO2	transportin 2(TNPO2)	0	193.88	34	23	111	16	1	887	100.3	4.98	364.72	23	0	6421.9	4863.6	4965.4	6628.8	4943.6	4937.4	6421.9	4744.32	4945.34	6204.44	4777.87	5095.03		0.754153	0.795193	0.00498701	0.0102623	0.0582574	0.0420722	0.774673	TRUE
Q96ER3	Q96ER3	protein saal1 [OS=Homo sapiens]	SAAL1	serum amyloid A like 1(SAAL1)	0	72.206	28	13	24	13	1	474	53.5	4.5	84.06	13	0	3881.4	3253.5	2753.6	4055.5	3289	2714.2	3881.4	3173.71	2742.48	3795.87	3178.74	2800.85		0.827435	0.722044	0.00415578	0.00234637	0.054771	0.0282526	0.774739	TRUE
Q8NG08	Q8NG08	DNA helicase B [OS=Homo sapiens]	HELB	DNA helicase B(HELB)	0	13.598	3	4	6	4	1	1087	123.2	5.87	15.13	4	0	746.6	620.7	554.5	781.2	613	525.1	746.6	605.477	552.26	731.189	592.449	541.864		0.810621	0.740379	0.00515902	0.00233938	0.0582799	0.0282927	0.7755	TRUE
Q92698	Q92698	DNA repair and recombination protein RAD54-like [OS=Homo sapiens]	RAD54L	RAD54-like (S. cerevisiae)(RAD54L)	0	55.173	19	12	22	12	1	747	84.3	8.56	66.56	12	0	2799.9	2452.5	1887.1	2959.8	2483.7	1910.6	2799.9	2392.35	1879.48	2770.32	2400.43	1971.6		0.86043	0.691368	0.0015522	0.00315248	0.0472789	0.0300417	0.775899	TRUE
Q9Y620-1	Q9Y620	DNA repair and recombination protein RAD54B [OS=Homo sapiens]	RAD54B	RAD54 homolog B (S. cerevisiae)(RAD54B)	0	61.977	18	13	19	13	1	910	102.9	8.12	71.5	13	0	1879	1480.8	1372.9	1934.7	1552.8	1373.7	1879	1444.48	1367.35	1810.84	1500.74	1417.56		0.798198	0.75475	0.0137957	0.00863691	0.075941	0.0397704	0.776474	TRUE
P12532	P12532	Creatine kinase U-type, mitochondrial [OS=Homo sapiens]	CKMT1B	creatine kinase, mitochondrial 1B(CKMT1B)	0	104.728	44	16	43	16	1	417	47	8.34	175.23	16	0	5067	4406.4	3764	5585	4302.9	3669	5067	4298.33	3748.79	5227.46	4158.65	3786.14		0.821508	0.73194	0.0131412	0.00354528	0.0745845	0.0310505	0.776724	TRUE
Q8NEM0	Q8NEM0	Microcephalin [OS=Homo sapiens]	mcph1	microcephalin 1(MCPH1)	0	25.312	7	5	7	5	1	835	92.8	8.25	26.09	5	0	1497	1308.9	1083.3	1601.5	1290.1	1019.6	1497	1276.8	1078.92	1498.98	1246.85	1052.15		0.842346	0.711313	0.00401371	0.000961978	0.0549231	0.0267274	0.77683	TRUE
Q14999-2	Q14999	Isoform 2 of Cullin-7 [OS=Homo sapiens]	CUL7	cullin 7(CUL7)	0	68.286	10	14	26	12	1	1782	199.6	5.97	99.2	14	2	2747.4	1966.2	2249.2	2871.9	1963.5	2321.1	2747.4	1917.98	2240.11	2688.05	1897.67	2395.2		0.701994	0.852794	0.00149644	0.0404757	0.0494245	0.0839526	0.777394	TRUE
Q13308-6	Q13308	Isoform 6 of Inactive tyrosine-protein kinase 7 [OS=Homo sapiens]	PTK7	protein tyrosine kinase 7 (inactive)(PTK7)	0	73.854	18	13	20	13	1	1078	119.1	6.96	74.31	13	0	2350.5	1907.2	1775.7	2482.7	1819.8	1821.6	2350.5	1860.43	1768.53	2323.76	1758.79	1879.76		0.774286	0.780504	0.00977665	0.0122054	0.0673394	0.0458552	0.777395	TRUE
Q9P1Z2-1	Q9P1Z2	Calcium-binding and coiled-coil domain-containing protein 1 [OS=Homo sapiens]	CALCOCO1	calcium binding and coiled-coil domain 1(CALCOCO1)	0	64.53	20	10	20	10	1	691	77.3	4.82	76.13	10	0	1978	1414.4	1641.9	2136.6	1466	1700.3	1978	1379.71	1635.27	1999.82	1416.85	1754.58		0.70304	0.852188	0.00132715	0.0400203	0.0480814	0.0833444	0.777614	TRUE
P56277-1	P56277	cx9C motif-containing protein 4 [OS=Homo sapiens]	cmc4	C-X9-C motif containing 4(CMC4)	0.001	9.481	26	2	3	2	1	68	7.7	8.18	9.45	2	0	289.7	248.1	201.2	320.4	258.4	218.2	289.7	242.015	200.387	299.889	249.737	225.166		0.83406	0.72178	0.0166493	0.0256547	0.0808767	0.0650583	0.77792	TRUE
Q14181	Q14181	DNA polymerase alpha subunit B [OS=Homo sapiens]	POLA2	DNA polymerase alpha 2, accessory subunit(POLA2)	0	79.598	26	13	30	13	1	598	65.9	5.24	126.75	13	0	5850.5	4913	4197.9	6155.1	5075.5	4075.1	5850.5	4792.51	4180.94	5761.06	4905.35	4205.2		0.835189	0.722223	0.00561318	0.000824443	0.0589563	0.0266938	0.778706	TRUE
Q9BRS2	Q9BRS2	Serine/threonine-protein kinase RIO1 [OS=Homo sapiens]	RIOK1	RIO kinase 1(RIOK1)	0	84.62	32	17	42	17	1	568	65.5	6.19	127.27	17	0	4775.4	4108.1	3435.9	4997.1	4156.7	3177.1	4775.4	4007.35	3422.02	4677.2	4017.35	3278.53		0.848941	0.708858	0.00474512	0.00396807	0.0573038	0.0319622	0.7789	TRUE
Q96PM9	Q96PM9	Zinc finger protein 385A [OS=Homo sapiens]	ZNF385A	zinc finger protein 385A(ZNF385A)	0	58.286	39	12	35	12	1	386	40.4	9.86	115.36	12	0	3316.4	2633	2697.6	3719.1	2652.7	2686.6	3316.4	2568.42	2686.7	3481.01	2563.77	2772.37		0.755022	0.803111	0.00963844	0.0186884	0.0671181	0.055445	0.779066	TRUE
Q149N8	Q149N8	E3 ubiquitin-protein ligase SHPRH [OS=Homo sapiens]	SHPRH	SNF2 histone linker PHD RING helicase(SHPRH)	0	112.823	16	19	36	19	1	1683	193	7.47	118	19	0	4598.8	3737.8	3496	4793.5	3605.9	3439.7	4598.8	3646.13	3481.88	4486.63	3485.01	3549.52		0.784899	0.77392	0.00994096	0.00404193	0.0677897	0.031901	0.779409	TRUE
Q8NCE0-1	Q8NCE0	tRNA-splicing endonuclease subunit Sen2 [OS=Homo sapiens]	TSEN2	tRNA splicing endonuclease subunit 2(TSEN2)	0	48.506	25	9	17	9	1	465	53.2	7.85	53.14	9	0	948.9	748.1	737.5	967.6	743.6	688.9	948.9	729.753	734.521	905.656	718.671	710.894		0.781008	0.779386	0.0118673	0.0141978	0.0725623	0.0488139	0.780197	TRUE
Q9HA77	Q9HA77	probable cysteine--tRNA ligase, mitochondrial [OS=Homo sapiens]	CARS2	cysteinyl-tRNA synthetase 2, mitochondrial (putative)(CARS2)	0	31.392	14	7	18	7	1	564	62.2	8.34	42.96	7	0	1569.1	1203.6	1250.1	1633.5	1188.3	1233.2	1569.1	1174.08	1245.05	1528.93	1148.46	1272.57		0.749685	0.812653	0.00375383	0.00696578	0.0550294	0.0363955	0.781169	TRUE
Q9BQF6	Q9BQF6	Sentrin-specific protease 7 [OS=Homo sapiens]	SENP7	SUMO1/sentrin specific peptidase 7(SENP7)	0	38.565	13	9	12	9	1	1050	119.6	6.61	37.61	9	0	1529.4	1155.8	1203.3	1567.1	1214.6	1146.8	1529.4	1127.45	1198.44	1466.78	1173.88	1183.41		0.76809	0.794963	0.0123542	0.0108116	0.0731996	0.0430787	0.781527	TRUE
Q99741	Q99741	Cell division control protein 6 homolog [OS=Homo sapiens]	CDC6	cell division cycle 6(CDC6)	0	82.697	29	15	27	13	1	560	62.7	9.58	108.67	15	1	4494.5	3805.1	3371.8	4871.9	3707.4	3395.8	4494.5	3711.78	3358.18	4560.01	3583.11	3504.21		0.805664	0.757898	0.00666576	0.00528882	0.0605737	0.0333297	0.781781	TRUE
P61244	P61244	Protein max [OS=Homo sapiens]	MAX	MYC associated factor X(MAX)	0	24.943	31	4	7	4	1	160	18.3	6.3	32.24	4	0	1206.1	968.9	907.3	1247.1	1024.1	848.1	1206.1	945.137	903.635	1167.26	989.767	875.176		0.815259	0.74949	0.0177239	0.00649414	0.0829134	0.0356052	0.782374	TRUE
A1L020	A1L020	RNA-binding protein MEX3A [OS=Homo sapiens]	MEX3A	mex-3 RNA binding family member A(MEX3A)	0	34.748	20	6	9	6	1	520	54.1	7.27	42.65	6	0	725.2	561.6	552.6	730.3	564.1	546.3	725.2	547.827	550.368	683.548	545.189	563.741		0.775877	0.79085	0.0170284	0.0213418	0.0817047	0.0591357	0.783364	TRUE
Q9Y6E2	Q9Y6E2	Basic leucine zipper and W2 domain-containing protein 2 [OS=Homo sapiens]	BZW2	basic leucine zipper and W2 domains 2(BZW2)	0	189.08	59	32	121	28	1	419	48.1	6.68	369.98	32	4	19534.8	15827.8	14958.2	20676.6	16606.2	14150.6	19534.8	15439.6	14897.8	19352.9	16049.5	14602.4		0.809744	0.758598	0.00731776	0.00136276	0.061535	0.0273349	0.784171	TRUE
Q5SXM2	Q5SXM2	SnRNA-activating protein complex subunit 4 [OS=Homo sapiens]	SNAPC4	small nuclear RNA activating complex polypeptide 4(SNAPC4)	0	65.72	13	12	23	12	1	1469	159.3	8.28	70.23	12	0	2113.4	1742.6	1560.8	2168.5	1814.4	1448.4	2113.4	1699.86	1554.49	2029.68	1753.57	1494.64		0.833544	0.735959	0.0201762	0.00873514	0.088073	0.0400434	0.784751	TRUE
Q9Y467	Q9Y467	sal-like protein 2 [OS=Homo sapiens]	sall2	spalt like transcription factor 2(SALL2)	0	65.713	16	11	22	11	1	1007	105.2	6.3	70.5	11	0	2240.9	1688.7	1826.4	2310.3	1668.1	1781.6	2240.9	1647.28	1819.02	2162.4	1612.18	1838.48		0.740232	0.830627	0.00560452	0.0115563	0.0590918	0.0445149	0.78543	TRUE
Q15834	Q15834	Coiled-coil domain-containing protein 85B [OS=Homo sapiens]	CCDC85B	coiled-coil domain containing 85B(CCDC85B)	0	14.644	26	4	4	4	1	202	22.1	5.08	12.67	4	0	622.1	537.7	473.9	669.2	524.4	445.3	622.1	524.513	471.986	626.359	506.82	459.517		0.826084	0.746121	0.00695182	0.00172371	0.0611463	0.0275258	0.786103	TRUE
O60674	O60674	Tyrosine-protein kinase JAK2 [OS=Homo sapiens]	JAK2	Janus kinase 2(JAK2)	0	36.828	10	8	14	8	1	1132	130.6	7.21	49.07	8	0	1251.1	998.1	954.4	1291.4	1067.1	884.5	1251.1	973.621	950.544	1208.73	1031.33	912.738		0.815076	0.757485	0.0238859	0.00894041	0.0940793	0.0402661	0.786281	TRUE
Q8NB90-1	Q8NB90	Spermatogenesis-associated protein 5 [OS=Homo sapiens]	SPATA5	spermatogenesis associated 5(SPATA5)	0	238.148	45	33	81	32	1	893	97.8	5.66	301.74	33	0	10351.1	9049.7	7697.8	11228.8	8695.8	7671.9	10351.1	8827.75	7666.7	10510	8404.28	7916.83		0.826038	0.747016	0.0151803	0.0031375	0.0783696	0.0299684	0.786527	TRUE
P42575-1	P42575	caspase-2 [OS=Homo sapiens]	CASP2	caspase 2(CASP2)	0	90.064	32	12	32	12	1	452	50.7	6.81	115.78	12	0	3989	3096.4	3123.3	4221	3234.6	3135.5	3989	3020.46	3110.68	3950.78	3126.16	3235.6		0.774155	0.799303	0.00390603	0.00665395	0.0549114	0.0357895	0.786729	TRUE
P33316-3	P33316	Deoxyuridine 5'-triphosphate nucleotidohydrolase, mitochondrial [OS=Homo sapiens]	DUT	deoxyuridine triphosphatase(DUT)	0	109.337	65	13	97	13	1	252	26.5	9.36	364.74	13	0	18363.8	16700.8	12730.5	20148.1	17253.2	12530.5	18363.8	16291.2	12679.1	18858.3	16674.8	12930.5		0.885658	0.688023	0.0209432	0.00227425	0.0888734	0.0283815	0.78684	TRUE
O43482	O43482	Protein Mis18-beta [OS=Homo sapiens]	OIP5	Opa interacting protein 5(OIP5)	0	43.54	51	7	14	7	1	229	24.7	7.37	46.15	7	0	1065.2	874.6	789.8	1087.4	903.4	748.8	1065.2	853.15	786.609	1017.79	873.114	772.706		0.828745	0.748596	0.0201708	0.00878524	0.0880958	0.0400942	0.78867	TRUE
Q9BRK5-1	Q9BRK5	45 kDa calcium-binding protein [OS=Homo sapiens]	SDF4	stromal cell derived factor 4(SDF4)	0	110.734	52	14	40	14	1	362	41.8	4.86	133.25	14	0	4249.5	3084.5	3756	4576.3	3163.6	3540.5	4249.5	3008.85	3740.83	4283.33	3057.54	3653.53		0.710947	0.866577	0.000577377	0.00669454	0.0382931	0.0358904	0.788762	TRUE
P62253	P62253	Ubiquitin-conjugating enzyme E2 G1 [OS=Homo sapiens]	UBE2G1	ubiquitin conjugating enzyme E2 G1(UBE2G1)	0	33.659	45	6	13	6	1	170	19.5	5.3	56.26	6	0	2054	1897.3	1450.1	2210.1	1858.4	1373.3	2054	1850.77	1444.24	2068.61	1796.1	1417.14		0.8846	0.694071	0.0138556	0.000595354	0.076067	0.0264659	0.789336	TRUE
Q96EA4	Q96EA4	protein Spindly [OS=Homo sapiens]	SPDL1	spindle apparatus coiled-coil protein 1(SPDL1)	0	106.763	32	17	36	17	1	605	70.1	5.47	127.2	17	0	5906.5	4978	4524	6423.4	5048.2	4441.5	5906.5	4855.91	4505.72	6012.19	4878.96	4583.3		0.816774	0.762586	0.00244451	0.00213967	0.0505116	0.0281546	0.78968	TRUE
Q8WYA0-1	Q8WYA0	Intraflagellar transport protein 81 homolog [OS=Homo sapiens]	IFT81	intraflagellar transport 81(IFT81)	0	21.613	9	5	10	5	1	676	79.7	8.82	20.21	5	0	647	511.1	512.4	676.9	515.8	500.9	647	498.565	510.33	633.566	498.508	516.892		0.778619	0.802162	0.002238	0.00346446	0.0501508	0.0309021	0.790391	TRUE
Q8NHZ8	Q8NHZ8	Anaphase-promoting complex subunit CDC26 [OS=Homo sapiens]	CDC26	cell division cycle 26(CDC26)	0	42.856	72	7	12	7	1	85	9.8	6.81	48.06	7	0	1982	1503.6	1696.2	2108.7	1460.2	1635.2	1982	1466.72	1689.35	1973.71	1411.25	1687.41		0.727549	0.853641	0.00269797	0.00021646	0.0519628	0.0217094	0.790595	TRUE
O95235	O95235	kinesin-like protein KIF20A [OS=Homo sapiens]	KIF20A	kinesin family member 20A(KIF20A)	0	288.52	58	43	114	43	1	890	100.2	6.92	386.01	43	0	7848.5	7211	5244.6	8213.4	7216.8	5176.2	7848.5	7034.15	5223.41	7687.59	6974.86	5341.45		0.901707	0.680021	0.0123761	0.00160759	0.0731713	0.0274861	0.790864	TRUE
P43121	P43121	Cell surface glycoprotein MUC18 [OS=Homo sapiens]	MCAM	melanoma cell adhesion molecule(MCAM)	0	96.414	27	14	46	14	1	646	71.6	5.76	181.37	14	0	7196.8	5331.9	5600.8	7222	5545.5	5755.8	7196.8	5201.13	5578.17	6759.66	5359.59	5939.56		0.75669	0.825262	0.0182378	0.050062	0.0841684	0.0959698	0.790976	TRUE
Q5FWF4-1	Q5FWF4	DNA annealing helicase and endonuclease ZRANB3 [OS=Homo sapiens]	ZRANB3	zinc finger RANBP2-type containing 3(ZRANB3)	0	15.267	5	4	6	4	1	1079	123.2	8.44	17.14	4	0	602.5	510.5	461.7	655.2	473	495.9	602.5	497.98	459.835	613.255	457.143	511.732		0.785621	0.799147	0.0252623	0.0440213	0.0964517	0.0882788	0.792384	TRUE
Q9HAD4	Q9HAD4	WD repeat-containing protein 41 [OS=Homo sapiens]	WDR41	WD repeat domain 41(WDR41)	0	52.131	28	11	29	11	1	459	51.7	5.44	86.98	11	0	2810.6	1970.1	2536.7	2973	2063	2353.8	2810.6	1921.78	2526.45	2782.67	1993.84	2428.95		0.700059	0.885957	0.00211508	0.0243625	0.0498407	0.0632442	0.793008	TRUE
Q9BY77	Q9BY77	Polymerase delta-interacting protein 3 [OS=Homo sapiens]	POLDIP3	DNA polymerase delta interacting protein 3(POLDIP3)	0	142.427	55	19	68	3	1	421	46.1	9.99	236.8	19	16	6260.4	4642.7	5566	6880.4	4761.2	5310.6	6260.4	4528.84	5543.51	6439.93	4601.58	5480.15		0.718912	0.867982	0.00293137	0.0126495	0.0528675	0.0466499	0.793447	TRUE
Q8IXJ6	Q8IXJ6	NAD-dependent protein deacetylase sirtuin-2 [OS=Homo sapiens]	SIRT2	sirtuin 2(SIRT2)	0	72.753	35	12	31	12	1	389	43.2	5.36	103.47	12	0	4992.2	3697.5	4135.5	5196.2	3720.8	4185.4	4992.2	3606.82	4118.79	4863.55	3596.06	4319.02		0.73083	0.856131	0.00235981	0.0270356	0.050408	0.0665491	0.793481	TRUE
O43663-1	O43663	Protein regulator of cytokinesis 1 [OS=Homo sapiens]	PRC1	protein regulator of cytokinesis 1(PRC1)	0	260.916	68	36	104	3	1	620	71.6	6.68	384.26	36	33	14390.2	13488.4	9559.1	15323.6	13381.9	9679.2	14390.2	13157.6	9520.48	14342.6	12933.3	9988.22		0.908051	0.678969	0.00744942	0.0025878	0.0614483	0.0289947	0.79351	TRUE
P62633-4	P62633	Isoform 4 of Cellular nucleic acid-binding protein [OS=Homo sapiens]	CNBP	CCHC-type zinc finger nucleic acid binding protein(CNBP)	0	72.223	61	9	39	2	1	178	19.6	7.58	123.69	9	0	1034.1	894.8	737.7	1087.9	909.3	747.1	1034.1	872.855	734.72	1018.25	878.816	770.952		0.853493	0.733631	0.00315505	0.00519187	0.0532796	0.0333057	0.793562	TRUE
P30613	P30613	Pyruvate kinase PKLR [OS=Homo sapiens]	PKLR	pyruvate kinase, liver and RBC(PKLR)	0	340.224	76	40	200	39	1	574	61.8	7.74	804.2	40	0	24756.1	21676.7	17814	26445	22616.3	17316.8	24756.1	21145.1	17742	24752	21858.1	17869.7		0.868608	0.71931	0.0118028	8.44108e-05	0.0723837	0.0239377	0.793959	TRUE
Q8TC05	Q8TC05	Nuclear protein MDM1 [OS=Homo sapiens]	MDM1	Mdm1 nuclear protein(MDM1)	0	19.984	7	5	6	5	1	714	80.7	9.11	14.75	5	0	175.6	153.1	122.9	182.5	156.8	122.9	175.6	149.345	122.404	170.817	151.543	126.824		0.868574	0.719443	0.0131068	0.00446063	0.0746472	0.0324352	0.794009	TRUE
O95239-1	O95239	Chromosome-associated kinesin KIF4A [OS=Homo sapiens]	KIF4A	kinesin family member 4A(KIF4A)	0	373.259	55	56	142	55	1	1232	139.8	6.27	516.9	56	1	19724.8	16148.3	15773.2	21351.2	16592.3	15079.6	19724.8	15752.3	15709.5	19984.3	16036	15561		0.800529	0.787489	0.00234901	0.00125304	0.0503079	0.0271901	0.794009	TRUE
Q8WW33	Q8WW33	Gametocyte-specific factor 1 [OS=Homo sapiens]	GTSF1	gametocyte specific factor 1(GTSF1)	0	50.284	43	8	45	8	1	167	19.3	6.51	132.13	8	0	5739	5186.3	4123	6186.8	5208.3	3986.3	5739	5059.1	4106.34	5790.73	5033.69	4113.57		0.875371	0.712932	0.00160504	0.000248972	0.0473113	0.0220166	0.794151	TRUE
Q7Z7G8-1	Q7Z7G8	vacuolar protein sorting-associated protein 13b [OS=Homo sapiens]	VPS13B	vacuolar protein sorting 13 homolog B(VPS13B)	0	98.86	9	25	36	25	1	4022	448.4	6.46	101.64	25	0	2690.7	2197.1	2197.5	2952.7	2165.8	2171.9	2690.7	2143.22	2188.62	2763.67	2093.19	2241.24		0.776699	0.812167	0.0052352	0.00762304	0.0583391	0.0375176	0.794433	TRUE
Q96BP3	Q96BP3	Peptidylprolyl isomerase domain and WD repeat-containing protein 1 [OS=Homo sapiens]	ppwd1	peptidylprolyl isomerase domain and WD repeat containing 1(PPWD1)	0	217.688	63	35	115	35	1	646	73.5	7.15	360.76	35	0	11003.8	9465.7	8118.2	11723.5	9785.3	7891	11003.8	9233.55	8085.4	10973	9457.25	8142.93		0.850479	0.738431	0.00468922	0.000128843	0.0573018	0.023035	0.794455	TRUE
Q8TF01	Q8TF01	Arginine/serine-rich protein PNISR [OS=Homo sapiens]	PNISR	PNN interacting serine and arginine rich protein(PNISR)	0	51.516	10	12	25	12	1	805	92.5	10.02	69.36	12	0	3803.7	3122	3038.1	4073.6	3161.5	2887.7	3803.7	3045.43	3025.83	3812.82	3055.51	2979.89		0.801015	0.788513	8.04015e-05	0.000844159	0.0413264	0.0265991	0.794764	TRUE
Q9NYZ3	Q9NYZ3	G2 and S phase-expressed protein 1 [OS=Homo sapiens]	GTSE1	G2 and S-phase expressed 1(GTSE1)	0	113.539	34	18	46	18	1	720	76.6	9.39	164.17	18	0	4676.1	3918.1	3682.4	5288.5	4051.4	3788.1	4676.1	3822.01	3667.52	4949.94	3915.58	3909.04		0.803818	0.78709	0.0226863	0.0303043	0.0919074	0.0707214	0.795454	TRUE
Q9Y592	Q9Y592	Centrosomal protein of 83 kDa [OS=Homo sapiens]	cep83	centrosomal protein 83(CEP83)	0	19.231	6	4	4	4	1	693	82	6.28	18.32	4	0	351.4	293.8	272.9	385.2	301	275.3	351.4	286.594	271.798	360.54	290.909	284.089		0.811168	0.780805	0.00560507	0.00949756	0.0590219	0.0411095	0.795987	TRUE
Q9H0P0-4	Q9H0P0	Cytosolic 5'-nucleotidase 3A [OS=Homo sapiens]	NT5C3A	5'-nucleotidase, cytosolic IIIA(NT5C3A)	0	101.321	52	16	33	16	1	336	37.9	7.12	110.34	16	0	4393.4	3639.5	3414.3	4537.7	3512.9	3309.7	4393.4	3550.24	3400.51	4247.21	3395.13	3415.37		0.803806	0.788819	0.0154436	0.00642284	0.078789	0.0353794	0.796312	TRUE
Q8TB03	Q8TB03	Uncharacterized protein CXorf38 [OS=Homo sapiens]	cxorf38	chromosome X open reading frame 38(CXorf38)	0	44.979	38	10	27	10	1	319	36.6	6.3	59.41	10	0	3286.2	2464.2	2662.4	3358.7	2523.4	2669.5	3286.2	2403.76	2651.64	3143.68	2438.8	2754.73		0.753135	0.84082	0.00844058	0.028285	0.0639184	0.0680362	0.796977	TRUE
Q9H3R0	Q9H3R0	Lysine-specific demethylase 4C [OS=Homo sapiens]	KDM4C	lysine demethylase 4C(KDM4C)	0	35.865	14	11	13	9	1	1056	119.9	6.46	36.12	11	0	961	838.2	711.5	1002.4	814.7	693	961	817.643	708.626	938.228	787.387	715.125		0.845096	0.749647	0.0161667	0.00247129	0.0801898	0.0287466	0.797371	TRUE
Q7Z6J9	Q7Z6J9	tRNA-splicing endonuclease subunit Sen54 [OS=Homo sapiens]	TSEN54	tRNA splicing endonuclease subunit 54(TSEN54)	0	53.758	28	10	19	10	1	526	58.8	7.91	60.53	10	0	1749.6	1392	1352.7	1792.2	1385.6	1377.6	1749.6	1357.86	1347.24	1677.47	1339.15	1421.58		0.786973	0.807926	0.0102593	0.0238813	0.0684284	0.0627075	0.797449	TRUE
Q9Y597	Q9Y597	BTB/POZ domain-containing protein KCTD3 [OS=Homo sapiens]	KCTD3	potassium channel tetramerization domain containing 3(KCTD3)	0	36.299	9	6	11	6	1	815	88.9	7.03	38.2	6	0	1436.4	1138.7	1122.1	1479.4	1152.1	1122.5	1436.4	1110.77	1117.57	1384.69	1113.48	1158.34		0.788436	0.806746	0.00744246	0.0142761	0.0614526	0.0487773	0.797591	TRUE
P63165-1	P63165	Small ubiquitin-related modifier 1 [OS=Homo sapiens]	SUMO1	small ubiquitin-like modifier 1(SUMO1)	0	21.915	42	5	25	5	1	101	11.6	5.52	53.84	5	0	3028.8	2588.9	2457.6	3449.8	2618.2	2403.1	3028.8	2525.41	2447.67	3228.95	2530.43	2479.82		0.807931	0.787422	0.0266443	0.0224435	0.0983937	0.0607155	0.797677	TRUE
Q13356	Q13356	Peptidyl-prolyl cis-trans isomerase-like 2 [OS=Homo sapiens]	PPIL2	peptidylprolyl isomerase like 2(PPIL2)	0	266.522	68	33	183	4	1	520	58.8	8.78	567.52	33	33	18221	14619.8	14727.1	19525.2	14993	14351	18221	14261.2	14667.6	18275.2	14490.4	14809.2		0.787797	0.807666	0.000922987	0.000466081	0.0451824	0.0255536	0.797731	TRUE
Q9UPT9-1	Q9UPT9	ubiquitin carboxyl-terminal hydrolase 22 [OS=Homo sapiens]	USP22	ubiquitin specific peptidase 22(USP22)	0	50.949	25	11	22	8	1	525	59.9	8.05	67.69	11	2	2298.5	1798.6	1874.5	2386.3	1796.2	1816.3	2298.5	1754.49	1866.93	2233.53	1735.98	1874.29		0.770178	0.825505	0.00417982	0.00676602	0.0549119	0.0360154	0.797841	TRUE
Q13085-4	Q13085	Isoform 4 of Acetyl-CoA carboxylase 1 [OS=Homo sapiens]	ACACA	acetyl-CoA carboxylase alpha(ACACA)	0	694.963	52	103	309	91	1	2383	269.8	6.52	1065.21	103	14	41745.9	36237.6	31092	43665.3	36455.7	29349.8	41745.9	35348.9	30966.4	40869.9	35233.5	30286.8		0.854345	0.741422	0.00534767	0.00268253	0.0587173	0.0291043	0.797883	TRUE
A6NIH7	A6NIH7	Protein unc-119 homolog B [OS=Homo sapiens]	UNC119B	unc-119 lipid binding chaperone B(UNC119B)	0	46.068	39	7	9	7	1	251	28.1	5.68	46.75	7	0	3545.9	3041.5	2546.1	3635.3	3108.7	2507.1	3545.9	2966.91	2535.81	3402.58	3004.48	2587.14		0.859381	0.737278	0.0222316	0.00688291	0.0910976	0.0361925	0.798329	TRUE
Q9BTC8	Q9BTC8	Metastasis-associated protein MTA3 [OS=Homo sapiens]	mta3	metastasis associated 1 family member 3(MTA3)	0	145.407	43	23	89	15	1	594	67.5	8.57	267.27	23	0	3612.5	2998.6	2821.8	3861.7	3043.6	2777	3612.5	2925.06	2810.4	3614.48	2941.56	2865.66		0.811767	0.785398	0.000149306	0.00126862	0.0423412	0.0271697	0.798582	TRUE
Q14498-1	Q14498	RNA-binding protein 39 [OS=Homo sapiens]	RBM39	RNA binding motif protein 39(RBM39)	0	191.575	40	19	162	17	1	530	59.3	10.1	462.52	19	2	20012.6	17115.4	15763.5	21915.3	17180.4	15255.3	20012.6	16695.6	15699.8	20512.3	16604.4	15742.3		0.821718	0.775872	0.00490716	0.00303514	0.0577346	0.0298577	0.798795	TRUE
Q9BV68-2	Q9BV68	Isoform 2 of E3 ubiquitin-protein ligase RNF126 [OS=Homo sapiens]	rnf126	ring finger protein 126(RNF126)	0	44.369	35	8	12	8	1	311	33.8	5.47	48.37	8	0	1360.8	1212.2	999.2	1453.5	1189.4	994.1	1360.8	1182.47	995.164	1360.45	1149.53	1025.84		0.856958	0.742674	0.00708793	0.00191357	0.0614237	0.0275126	0.799816	TRUE
P42704	P42704	Leucine-rich PPR motif-containing protein, mitochondrial [OS=Homo sapiens]	LRPPRC	leucine rich pentatricopeptide repeat containing(LRPPRC)	0	852.324	72	101	521	101	1	1394	157.8	6.13	1762.89	101	0	75933.7	63839.3	61365.7	83257.6	63694.1	59413	75933.7	62273.6	61117.8	77927.6	61558.8	61309.8		0.804831	0.795701	0.00493879	0.0040364	0.0577761	0.0319493	0.800266	TRUE
Q9UGP5	Q9UGP5	DNA polymerase lambda [OS=Homo sapiens]	POLL	DNA polymerase lambda(POLL)	0	28.083	14	7	13	7	1	575	63.4	7.87	34.38	7	0	550.2	467.7	420.7	571.8	472.8	393.6	550.2	456.23	419	535.194	456.949	406.166		0.841334	0.760246	0.00752373	0.00570823	0.0615673	0.0341415	0.80079	TRUE
Q68DC2-4	Q68DC2	Isoform 3 of Ankyrin repeat and SAM domain-containing protein 6 [OS=Homo sapiens]	ANKS6	ankyrin repeat and sterile alpha motif domain containing 6(ANKS6)	0	22.763	10	6	7	6	1	872	92.3	7.39	15.81	6	0	211.3	176.6	167.3	234	183.5	167.7	211.3	172.269	166.624	219.02	177.348	173.054		0.812459	0.789362	0.0128593	0.0120638	0.0742137	0.0455939	0.80091	TRUE
Q05519	Q05519	serine/arginine-rich splicing factor 11 [OS=Homo sapiens]	SRSF11	serine and arginine rich splicing factor 11(SRSF11)	0	79.16	25	11	51	11	1	484	53.5	10.52	149.37	11	0	4841.4	4041.7	3873.3	5201.7	4135.3	3644.7	4841.4	3942.58	3857.65	4868.7	3996.67	3761.06		0.817627	0.784618	0.0011685	0.00229558	0.0480488	0.0283893	0.801122	TRUE
Q9NW82	Q9NW82	WD repeat-containing protein 70 [OS=Homo sapiens]	WDR70	WD repeat domain 70(WDR70)	0	169.652	54	27	58	27	1	654	73.2	6.33	216.86	27	0	8127	6869.5	6109.1	8549.4	6939.5	6164.9	8127	6701.02	6084.42	8002.08	6706.85	6361.72		0.831286	0.771658	0.00210516	0.00675041	0.0503279	0.036049	0.801472	TRUE
Q27J81	Q27J81	Inverted formin-2 [OS=Homo sapiens]	INF2	inverted formin, FH2 and WH2 domain containing(INF2)	0	113.388	23	18	29	18	1	1249	135.5	5.38	114.41	18	0	3633.5	3327.9	2552	3830.8	3284.9	2532.9	3633.5	3246.28	2541.69	3585.56	3174.77	2613.77		0.889459	0.714145	0.0114394	0.00175492	0.071433	0.0275956	0.801802	TRUE
P49005	P49005	DNA polymerase delta subunit 2 [OS=Homo sapiens]	POLD2	DNA polymerase delta 2, accessory subunit(POLD2)	0	155.947	59	22	56	22	1	469	51.3	5.58	221.41	22	0	6252.8	5448.9	4628.1	6621.4	5484.9	4597.6	6252.8	5315.26	4609.4	6197.51	5301.02	4744.38		0.852692	0.751289	0.000967706	0.00221157	0.0452183	0.0281984	0.801991	TRUE
P50851-1	P50851	Lipopolysaccharide-responsive and beige-like anchor protein [OS=Homo sapiens]	LRBA	LPS responsive beige-like anchor protein(LRBA)	0	476.281	37	78	197	2	1	2863	318.9	5.6	674.3	78	76	24478	18275.3	21251.8	25886.4	18232.1	20848.3	24478	17827.1	21165.9	24229.2	17620.9	21513.9		0.727777	0.876253	0.00059345	0.00499874	0.0387344	0.0330729	0.802015	TRUE
Q5W0B1	Q5W0B1	RING finger protein 219 [OS=Homo sapiens]	rnf219	ring finger protein 219(RNF219)	0	56.023	20	10	19	10	1	726	81.1	5.72	55.49	10	0	1193.8	988.2	922.2	1211.4	962.1	893.6	1193.8	963.964	918.475	1133.85	929.846	922.129		0.813615	0.790757	0.0243607	0.0148696	0.0951746	0.049832	0.802186	TRUE
Q15633	Q15633	RISC-loading complex subunit TARBP2 [OS=Homo sapiens]	TARBP2	TARBP2, RISC loading complex RNA binding subunit(TARBP2)	0	65.588	27	10	39	10	1	366	39	6.54	128.31	10	0	4171.7	3549.4	3307.1	4524.8	3488.9	3256.6	4171.7	3462.35	3293.74	4235.13	3371.94	3360.57		0.812944	0.791536	0.00489658	0.00275277	0.0577754	0.0292869	0.80224	TRUE
Q14191	Q14191	Werner syndrome ATP-dependent helicase [OS=Homo sapiens]	WRN	Werner syndrome RecQ like helicase(WRN)	0	229.95	36	44	101	44	1	1432	162.4	6.34	299.07	44	0	12134.8	11260.5	8566	12917.8	11147.2	8323.4	12134.8	10984.3	8531.4	12090.8	10773.5	8589.13		0.898133	0.706711	0.00753091	0.000104317	0.0615648	0.0238307	0.802422	TRUE
Q71RC2-4	Q71RC2	Isoform 4 of La-related protein 4 [OS=Homo sapiens]	LARP4	La ribonucleoprotein domain family member 4(LARP4)	0	147.147	42	23	58	21	1	730	81.2	6.61	210.57	23	0	5511.6	4330.6	4577.3	5656.8	4348.8	4226.1	5511.6	4224.39	4558.81	5294.66	4203.01	4361.02		0.779862	0.825432	0.00829276	0.023372	0.0636785	0.0620436	0.802647	TRUE
Q9Y530	Q9Y530	O-acetyl-ADP-ribose deacetylase 1 [OS=Homo sapiens]	OARD1	O-acyl-ADP-ribose deacylase 1(OARD1)	0	42.828	52	9	24	9	1	152	17	8.31	59.79	9	0	5693.9	4814.9	4530.2	6206.8	4564.3	4701.8	5693.9	4696.81	4511.9	5809.45	4411.28	4851.91		0.791777	0.814007	0.0161383	0.0270343	0.0801455	0.0665659	0.802892	TRUE
Q96IV0	Q96IV0	Peptide-N(4)-(N-acetyl-beta-glucosaminyl)asparagine amidase [OS=Homo sapiens]	NGLY1	N-glycanase 1(NGLY1)	0	158.468	46	25	61	25	1	654	74.3	6.89	216.95	25	0	7700.1	6048.9	6445	8208.2	6158	6243.2	7700.1	5900.55	6418.96	7682.73	5951.55	6442.52		0.770476	0.836094	0.000232824	0.000134732	0.0390765	0.023084	0.803285	TRUE
Q9Y2Q3-1	Q9Y2Q3	Glutathione S-transferase kappa 1 [OS=Homo sapiens]	GSTK1	glutathione S-transferase kappa 1(GSTK1)	0	124.628	66	13	129	13	1	226	25.5	8.41	347.41	13	0	18322.8	13227.1	15582.1	18964	13816.7	15719.1	18322.8	12902.7	15519.2	17750	13353.5	16220.9		0.727868	0.879891	0.00546887	0.0410444	0.0589462	0.0845777	0.803879	TRUE
P78395	P78395	melanoma antigen preferentially expressed in tumors [OS=Homo sapiens]	PRAME	preferentially expressed antigen in melanoma(PRAME)	0	125.396	41	17	70	17	1	509	57.9	6.9	209.43	17	0	9265.9	7832	7041.6	9612.1	7809.8	6983.3	9265.9	7639.92	7013.15	8996.75	7547.98	7206.25		0.831637	0.778606	0.00844813	0.00664511	0.0639167	0.0357887	0.805121	TRUE
P40855-1	P40855	Peroxisomal biogenesis factor 19 [OS=Homo sapiens]	PEX19	peroxisomal biogenesis factor 19(PEX19)	0	137.591	55	14	109	14	1	299	32.8	4.34	338.14	14	0	8827.8	6569.9	7548.4	9195.9	6717.9	7421.1	8827.8	6408.77	7517.91	8607.2	6492.68	7658.03		0.739975	0.870429	0.00269945	0.0131203	0.0518698	0.0471597	0.805202	TRUE
P31942	P31942	Heterogeneous nuclear ribonucleoprotein H3 [OS=Homo sapiens]	HNRNPH3	heterogeneous nuclear ribonucleoprotein H3(HNRNPH3)	0	248.347	77	19	222	2	1	346	36.9	6.87	775.11	19	24	22968.7	20853.3	16498.4	24507.5	20795.1	16534.2	22968.7	20341.9	16431.8	22938.6	20097.9	17062.1		0.880902	0.729597	0.00201452	0.00257422	0.0505103	0.0291201	0.80525	TRUE
Q9ULP9	Q9ULP9	TBC1 domain family member 24 [OS=Homo sapiens]	TBC1D24	TBC1 domain family member 24(TBC1D24)	0	51.49	23	13	18	13	1	559	62.9	7.36	64.53	13	0	1963	1430.9	1770.7	2076.5	1394.3	1730.2	1963	1395.81	1763.55	1943.57	1347.56	1785.44		0.702244	0.908467	0.00199377	0.0066349	0.0504517	0.0358512	0.805355	TRUE
Q6P4I2	Q6P4I2	WD repeat-containing protein 73 [OS=Homo sapiens]	WDR73	WD repeat domain 73(WDR73)	0	24.153	21	6	11	6	1	378	41.7	5.78	33.47	6	0	1692.7	1276.8	1456.8	1768.5	1254	1439.1	1692.7	1245.49	1450.91	1655.28	1211.96	1485.04		0.734008	0.876934	0.00316744	0.0147739	0.05327	0.0497545	0.805471	TRUE
P34949	P34949	mannose-6-phosphate isomerase [OS=Homo sapiens]	MPI	mannose phosphate isomerase(MPI)	0	81.29	42	12	25	12	1	423	46.6	5.95	102.11	12	0	5904.7	4599.7	4712.9	6050.7	4764.8	4702.4	5904.7	4486.89	4693.86	5663.35	4605.06	4852.53		0.785954	0.825238	0.0115746	0.0198078	0.0717331	0.0567792	0.805596	TRUE
O00116	O00116	Alkyldihydroxyacetonephosphate synthase, peroxisomal [OS=Homo sapiens]	AGPS	alkylglycerone phosphate synthase(AGPS)	0	245.666	60	28	110	28	1	658	72.9	7.34	403.18	28	0	12080.7	10445.6	8943.5	12729.2	10613.7	9020.7	12080.7	10189.4	8907.37	11914.3	10257.9	9308.69		0.852148	0.759161	0.00256239	0.00560435	0.0517767	0.0339397	0.805654	TRUE
Q9BZB8-1	Q9BZB8	Cytoplasmic polyadenylation element-binding protein 1 [OS=Homo sapiens]	CPEB1	cytoplasmic polyadenylation element binding protein 1(CPEB1)	0	22.083	12	4	8	4	1	566	62.6	7.61	28.51	4	0	637	558.2	496.4	699	543.6	501.9	637	544.51	494.395	654.251	525.376	517.924		0.828565	0.783982	0.0132755	0.0107643	0.0746768	0.0429944	0.806274	TRUE
Q15583	Q15583	Homeobox protein TGIF1 [OS=Homo sapiens]	TGIF1	TGFB induced factor homeobox 1(TGIF1)	0	15.216	13	5	7	5	1	401	43	8.92	19.15	5	0	690.4	583	534.4	706.3	568.6	515.4	690.4	568.702	532.241	661.084	549.538	531.855		0.827416	0.787354	0.021813	0.0102478	0.0901456	0.0420337	0.807385	TRUE
O94762-1	O94762	ATP-dependent DNA helicase Q5 [OS=Homo sapiens]	RECQL5	RecQ like helicase 5(RECQL5)	0	135.537	31	25	46	25	1	991	108.8	8.56	171.79	25	0	7322.7	6160.3	5628.5	7699.1	6280.3	5598.1	7322.7	6009.22	5605.76	7206.22	6069.75	5776.82		0.831374	0.783443	0.00285874	0.00429865	0.0517847	0.0321383	0.807409	TRUE
P53365	P53365	Arfaptin-2 [OS=Homo sapiens]	ARFIP2	ADP ribosylation factor interacting protein 2(ARFIP2)	0	52.718	48	10	19	10	1	341	37.8	6.04	68.58	10	0	2684.9	2116.4	2234.3	2778.8	2118.8	2131.7	2684.9	2064.49	2225.27	2600.91	2047.77	2199.76		0.777982	0.837153	0.00528358	0.0102409	0.0583251	0.0420475	0.807568	TRUE
Q6NT76-5	Q6NT76	Isoform 5 of Homeobox-containing protein 1 [OS=Homo sapiens]	HMBOX1	homeobox containing 1(HMBOX1)	0	40.344	18	8	18	8	1	443	49.8	5.76	54.94	8	0	2130.5	1599.3	1747.9	2216.2	1696.1	1800.4	2130.5	1560.08	1740.84	2074.32	1639.24	1857.88		0.760868	0.855855	0.00919122	0.0429453	0.0657864	0.0869906	0.808361	TRUE
Q96HR8	Q96HR8	H/ACA ribonucleoprotein complex non-core subunit NAF1 [OS=Homo sapiens]	NAF1	nuclear assembly factor 1 ribonucleoprotein(NAF1)	0	21.089	10	3	9	3	1	494	53.7	4.87	26.03	3	0	727.1	623.6	558.6	773.6	659.1	527.7	727.1	608.306	556.343	724.076	637.004	544.547		0.858139	0.75862	0.0190876	0.00120642	0.0857327	0.0271824	0.808379	TRUE
Q5F1R6-3	Q5F1R6	Isoform 3 of DnaJ homolog subfamily C member 21 [OS=Homo sapiens]	DNAJC21	DnaJ heat shock protein family (Hsp40) member C21(DNAJC21)	0	95.466	30	14	28	14	1	544	63.6	5.63	110.76	14	0	3477.6	2982.5	2589.3	3605.4	3070.5	2545.4	3477.6	2909.35	2578.84	3374.59	2967.56	2626.66		0.85767	0.759685	0.0144012	0.0047231	0.0769059	0.0328619	0.808677	TRUE
Q9NSK0-3	Q9NSK0	Isoform 3 of Kinesin light chain 4 [OS=Homo sapiens]	KLC4	kinesin light chain 4(KLC4)	0	142.188	50	27	74	18	1	637	70.5	6.34	238.71	27	2	4727.9	3557.5	4079.3	4914.5	3540.8	4015.9	4727.9	3470.25	4062.82	4599.88	3422.1	4144.11		0.738905	0.879837	0.00313911	0.017817	0.0535603	0.054049	0.809371	TRUE
O43808	O43808	peroxisomal membrane protein PMP34 [OS=Homo sapiens]	SLC25A17	solute carrier family 25 member 17(SLC25A17)	0.003	6.26	6	1	1	1	1	307	34.5	10.08	5.83	1	0	101.2	85.9	79.6	110.2	88.9	79.4	101.2	83.7933	79.2784	103.145	85.9196	81.9349		0.830521	0.788926	0.00685349	0.00577678	0.0608672	0.034302	0.809724	TRUE
Q6ICG6-2	Q6ICG6	Isoform 2 of Uncharacterized protein KIAA0930 [OS=Homo sapiens]	KIAA0930	KIAA0930(KIAA0930)	0.001	11.009	5	2	4	2	1	409	46.2	7.21	12.24	2	0	301.5	285	206.6	317.8	289	200.5	301.5	278.01	205.765	297.455	279.311	206.901		0.93049	0.688977	0.0102559	0.000508248	0.0684613	0.0256431	0.809734	TRUE
Q9Y4W2	Q9Y4W2	Ribosomal biogenesis protein LAS1L [OS=Homo sapiens]	LAS1L	LAS1 like, ribosome biogenesis factor(LAS1L)	0	205.446	52	25	86	25	1	734	83	4.73	294.97	25	0	7933.5	7197.2	5711.4	8388.7	7200.7	5717.3	7933.5	7020.69	5688.33	7851.67	6959.3	5899.83		0.88564	0.734117	0.00319581	0.0029069	0.0532031	0.0295871	0.809878	TRUE
O14979-1	O14979	Heterogeneous nuclear ribonucleoprotein D-like [OS=Homo sapiens]	HNRNPDL	heterogeneous nuclear ribonucleoprotein D like(HNRNPDL)	0	179.106	42	20	171	18	1	420	46.4	9.57	530.1	20	0	15426.3	12662.4	12382.8	16204.4	13273.7	11668.2	15426.3	12351.9	12332.8	15167	12828.7	12040.7		0.823073	0.796693	0.00990644	0.00391936	0.0676105	0.0318821	0.809883	TRUE
O95644-1	O95644	Nuclear factor of activated T-cells, cytoplasmic 1 [OS=Homo sapiens]	NFATC1	nuclear factor of activated T-cells 1(NFATC1)	0	86.255	22	15	39	15	1	943	101.2	6.99	105.22	15	0	2909	2312.4	2379.6	2988.8	2319	2311.6	2909	2255.69	2369.99	2797.46	2241.26	2385.4		0.788044	0.833334	0.00853562	0.013728	0.0639899	0.0479809	0.810689	TRUE
Q8WVM8	Q8WVM8	Sec1 family domain-containing protein 1 [OS=Homo sapiens]	SCFD1	sec1 family domain containing 1(SCFD1)	0	228.078	47	23	82	23	1	642	72.3	6.27	321.48	23	0	15331.3	13097.9	12363.1	16741.7	12922.1	12295.9	15331.3	12776.7	12313.2	15669.9	12488.9	12688.5		0.814986	0.806472	0.00594951	0.007024	0.0590927	0.0363762	0.810729	TRUE
Q9H1A4	Q9H1A4	anaphase-promoting complex subunit 1 [OS=Homo sapiens]	ANAPC1	anaphase promoting complex subunit 1(ANAPC1)	0	181.872	21	32	87	32	1	1944	216.4	6.3	269.05	32	0	8907.9	7235.8	7249.9	9349.3	7295.4	7092.7	8907.9	7058.34	7220.61	8750.78	7050.82	7319.14		0.798993	0.823377	0.00195822	0.00351722	0.0501695	0.0310694	0.811185	TRUE
Q75N03	Q75N03	E3 ubiquitin-protein ligase Hakai [OS=Homo sapiens]	CBLL1	Cbl proto-oncogene like 1(CBLL1)	0	63.528	30	10	24	1	1	491	54.5	8.29	96.19	10	0	272.3	238.4	208.1	300.1	243.7	215.5	272.3	232.553	207.259	280.888	235.53	222.38		0.846155	0.77666	0.0112154	0.0192405	0.0708956	0.0561512	0.811408	TRUE
O14757	O14757	Serine/threonine-protein kinase Chk1 [OS=Homo sapiens]	CHEK1	checkpoint kinase 1(CHEK1)	0	89.966	32	17	42	17	1	476	54.4	8.25	125.83	17	0	3286.5	2893.3	2468.9	3402.9	2853	2391.7	3286.5	2822.34	2458.93	3185.05	2757.35	2468.06		0.862188	0.761329	0.0177634	0.00432061	0.0830035	0.0321272	0.811759	TRUE
Q8N196	Q8N196	homeobox protein SIX5 [OS=Homo sapiens]	SIX5	SIX homeobox 5(SIX5)	0	16.712	7	4	5	3	1	739	74.5	4.96	16.06	4	0	95.4	76.7	75.2	99.9	78	79.1	95.4	74.8189	74.8962	93.5046	75.3851	81.6253		0.795131	0.828575	0.00260247	0.0435816	0.0518225	0.0877824	0.811853	TRUE
P36955	P36955	Pigment epithelium-derived factor [OS=Homo sapiens]	SERPINF1	serpin family F member 1(SERPINF1)	0	22.452	12	5	13	2	1	418	46.3	6.38	34.76	5	2	1506.7	1194.8	1353.9	1664.4	1180.8	1280.4	1506.7	1165.5	1348.43	1557.85	1141.21	1321.28		0.752708	0.871159	0.00553568	0.0208403	0.0592008	0.0583754	0.811934	TRUE
Q9Y5K8	Q9Y5K8	V-type proton ATPase subunit D [OS=Homo sapiens]	ATP6V1D	ATPase H+ transporting V1 subunit D(ATP6V1D)	0	102.207	57	16	55	16	1	247	28.2	9.36	191.77	16	0	5136	4045.5	4605.7	5520.2	3987.6	4210.9	5136	3946.28	4587.09	5166.81	3853.92	4345.34		0.757095	0.86699	0.00151031	0.0302027	0.0492888	0.0705846	0.812042	TRUE
Q32P44	Q32P44	Echinoderm microtubule-associated protein-like 3 [OS=Homo sapiens]	EML3	echinoderm microtubule associated protein like 3(EML3)	0	128.591	33	19	40	4	1	896	95.1	7.12	154.48	19	15	4294.5	3537.9	3379.8	4523.7	3596.9	3458.3	4294.5	3451.13	3366.15	4234.1	3476.31	3568.71		0.812261	0.813129	0.00166613	0.0171393	0.047743	0.05317	0.812695	TRUE
Q9NQS7	Q9NQS7	Inner centromere protein [OS=Homo sapiens]	INCENP	inner centromere protein(INCENP)	0	116.43	30	24	49	24	1	918	105.4	9.44	169.62	24	0	5584.6	5189.9	4187.8	6071.9	5111.5	4016	5584.6	5062.62	4170.88	5683.19	4940.14	4144.21		0.88773	0.737953	0.0150984	0.00119429	0.0781921	0.0273589	0.812841	TRUE
O75081	O75081	Protein CBFA2T3 [OS=Homo sapiens]	CBFA2T3	CBFA2/RUNX1 translocation partner 3(CBFA2T3)	0	97.17	35	19	34	17	1	653	71.1	8.18	126.88	19	2	4643.4	4241.9	3529.7	5016.8	4279.9	3288.9	4643.4	4137.87	3515.44	4695.63	4136.42	3393.9		0.885989	0.739835	0.00239985	0.00295134	0.0502198	0.0296359	0.812912	TRUE
Q7Z4L5	Q7Z4L5	Tetratricopeptide repeat protein 21B [OS=Homo sapiens]	TTC21B	tetratricopeptide repeat domain 21B(TTC21B)	0	112.623	23	24	42	24	1	1316	150.8	6.96	116.07	24	0	3396.8	3022.3	2613.9	3704	3021.8	2604.9	3396.8	2948.18	2603.34	3466.88	2920.49	2688.06		0.855033	0.770928	0.0056854	0.00485464	0.0592608	0.0328868	0.812981	TRUE
Q9NRW7	Q9NRW7	Vacuolar protein sorting-associated protein 45 [OS=Homo sapiens]	VPS45	vacuolar protein sorting 45 homolog(VPS45)	0	114.801	38	22	42	22	1	570	65	8.24	144.83	22	0	7531.3	6547.3	5903.8	8058.9	6577.4	5725.3	7531.3	6386.73	5879.95	7542.99	6356.89	5908.09		0.845388	0.781996	0.000188907	8.59302e-05	0.0431547	0.0235563	0.813692	TRUE
Q9NQ29	Q9NQ29	putative RNA-binding protein Luc7-like 1 [OS=Homo sapiens]	LUC7L	LUC7 like(LUC7L)	0	122.492	44	15	75	9	1	371	43.7	9.92	259.17	15	0	3216.4	2720.4	2481.5	3341.2	2735.4	2476.1	3216.4	2653.68	2471.48	3127.3	2643.7	2555.15		0.835061	0.792381	0.00726211	0.00850281	0.0615073	0.0394845	0.813721	TRUE
Q6ZWJ1-1	Q6ZWJ1	Syntaxin-binding protein 4 [OS=Homo sapiens]	STXBP4	syntaxin binding protein 4(STXBP4)	0	98.456	39	19	50	19	1	553	61.6	5.2	140.91	19	0	4469.5	3402.8	3889.3	4648.4	3495.6	3678.2	4469.5	3319.35	3873.59	4350.82	3378.41	3795.63		0.759355	0.869494	0.00387809	0.0148781	0.0550837	0.0498401	0.814425	TRUE
Q96GK7	Q96GK7	fumarylacetoacetate hydrolase domain-containing protein 2A [OS=Homo sapiens]	FAHD2A	fumarylacetoacetate hydrolase domain containing 2A(FAHD2A)	0	124.817	50	14	75	3	1	314	34.6	8.24	244.54	14	14	10244	9098.9	8066.2	11375.2	8817.9	8332.2	10244	8875.75	8033.61	10647	8522.28	8598.21		0.832801	0.796125	0.0227498	0.0255138	0.092074	0.0648209	0.814463	TRUE
P21127-3	P21127	Isoform 2 of Cyclin-dependent kinase 11B [OS=Homo sapiens]	CDK11B	cyclin dependent kinase 11B(CDK11B)	0	170.354	41	35	89	4	1	781	91.2	5.41	269.42	35	32	13284.2	11611.6	10036.4	14081.7	12144.9	9766.1	13284.2	11326.8	9995.86	13180.2	11737.7	10077.9		0.871531	0.758518	0.0151905	0.000429253	0.0783241	0.0252155	0.815025	TRUE
Q9H204	Q9H204	Mediator of RNA polymerase II transcription subunit 28 [OS=Homo sapiens]	MED28	mediator complex subunit 28(MED28)	0	28.051	21	4	23	4	1	178	19.5	5.58	66.89	4	0	2821.9	2718.1	1902.8	2990.5	2783.7	1868.3	2821.9	2651.44	1895.11	2799.05	2690.38	1927.95		0.95034	0.680144	0.0251746	0.000494618	0.0962512	0.0257452	0.815242	TRUE
Q16600	Q16600	Zinc finger protein 239 [OS=Homo sapiens]	ZNF239	zinc finger protein 239(ZNF239)	0	32.52	21	7	9	7	1	458	51.6	7.64	27.48	7	0	654	568.9	507.8	681.7	582.7	468.3	654	554.948	505.749	638.059	563.165	483.251		0.865373	0.765445	0.0104638	0.00817633	0.0686241	0.038981	0.815409	TRUE
O94941-1	O94941	RING finger protein 37 [OS=Homo sapiens]	UBOX5	U-box domain containing 5(UBOX5)	0	40.702	23	8	10	8	1	541	58.9	7.56	40.04	8	0	1064.1	754.7	976.1	1117.7	793.4	937.7	1064.1	736.191	972.157	1046.15	766.801	967.637		0.712235	0.919226	0.00339765	0.0115917	0.0535292	0.044547	0.815731	TRUE
P57076	P57076	UPF0769 protein C21orf59 [OS=Homo sapiens]	c21orf59	chromosome 21 open reading frame 59(C21orf59)	0	188.358	71	21	67	21	1	290	33.2	7.44	260.86	21	0	7231.9	6518	5642.9	7962	6563.2	5474.7	7231.9	6358.14	5620.1	7452.29	6343.17	5649.48		0.864965	0.767464	0.0121841	0.00421306	0.0730868	0.0321114	0.816215	TRUE
Q01469	Q01469	Fatty acid-binding protein, epidermal [OS=Homo sapiens]	FABP5	fatty acid binding protein 5(FABP5)	0	107.467	65	11	50	11	1	135	15.2	7.01	198.66	11	0	8891	8277.8	6242.8	9281.3	8223.8	6257.1	8891	8074.78	6217.58	8687.13	7948.1	6456.86		0.911524	0.721035	0.0230001	0.00408441	0.0926311	0.0318391	0.816279	TRUE
Q9UKS6	Q9UKS6	Protein kinase C and casein kinase substrate in neurons protein 3 [OS=Homo sapiens]	PACSIN3	protein kinase C and casein kinase substrate in neurons 3(PACSIN3)	0	50.347	32	11	16	11	1	424	48.5	6.18	57.97	11	0	2318.8	2084.6	1652.1	2398.7	2058.6	1729.8	2318.8	2033.47	1645.43	2245.14	1989.59	1785.03		0.881488	0.751643	0.0242214	0.0188448	0.0948556	0.0556681	0.816565	TRUE
Q9H6S0	Q9H6S0	Probable ATP-dependent RNA helicase YTHDC2 [OS=Homo sapiens]	YTHDC2	YTH domain containing 2(YTHDC2)	0	243.413	36	40	87	40	1	1430	160.1	8.4	307.29	40	0	8085.8	6403.6	6715.6	8315.6	6508	6492	8085.8	6246.55	6688.47	7783.25	6289.82	6699.26		0.789989	0.843638	0.00830538	0.0145616	0.0635972	0.0493021	0.816813	TRUE
Q6UWP2	Q6UWP2	Dehydrogenase/reductase SDR family member 11 [OS=Homo sapiens]	DHRS11	dehydrogenase/reductase 11(DHRS11)	0	88.498	66	12	38	12	1	260	28.3	6.64	131.13	12	0	4416.3	3644.1	3738.5	4853.8	3671.7	3692	4416.3	3554.73	3723.4	4543.07	3548.61	3809.87		0.792839	0.840826	0.00464337	0.0113812	0.057252	0.0441923	0.816832	TRUE
Q14781-1	Q14781	Chromobox protein homolog 2 [OS=Homo sapiens]	CBX2	chromobox 2(CBX2)	0	56.727	26	11	20	11	1	532	56	10.01	61.79	11	0	1878.4	1618.5	1506.2	2032	1642	1465.6	1878.4	1578.81	1500.12	1901.92	1586.95	1512.39		0.837432	0.796893	0.00163583	0.00119145	0.0473698	0.02737	0.817163	TRUE
Q6PCB5-1	Q6PCB5	Round spermatid basic protein 1-like protein [OS=Homo sapiens]	RSBN1L	round spermatid basic protein 1 like(RSBN1L)	0	132.25	32	21	54	21	1	846	94.8	8.78	200.41	21	0	5919.6	5232.3	4520.9	6328.5	5394.3	4398	5919.6	5103.98	4502.64	5923.36	5213.46	4538.41		0.871187	0.763411	0.00511692	0.000164769	0.0584465	0.0218558	0.817299	TRUE
Q9NXK8	Q9NXK8	F-box/LRR-repeat protein 12 [OS=Homo sapiens]	FBXL12	F-box and leucine rich repeat protein 12(FBXL12)	0	41.091	28	7	27	7	1	326	37	8.79	80.47	7	0	1663.5	1416.5	1320.6	1752.6	1495.5	1221.9	1663.5	1381.76	1315.27	1640.4	1445.36	1260.91		0.855692	0.779737	0.0195546	0.00652187	0.0867873	0.0356621	0.817715	TRUE
Q86UV5	Q86UV5	Ubiquitin carboxyl-terminal hydrolase 48 [OS=Homo sapiens]	USP48	ubiquitin specific peptidase 48(USP48)	0	297.523	56	45	134	28	1	1035	119	6.05	459.2	45	16	17109.2	15831.3	12478.9	17832	15756.9	11810.2	17109.2	15443	12428.5	16690.4	15228.7	12187.3		0.907456	0.728284	0.0218814	0.00275773	0.0902471	0.0292263	0.81787	TRUE
P52306-4	P52306	Isoform 4 of Rap1 GTPase-GDP dissociation stimulator 1 [OS=Homo sapiens]	RAP1GDS1	Rap1 GTPase-GDP dissociation stimulator 1(RAP1GDS1)	0	163.521	43	23	55	1	1	607	66.3	5.31	186.78	23	20	9546.9	8188.8	7586.6	10311.1	8286.7	7619.1	9546.9	7987.97	7555.95	9651	8008.89	7862.35		0.833261	0.803124	0.00109858	0.00725058	0.0470557	0.0367852	0.818192	TRUE
Q92609-2	Q92609	Isoform 2 of TBC1 domain family member 5 [OS=Homo sapiens]	TBC1D5	TBC1 domain family member 5(TBC1D5)	0	151.823	43	24	48	24	1	817	91.2	6.33	175.77	24	0	4395.3	3540	3735.8	4717	3659.9	3599.3	4395.3	3453.18	3720.71	4415.03	3537.2	3714.21		0.793431	0.843887	0.00224138	0.00022795	0.0499542	0.0215478	0.818659	TRUE
Q9H0D6-1	Q9H0D6	5'-3' exoribonuclease 2 [OS=Homo sapiens]	XRN2	5'-3' exoribonuclease 2(XRN2)	0	287.046	61	41	152	41	1	950	108.5	7.47	530.09	41	0	15972.5	14703.6	11834.7	17047.6	14426.5	11839.6	15972.5	14343	11786.9	15956.2	13942.9	12217.6		0.885905	0.751814	0.0118699	0.00294527	0.0725244	0.0296111	0.81886	TRUE
Q8N3X1-2	Q8N3X1	Isoform 2 of Formin-binding protein 4 [OS=Homo sapiens]	FNBP4	formin binding protein 4(FNBP4)	0	160.61	30	27	79	27	1	1019	110.4	4.75	247.96	27	0	5989.9	5191.1	4707.8	6368.9	5256.7	4597.4	5989.9	5063.79	4688.78	5961.18	5080.47	4744.18		0.848815	0.789298	0.000337832	0.000613481	0.0402657	0.0265541	0.819057	TRUE
O94788-1	O94788	retinal dehydrogenase 2 [OS=Homo sapiens]	ALDH1A2	aldehyde dehydrogenase 1 family member A2(ALDH1A2)	0	328.759	66	29	236	27	1	518	56.7	6.05	893.48	29	2	32153	25746.6	26813.6	33408.9	25994.8	26143.5	32153	25115.2	26705.3	31270.1	25123.3	26978.2		0.792116	0.846433	0.00445438	0.00888202	0.0562716	0.0402456	0.819275	TRUE
P08247	P08247	Synaptophysin [OS=Homo sapiens]	SYP	synaptophysin(SYP)	0	16.694	12	4	7	4	1	313	33.8	4.81	20.08	4	0	778.9	653.3	650.5	847.9	652.2	641.9	778.9	637.278	647.872	793.619	630.335	662.393		0.806103	0.833227	0.00283671	0.00615857	0.0518425	0.0350263	0.819665	TRUE
Q9UL54-2	Q9UL54	Isoform 2 of Serine/threonine-protein kinase TAO2 [OS=Homo sapiens]	TAOK2	TAO kinase 2(TAOK2)	0	82.234	21	16	32	4	1	1049	119.2	7.47	107.23	16	9	1923	1572.8	1607.5	2017.2	1547.6	1569.5	1923	1534.23	1601.01	1888.06	1495.72	1619.61		0.795039	0.84507	0.0044018	0.00446359	0.0562993	0.0323994	0.820054	TRUE
O75348	O75348	V-type proton ATPase subunit G 1 [OS=Homo sapiens]	ATP6V1G1	ATPase H+ transporting V1 subunit G1(ATP6V1G1)	0	28.896	40	5	9	5	1	118	13.7	8.79	33.74	5	0	2305.9	1859.4	2053.1	2532.2	1921.8	1895.3	2305.9	1813.8	2044.81	2370.09	1857.37	1955.81		0.78511	0.855565	0.0059091	0.0253971	0.0594088	0.0646242	0.820337	TRUE
P35249	P35249	replication factor C subunit 4 [OS=Homo sapiens]	RFC4	replication factor C subunit 4(RFC4)	0	222.602	79	28	89	28	1	363	39.7	8.02	348.73	28	0	14904.6	13259.8	11285	15689.6	13155.6	11313.4	14904.6	12934.6	11239.4	14685.2	12714.6	11674.6		0.866825	0.774389	0.00616086	0.00528748	0.0595381	0.0333724	0.820607	TRUE
Q9Y508-1	Q9Y508	E3 ubiquitin-protein ligase RNF114 [OS=Homo sapiens]	RNF114	ring finger protein 114(RNF114)	0	90.662	57	11	69	11	1	228	25.7	7.25	194.35	11	0	4705.5	3907.5	4000.5	5205.2	3993.5	3939.6	4705.5	3811.67	3984.34	4871.97	3859.62	4065.38		0.800972	0.840484	0.00815894	0.0143712	0.0634807	0.0490003	0.820728	TRUE
Q9H910-2	Q9H910	Isoform 2 of Jupiter microtubule associated homolog 2 [OS=Homo sapiens]	HN1L	hematological and neurological expressed 1 like(HN1L)	0	128.971	83	13	87	1	1	174	18.4	9.26	287.04	13	0	504.2	367.8	444.6	537.2	406.7	444.4	504.2	358.78	442.804	502.81	393.065	458.588		0.746612	0.895117	0.0176082	0.0217744	0.0826068	0.0597108	0.820865	TRUE
Q8WVX9	Q8WVX9	Fatty acyl-CoA reductase 1 [OS=Homo sapiens]	FAR1	fatty acyl-CoA reductase 1(FAR1)	0	62.546	26	13	24	13	1	515	59.3	9.17	89.76	13	0	3802.2	3461.7	2904.5	4163.7	3561.9	2837.7	3802.2	3376.8	2892.77	3897.15	3442.49	2928.3		0.885697	0.756046	0.016779	0.00290049	0.0810281	0.0296318	0.820872	TRUE
O75122-3	O75122	Isoform 3 of CLIP-associating protein 2 [OS=Homo sapiens]	CLASP2	cytoplasmic linker associated protein 2(CLASP2)	0	365.962	46	54	155	7	1	1515	165.8	8.37	539.69	54	52	19286.7	16332.9	15579.6	20446.5	16588.6	15151.6	19286.7	15932.3	15516.7	19137.6	16032.5	15635.3		0.831891	0.810738	0.000772566	0.000686162	0.0435177	0.0273932	0.821314	TRUE
Q96PZ0	Q96PZ0	pseudouridylate synthase 7 homolog [OS=Homo sapiens]	PUS7	pseudouridylate synthase 7 (putative)(PUS7)	0	265.888	61	33	110	33	1	661	75	6.37	379.87	33	0	15258.7	13938.3	11371.8	16181.2	14120.1	11049.7	15258.7	13596.5	11325.9	15145.3	13646.7	11402.5		0.896039	0.747544	0.00153626	0.000317693	0.0478567	0.0231213	0.821792	TRUE
Q96FC9-1	Q96FC9	ATP-dependent DNA helicase DDX11 [OS=Homo sapiens]	DDX11	DEAD/H-box helicase 11(DDX11)	0	52.562	15	12	15	4	1	970	108.2	7.31	55.45	12	7	2575.5	2015.8	2204.3	2722.9	2117.4	2153.8	2575.5	1966.36	2195.4	2548.59	2046.41	2222.56		0.783121	0.862194	0.005726	0.00292014	0.0592335	0.029539	0.822657	TRUE
P41252	P41252	isoleucine--tRNA ligase, cytoplasmic [OS=Homo sapiens]	IARS	isoleucyl-tRNA synthetase(IARS)	0	556.498	62	69	310	69	1	1262	144.4	6.15	1144.49	69	0	54399.4	47884.9	41277.7	56260.9	48608.9	40084.5	54399.4	46710.5	41110.9	52659.2	46979.3	41364.2		0.875126	0.770374	0.0169096	0.00507816	0.0815152	0.0332506	0.82275	TRUE
Q9P275-2	Q9P275	Isoform 2 of Ubiquitin carboxyl-terminal hydrolase 36 [OS=Homo sapiens]	USP36	ubiquitin specific peptidase 36(USP36)	0	139.79	31	30	47	30	1	1123	122.8	9.7	152.2	30	0	4668.9	3947	3910.1	5109.7	4080.5	3747.5	4668.9	3850.2	3894.3	4782.59	3943.7	3867.14		0.824622	0.821188	0.00779399	0.00474935	0.0623519	0.03285	0.822905	TRUE
P21281	P21281	V-type proton ATPase subunit B, brain isoform [OS=Homo sapiens]	ATP6V1B2	ATPase H+ transporting V1 subunit B2(ATP6V1B2)	0	294.026	80	28	173	28	1	511	56.5	5.81	654.55	28	0	18744.9	15517.8	15717.7	19852.7	15692.4	15035.1	18744.9	15137.2	15654.2	18581.8	15166.3	15515.1		0.811847	0.835041	0.000556221	0.00121003	0.0387658	0.0271893	0.823444	TRUE
O43913	O43913	Origin recognition complex subunit 5 [OS=Homo sapiens]	ORC5	origin recognition complex subunit 5(ORC5)	0	77.323	40	16	31	16	1	435	50.3	7.74	99.12	16	0	6406.9	5660.6	5004.9	6713.3	5634.1	4796.3	6406.9	5521.77	4984.68	6283.53	5445.22	4949.43		0.864194	0.782803	0.0070228	0.00216002	0.0613116	0.0279309	0.823499	TRUE
Q96SN8-2	Q96SN8	Isoform 2 of CDK5 regulatory subunit-associated protein 2 [OS=Homo sapiens]	CDK5RAP2	CDK5 regulatory subunit associated protein 2(CDK5RAP2)	0	285.574	35	51	88	49	1	1861	211.3	5.72	294.95	51	2	9080.5	8072.7	6807.1	9453.8	8271.8	6687.6	9080.5	7874.71	6779.6	8848.59	7994.49	6901.11		0.885109	0.763046	0.01568	0.00377643	0.0793064	0.0315624	0.824077	TRUE
Q9ULM3	Q9ULM3	YEATS domain-containing protein 2 [OS=Homo sapiens]	YEATS2	YEATS domain containing 2(YEATS2)	0	127.028	23	23	47	22	1	1422	150.7	8.98	154.04	23	1	2704.4	2566.9	1964.1	2941.6	2534	2021.6	2704.4	2503.95	1956.17	2753.28	2449.05	2086.14		0.907527	0.740663	0.0205619	0.00948906	0.088767	0.0411376	0.824095	TRUE
Q13535	Q13535	serine/threonine-protein kinase ATR [OS=Homo sapiens]	ATR	ATR serine/threonine kinase(ATR)	0	143.136	17	37	57	37	1	2644	301.2	7.43	167.08	37	0	6092.1	5301.9	4860.4	6483.7	5278.2	4778.7	6092.1	5171.87	4840.77	6068.63	5101.25	4931.26		0.844778	0.803573	0.0015507	0.00152843	0.0474089	0.0275654	0.824176	TRUE
Q8WUI4-5	Q8WUI4	Isoform 5 of Histone deacetylase 7 [OS=Homo sapiens]	HDAC7	histone deacetylase 7(HDAC7)	0	87.466	26	18	31	17	1	991	106.7	7.46	117.6	18	0	3603.5	3103.4	3061.1	3897.1	2911.4	2970.3	3603.5	3027.29	3048.73	3647.62	2813.8	3065.13		0.805543	0.843162	0.0230794	0.00170821	0.0925877	0.0275457	0.824352	TRUE
O94782	O94782	Ubiquitin carboxyl-terminal hydrolase 1 [OS=Homo sapiens]	USP1	ubiquitin specific peptidase 1(USP1)	0	43.234	16	9	15	9	1	785	88.2	5.45	44.81	9	0	1776.5	1522.3	1410.1	1880.2	1604.6	1347.8	1776.5	1484.97	1404.4	1759.83	1550.81	1390.83		0.858452	0.790433	0.0179166	0.000840172	0.0832465	0.0265753	0.824442	TRUE
Q2TAK8-1	Q2TAK8	PWWP domain-containing protein MUM1 [OS=Homo sapiens]	MUM1	melanoma associated antigen (mutated) 1(MUM1)	0	24.555	10	5	7	5	1	710	78.6	8.54	23.14	5	0	763.1	686.5	577.2	801.4	705	552	763.1	669.663	574.868	750.096	681.365	569.623		0.892831	0.75634	0.0114378	0.00144319	0.0714774	0.0274741	0.824586	TRUE
Q9NVP1	Q9NVP1	ATP-dependent RNA helicase DDX18 [OS=Homo sapiens]	DDX18	DEAD-box helicase 18(DDX18)	0	319.153	51	31	259	31	1	670	75.4	9.5	856.26	31	0	23149.2	20490.8	19050.4	25900.1	21140.4	18251.4	23149.2	19988.3	18973.4	24242	20431.7	18834.1		0.852899	0.797775	0.0274469	0.0129579	0.0996131	0.047049	0.825337	TRUE
Q99569	Q99569	Plakophilin-4 [OS=Homo sapiens]	PKP4	plakophilin 4(PKP4)	0	66.25	21	17	20	17	1	1192	131.8	8.94	70.61	17	0	1943	1752.6	1541.7	2118.2	1765.4	1483.2	1943	1709.62	1535.47	1982.6	1706.22	1530.55		0.870143	0.781034	0.00602338	0.00214788	0.0591832	0.0281726	0.825589	TRUE
Q8NBP7-1	Q8NBP7	Proprotein convertase subtilisin/kexin type 9 [OS=Homo sapiens]	PCSK9	proprotein convertase subtilisin/kexin type 9(PCSK9)	0	14.324	5	2	3	2	1	692	74.2	6.61	13.47	2	0	341.4	300.7	266.2	358.8	306.3	256.1	341.4	293.325	265.125	335.83	296.031	264.276		0.870245	0.781715	0.00492905	0.00144929	0.0577443	0.027463	0.82598	TRUE
O60287	O60287	nucleolar pre-ribosomal-associated protein 1 [OS=Homo sapiens]	URB1	URB1 ribosome biogenesis 1 homolog (S. cerevisiae)(URB1)	0	329.129	28	53	149	52	1	2271	254.2	6.47	487.07	53	0	15298	13314.9	12229.6	16180.5	13407.3	11828.9	15298	12988.3	12180.2	15144.7	12957.8	12206.5		0.852297	0.801071	0.00120691	0.000659453	0.0481827	0.0276701	0.826684	TRUE
P52732	P52732	Kinesin-like protein KIF11 [OS=Homo sapiens]	KIF11	kinesin family member 11(KIF11)	0	373.025	53	56	182	55	1	1056	119.1	5.64	600.59	56	0	24748.1	20040	20744.9	25623.3	20481.4	19958	24748.1	19548.5	20661.1	23982.9	19794.8	20595.2		0.807355	0.846612	0.00725156	0.010392	0.0616083	0.0422672	0.826984	TRUE
O95155-4	O95155	Isoform 4 of Ubiquitin conjugation factor E4 B [OS=Homo sapiens]	UBE4B	ubiquitination factor E4B(UBE4B)	0	283.025	43	40	89	40	1	1353	151.5	5.62	313.71	40	0	9756.1	8370.1	7822.6	10328.1	8728.1	7502.4	9756.1	8164.82	7791	9666.92	8435.49	7741.92		0.854672	0.799717	0.0100401	0.00068407	0.0681833	0.0274429	0.827195	TRUE
Q8IUF1	Q8IUF1	COBW domain-containing protein 2 [OS=Homo sapiens]	CBWD2	COBW domain containing 2(CBWD2)	0	91.775	42	13	46	13	1	395	44	4.89	135.28	13	0	4545.1	3836.1	3745.8	4699.1	3838.9	3510	4545.1	3742.02	3730.67	4398.27	3710.2	3622.06		0.833267	0.822143	0.00999874	0.0129275	0.0679584	0.0469801	0.827705	TRUE
Q9UPS8-3	Q9UPS8	Isoform 3 of Ankyrin repeat domain-containing protein 26 [OS=Homo sapiens]	ANKRD26	ankyrin repeat domain 26(ANKRD26)	0	32.966	6	8	13	8	1	1710	196.3	5.72	42.42	8	0	1697.2	1489	1407.4	1871.8	1545.8	1329	1697.2	1452.48	1401.71	1751.97	1493.98	1371.43		0.854251	0.804003	0.018176	0.00846234	0.0839299	0.0393856	0.829127	TRUE
Q9HCC0-1	Q9HCC0	Methylcrotonoyl-CoA carboxylase beta chain, mitochondrial [OS=Homo sapiens]	MCCC2	methylcrotonoyl-CoA carboxylase 2(MCCC2)	0	149.981	46	21	71	21	1	563	61.3	7.68	247.22	21	0	11011.2	9445.2	9088.4	11903.5	9368	9139	11011.2	9213.55	9051.69	11141.5	9053.94	9430.77		0.824618	0.834322	0.0028001	0.0117186	0.051982	0.0448669	0.82947	TRUE
Q99956	Q99956	Dual specificity protein phosphatase 9 [OS=Homo sapiens]	DUSP9	dual specificity phosphatase 9(DUSP9)	0	29.66	26	7	7	7	1	384	41.8	6.11	26.83	7	0	829.2	709.5	647.4	850.9	695.9	666.3	829.2	692.099	644.785	796.427	672.57	687.572		0.839473	0.819596	0.020711	0.0321542	0.0888046	0.0730688	0.829534	TRUE
Q9UJX3-1	Q9UJX3	Anaphase-promoting complex subunit 7 [OS=Homo sapiens]	ANAPC7	anaphase promoting complex subunit 7(ANAPC7)	0	167.814	41	22	133	22	1	599	66.8	5.64	386.72	22	0	16784.5	14917.7	12962.2	17656.4	15336.2	12594.7	16784.5	14551.8	12909.8	16526.1	14822.1	12996.8		0.881819	0.77773	0.00890081	0.00135349	0.0652409	0.0273492	0.829775	TRUE
Q8TCB7-1	Q8TCB7	Methyltransferase-like protein 6 [OS=Homo sapiens]	METTL6	methyltransferase like 6(METTL6)	0	21.659	15	5	12	5	1	284	33.2	6.19	31.09	5	0	1227.9	1000.4	1062.3	1365.7	1075.7	1054.7	1227.9	975.865	1058.01	1278.27	1039.64	1088.37		0.804216	0.856438	0.0263514	0.0256966	0.0979278	0.0650643	0.830327	TRUE
Q6NVY1	Q6NVY1	3-hydroxyisobutyryl-CoA hydrolase, mitochondrial [OS=Homo sapiens]	HIBCH	3-hydroxyisobutyryl-CoA hydrolase(HIBCH)	0	101.056	49	19	49	19	1	386	43.5	8.19	152.85	19	0	6587.3	5398.4	5759.8	7222.3	5378.8	5784.1	6587.3	5266	5736.53	6759.94	5198.48	5968.76		0.784018	0.876982	0.00410976	0.0296836	0.0549572	0.0699879	0.8305	TRUE
Q9Y2I1-1	Q9Y2I1	Nischarin [OS=Homo sapiens]	NISCH	nischarin(NISCH)	0	127.785	22	23	38	23	1	1504	166.5	5.14	147.92	23	0	5422.7	4462.5	4605.6	5750.4	4451.8	4564.4	5422.7	4353.06	4586.99	5382.27	4302.55	4710.12		0.801077	0.860448	0.000904643	0.00730603	0.0456428	0.0368167	0.830762	TRUE
Q9NR30-1	Q9NR30	Nucleolar RNA helicase 2 [OS=Homo sapiens]	DDX21	DExD-box helicase 21(DDX21)	0	506.498	63	55	327	52	1	783	87.3	9.28	1141.62	55	3	38965.2	34307.8	32836.5	43158.5	34769.1	31127.2	38965.2	33466.4	32703.8	40395.6	33603.5	32121		0.845126	0.816837	0.013394	0.0111034	0.0748316	0.04367	0.830982	TRUE
Q96JJ3	Q96JJ3	Engulfment and cell motility protein 2 [OS=Homo sapiens]	elmo2	engulfment and cell motility 2(ELMO2)	0	38.084	18	10	12	8	1	720	82.6	5.9	40	10	2	1395.1	1060.8	1237.7	1445	1067.1	1230.7	1395.1	1034.78	1232.7	1352.49	1031.33	1269.99		0.75197	0.910866	0.00391136	0.0495155	0.054799	0.0952773	0.831418	TRUE
Q9UJX5-3	Q9UJX5	Isoform 3 of Anaphase-promoting complex subunit 4 [OS=Homo sapiens]	ANAPC4	anaphase promoting complex subunit 4(ANAPC4)	0	94.08	19	15	49	15	1	809	92.2	5.53	137.89	15	0	6273	5196.7	5135.8	6485.7	5268.5	5089.8	6273	5069.25	5115.05	6070.5	5091.87	5252.3		0.823196	0.839904	0.00860505	0.0149805	0.0641595	0.0499594	0.83155	TRUE
P33552	P33552	cyclin-dependent kinases regulatory subunit 2 [OS=Homo sapiens]	CKS2	CDC28 protein kinase regulatory subunit 2(CKS2)	0	25.168	65	5	7	4	1	79	9.9	8.46	26.45	5	1	1209.5	1072.8	956.2	1280.7	1038.6	971.9	1209.5	1046.49	952.337	1198.71	1003.78	1002.93		0.851366	0.811916	0.014809	0.0127931	0.0778205	0.0466774	0.831641	TRUE
Q9UBB4-1	Q9UBB4	Ataxin-10 [OS=Homo sapiens]	ATXN10	ataxin 10(ATXN10)	0	210.342	47	24	107	23	1	475	53.5	5.25	360.15	24	0	17297.2	14510.9	14307.5	17976.7	14683	13733.2	17297.2	14155	14249.7	16825.9	14190.8	14171.6		0.830692	0.832907	0.00662769	0.00694784	0.0604951	0.036348	0.8318	TRUE
O14578-4	O14578	Isoform 4 of Citron Rho-interacting kinase [OS=Homo sapiens]	CIT	citron rho-interacting serine/threonine kinase(CIT)	0	266.009	29	54	101	53	1	2069	236.5	6.67	322.17	54	1	11140.1	9262.9	9045.3	11591.5	9393.4	9185.5	11140.1	9035.72	9008.76	10849.4	9078.49	9478.76		0.823765	0.840741	0.00569831	0.0240073	0.0590957	0.0628778	0.832253	TRUE
Q96HJ9-1	Q96HJ9	Protein FMC1 homolog [OS=Homo sapiens]	FMC1	formation of mitochondrial complex V assembly factor 1 homolog(FMC1)	0.001	10.761	27	3	6	3	1	113	12.7	10.07	15.87	3	0	667.5	561.2	608.4	738.4	535.9	572.3	667.5	547.436	605.942	691.129	517.934	590.571		0.784151	0.880677	0.0162101	0.0289288	0.080067	0.0690395	0.832414	TRUE
P20585	P20585	DNA mismatch repair protein MSH3 [OS=Homo sapiens]	MSH3	mutS homolog 3(MSH3)	0	200.805	36	35	77	35	1	1137	127.3	8.02	267.03	35	0	9169.7	8019.8	7686.9	9942	7881.6	7429.2	9169.7	7823.11	7655.85	9305.53	7617.37	7666.38		0.83574	0.829339	0.0065349	0.00186188	0.0601153	0.0274903	0.832539	TRUE
Q96Q89-1	Q96Q89	Kinesin-like protein KIF20B [OS=Homo sapiens]	KIF20B	kinesin family member 20B(KIF20B)	0	211.963	27	36	62	36	1	1820	210.5	5.67	216.67	36	0	8350.1	7149.1	6687.4	8630.2	7114.8	6637.4	8350.1	6973.77	6660.38	8077.71	6876.28	6849.3		0.843085	0.822367	0.012363	0.0126598	0.0731987	0.0466463	0.832726	TRUE
Q13571	Q13571	Lysosomal-associated transmembrane protein 5 [OS=Homo sapiens]	LAPTM5	lysosomal protein transmembrane 5(LAPTM5)	0.001	9.475	11	2	2	2	1	262	29.9	8.68	8.61	2	0	139.6	104.1	123.2	144.4	114.7	118.8	139.6	101.547	122.702	135.156	110.855	122.593		0.773056	0.892775	0.0262882	0.0220208	0.0977811	0.0600262	0.832916	TRUE
Q9H6D7	Q9H6D7	HAUS augmin-like complex subunit 4 [OS=Homo sapiens]	HAUS4	HAUS augmin like complex subunit 4(HAUS4)	0	82.834	42	14	55	14	1	363	42.4	5.68	157.07	14	0	6683.3	6027.2	5211.4	7184.6	5967.1	5328.7	6683.3	5879.38	5190.35	6724.66	5767.05	5498.82		0.868621	0.797226	0.00458566	0.0128527	0.0570536	0.0468115	0.832924	TRUE
Q9NYP9	Q9NYP9	protein Mis18-alpha [OS=Homo sapiens]	MIS18A	MIS18 kinetochore protein A(MIS18A)	0	55.723	55	10	16	10	1	233	25.8	5.2	57.34	10	0	2690.7	2284.1	2278.5	2964.6	2426.1	2193.5	2690.7	2228.08	2269.3	2774.81	2344.77	2263.53		0.836673	0.82935	0.0249953	0.00807231	0.0959671	0.0387546	0.833012	TRUE
P36543	P36543	V-type proton ATPase subunit E 1 [OS=Homo sapiens]	ATP6V1E1	ATPase H+ transporting V1 subunit E1(ATP6V1E1)	0	180.449	61	19	127	19	1	226	26.1	8	354.27	19	0	12685.3	10136.4	11078.8	13040.1	10258.6	10316.8	12685.3	9887.8	11034	12205.3	9914.68	10646.2		0.795581	0.87102	0.00880974	0.0350222	0.0648624	0.0769291	0.833301	TRUE
Q6W2J9-1	Q6W2J9	BCL-6 corepressor [OS=Homo sapiens]	BCOR	BCL6 corepressor(BCOR)	0	235.21	34	39	64	38	1	1755	192.1	6.48	250.59	39	1	8713.9	7505.1	7060.7	8978.7	7485.1	6728.6	8713.9	7321.03	7032.18	8403.9	7234.16	6943.42		0.850296	0.816436	0.0154189	0.0103675	0.0788588	0.0422301	0.833366	TRUE
Q15070-1	Q15070	Mitochondrial inner membrane protein OXA1L [OS=Homo sapiens]	OXA1L	OXA1L, mitochondrial inner membrane protein(OXA1L)	0	63.538	22	11	37	11	1	435	48.5	9.45	120.93	11	0	5592.5	5113	4394.6	5982.1	5193.3	4154.8	5592.5	4987.6	4376.85	5599.14	5019.2	4287.45		0.894132	0.774176	0.000741587	0.00125582	0.043254	0.0271073	0.834154	TRUE
Q8NEZ5-1	Q8NEZ5	F-box only protein 22 [OS=Homo sapiens]	FBXO22	F-box protein 22(FBXO22)	0	61.132	23	8	17	8	1	403	44.5	7.03	74.89	8	0	1612.7	1215.6	1488.8	1706.3	1249.3	1433.6	1612.7	1185.79	1482.79	1597.07	1207.42	1479.37		0.745601	0.922857	0.00106657	0.00415096	0.0466568	0.031964	0.834229	TRUE
Q8WXE1	Q8WXE1	ATR-interacting protein [OS=Homo sapiens]	ATRIP	ATR interacting protein(ATRIP)	0	66.438	28	11	20	11	1	791	85.8	6.32	81.02	11	0	1256.3	1086.7	1047.4	1302.4	1096	944.6	1256.3	1060.05	1043.17	1219.02	1059.26	974.757		0.856173	0.815217	0.010791	0.0278079	0.0696588	0.0675404	0.835695	TRUE
Q13206	Q13206	probable ATP-dependent RNA helicase DDX10 [OS=Homo sapiens]	DDX10	DEAD-box helicase 10(DDX10)	0	197.511	42	34	78	34	1	875	100.8	8.63	272.3	34	0	8071.2	7345.7	6583.9	8719.8	7332.7	6132.7	8071.2	7165.54	6557.3	8161.58	7086.87	6328.49		0.878002	0.793813	0.0036408	0.00535928	0.0544399	0.0333394	0.835908	TRUE
Q9NXE8	Q9NXE8	pre-mRNA-splicing factor CWC25 homolog [OS=Homo sapiens]	CWC25	CWC25 spliceosome associated protein homolog(CWC25)	0	49.851	29	13	27	13	1	425	49.6	10.18	73.09	13	0	2362.7	2128.4	1820.3	2529.3	2233.6	1803.4	2362.7	2076.2	1812.95	2367.38	2158.72	1860.98		0.895317	0.776715	0.026749	0.00208108	0.098603	0.0280111	0.836016	TRUE
Q8N8A6	Q8N8A6	ATP-dependent RNA helicase DDX51 [OS=Homo sapiens]	DDX51	DEAD-box helicase 51(DDX51)	0	109.957	39	19	41	19	1	666	72.4	8.16	145.97	19	0	5012.7	4463.3	4140.5	5511.7	4540.3	4014.6	5012.7	4353.84	4123.77	5158.85	4388.09	4142.77		0.859448	0.812712	0.0108461	0.00593215	0.0699044	0.0346984	0.83608	TRUE
Q9Y606	Q9Y606	tRNA pseudouridine synthase A, mitochondrial [OS=Homo sapiens]	PUS1	pseudouridylate synthase 1(PUS1)	0	151.329	62	28	62	28	1	427	47.4	8.41	212.97	28	0	8829.7	8086.8	7011.1	9540.1	8224.3	6683.1	8829.7	7888.47	6982.78	8929.36	7948.58	6896.46		0.891773	0.78153	0.00364688	0.00115275	0.0543332	0.0278012	0.836652	TRUE
O00635	O00635	E3 ubiquitin-protein ligase TRIM38 [OS=Homo sapiens]	TRIM38	tripartite motif containing 38(TRIM38)	0	19.056	15	6	8	6	1	465	53.4	7.02	19.63	6	0	723.7	625.7	626.5	770.1	619.3	566.2	723.7	610.355	623.969	720.8	598.538	584.276		0.836894	0.836446	0.00265623	0.027224	0.0518879	0.0667731	0.83667	TRUE
Q8TCG1	Q8TCG1	Protein CIP2A [OS=Homo sapiens]	KIAA1524	KIAA1524(KIAA1524)	0	143.2	29	29	60	29	1	905	102.1	6.23	190.97	29	0	7048.7	6118.4	5960.7	7614.4	6147.8	5697.5	7048.7	5968.34	5936.62	7126.94	5941.7	5879.4		0.840177	0.833544	0.00132831	0.00168331	0.0479125	0.0275768	0.83686	TRUE
Q08050	Q08050	Forkhead box protein M1 [OS=Homo sapiens]	FOXM1	forkhead box M1(FOXM1)	0	19.62	7	3	5	3	1	763	84.2	7.91	17.47	3	0	155.9	132.4	129.7	163.3	138.9	120.5	155.9	129.153	129.176	152.846	134.243	124.347		0.853117	0.821139	0.0167077	0.0105366	0.0809214	0.042644	0.837128	TRUE
Q96FF9	Q96FF9	Sororin [OS=Homo sapiens]	CDCA5	cell division cycle associated 5(CDCA5)	0	44.347	42	8	15	8	1	252	27.6	9.61	61.89	8	0	2466.5	2292.8	1902.3	2604.7	2302.6	1799.6	2466.5	2236.57	1894.62	2437.95	2225.41	1857.05		0.90978	0.764952	0.0047647	0.00167074	0.0573717	0.0274803	0.837366	TRUE
Q9H4L7-2	Q9H4L7	Isoform 2 of SWI/SNF-related matrix-associated actin-dependent regulator of chromatin subfamily A containing DEAD/H box 1 [OS=Homo sapiens]	SMARCAD1	SWI/SNF-related, matrix-associated actin-dependent regulator of chromatin, subfamily a, containing DEAD/H box 1(SMARCAD1)	0	196.015	41	32	76	32	1	1028	117.5	5.55	259.05	32	0	10873.9	9044.8	9061.7	11293.9	9618.8	8513.9	10873.9	8822.97	9025.09	10570.9	9296.33	8785.71		0.844928	0.830543	0.0273957	0.0111042	0.0995593	0.0436526	0.837735	TRUE
Q05BQ5	Q05BQ5	MBT domain-containing protein 1 [OS=Homo sapiens]	MBTD1	mbt domain containing 1(MBTD1)	0	21.576	9	7	8	4	1	628	70.5	7.77	23	7	0	830.9	800.9	613.2	898.5	807.1	609.7	830.9	781.258	610.723	840.98	780.042	629.165		0.933859	0.741613	0.00832474	0.00235863	0.063627	0.0283174	0.837736	TRUE
Q96S82	Q96S82	ubiquitin-like protein 7 [OS=Homo sapiens]	UBL7	ubiquitin like 7(UBL7)	0	65.891	41	10	19	10	1	380	40.5	5.07	66.47	10	0	2278.6	2043.3	1842.1	2423.7	2004.8	1797.8	2278.6	1993.19	1834.66	2268.54	1937.59	1855.2		0.86445	0.811467	0.00829857	0.000710894	0.0636043	0.0268183	0.837959	TRUE
Q16864-2	Q16864	Isoform 2 of V-type proton ATPase subunit F [OS=Homo sapiens]	ATP6V1F	ATPase H+ transporting V1 subunit F(ATP6V1F)	0	55.797	55	7	27	7	1	147	16.4	5.08	102.32	7	0	1939.5	1509.7	1714.5	1992.2	1551.4	1644.4	1939.5	1472.67	1707.57	1864.66	1499.39	1696.9		0.781266	0.894933	0.00899663	0.0339593	0.0655925	0.0757886	0.8381	TRUE
O75528	O75528	Transcriptional adapter 3 [OS=Homo sapiens]	TADA3	transcriptional adaptor 3(TADA3)	0	87.44	47	15	31	15	1	432	48.9	6.27	106.47	15	0	4322.3	3919.4	3329.7	4556.8	4011.1	3277.7	4322.3	3823.28	3316.25	4265.08	3876.63	3382.34		0.896653	0.780051	0.00768137	0.00213533	0.0618117	0.0281877	0.838352	TRUE
Q86YN6-1	Q86YN6	Peroxisome proliferator-activated receptor gamma coactivator 1-beta [OS=Homo sapiens]	PPARGC1B	PPARG coactivator 1 beta(PPARGC1B)	0	20.652	6	5	5	5	1	1023	113.2	5.02	17.14	5	0	436.9	380.8	362.7	470.9	394.4	347.2	436.9	371.461	361.235	440.754	381.178	358.285		0.857557	0.819821	0.00691935	0.00094066	0.0610566	0.0273357	0.838689	TRUE
Q6ZRP7	Q6ZRP7	Sulfhydryl oxidase 2 [OS=Homo sapiens]	QSOX2	quiescin sulfhydryl oxidase 2(QSOX2)	0	38.385	13	7	15	7	1	698	77.5	7.72	47.25	7	0	412.8	324.8	365.1	422	329.1	345.5	412.8	316.834	363.625	394.984	318.067	356.53		0.785979	0.891519	0.0105024	0.0447023	0.0686031	0.0891877	0.838749	TRUE
Q5EBL4-1	Q5EBL4	RILP-like protein 1 [OS=Homo sapiens]	RILPL1	Rab interacting lysosomal protein like 1(RILPL1)	0	37.656	25	10	14	10	1	403	47.1	5.21	37.53	10	0	1033.6	945	846.9	1133.8	934.6	820.4	1033.6	921.824	843.479	1061.22	903.268	846.592		0.871242	0.806787	0.0148772	0.0046816	0.07793	0.0327952	0.839014	TRUE
Q96KB5	Q96KB5	Lymphokine-activated killer T-cell-originated protein kinase [OS=Homo sapiens]	PBK	PDZ binding kinase(PBK)	0	174.987	63	17	77	17	1	322	36.1	5.12	279.14	17	0	10627	8574.9	9296.8	10987.8	8685.5	8800.4	10627	8364.6	9259.24	10284.4	8394.32	9081.36		0.801426	0.877063	0.00678926	0.0218146	0.0605585	0.0597413	0.839244	TRUE
Q86X53	Q86X53	Glutamate-rich protein 1 [OS=Homo sapiens]	erich1	glutamate rich 1(ERICH1)	0	48.309	21	9	17	9	1	443	49	4.78	60.96	9	0	1011.3	880.3	812.3	1064.1	906.2	800.2	1011.3	858.71	809.019	995.978	875.82	825.747		0.86412	0.814419	0.00701614	0.00368787	0.0613185	0.0314291	0.83927	TRUE
Q4L235-1	Q4L235	Acyl-CoA synthetase family member 4 [OS=Homo sapiens]	AASDH	aminoadipate-semialdehyde dehydrogenase(AASDH)	0	21.602	6	6	8	6	1	1098	122.5	7.24	27.92	6	0	1069.9	908.8	888.6	1124.4	960.4	836.8	1069.9	886.511	885.01	1052.42	928.203	863.516		0.855062	0.823875	0.0209244	0.00544923	0.0888855	0.0334187	0.839469	TRUE
Q9UBW7	Q9UBW7	Zinc finger MYM-type protein 2 [OS=Homo sapiens]	ZMYM2	zinc finger MYM-type containing 2(ZMYM2)	0	125.748	28	27	40	27	1	1377	154.8	6.34	147.61	27	0	6600.6	6121.5	4987.3	6870.5	6152.8	4843.7	6600.6	5971.37	4967.15	6430.66	5946.53	4998.34		0.914562	0.764737	0.0229775	0.00316092	0.0925853	0.0300178	0.83965	TRUE
Q9H6R0-1	Q9H6R0	Putative ATP-dependent RNA helicase DHX33 [OS=Homo sapiens]	DHX33	DEAH-box helicase 33(DHX33)	0	79.991	25	17	31	17	1	707	78.8	8.91	105.65	17	0	2765.4	2453.7	2371.4	3092	2420.4	2338.5	2765.4	2393.52	2361.82	2894.06	2339.26	2413.16		0.83626	0.843717	0.0219595	0.0236607	0.0903428	0.0624673	0.839989	TRUE
Q8NB15-1	Q8NB15	Zinc finger protein 511 [OS=Homo sapiens]	ZNF511	zinc finger protein 511(ZNF511)	0	16.412	20	3	4	3	1	262	29.4	6.79	17.88	3	0	401.3	353.4	334.9	428.2	340.9	329.4	401.3	344.733	333.547	400.787	329.471	339.916		0.840562	0.839638	0.0139598	0.00245888	0.0762318	0.0286834	0.8401	TRUE
Q6ZU80	Q6ZU80	centrosomal protein of 128 kDa [OS=Homo sapiens]	CEP128	centrosomal protein 128(CEP128)	0.008	4.557	1	1	2	1	1	1094	127.9	6.52	5	1	0	125.4	109.7	98.8	130.5	107.8	103.1	125.4	107.01	98.4009	122.146	104.186	106.392		0.853158	0.827292	0.0137596	0.0383964	0.0757931	0.0809879	0.840225	TRUE
Q9BVV6-3	Q9BVV6	Isoform 3 of Protein TALPID3 [OS=Homo sapiens]	KIAA0586	KIAA0586(KIAA0586)	0	45.504	9	11	16	11	1	1644	181.9	6.15	47.45	11	0	977.7	904.2	776.4	1028.4	882.6	729.1	977.7	882.024	773.264	962.564	853.011	752.377		0.894226	0.786306	0.0244946	0.00384793	0.0952902	0.0316771	0.840266	TRUE
P20290-1	P20290	transcription factor BTF3 [OS=Homo sapiens]	BTF3	basic transcription factor 3(BTF3)	0	152.394	73	13	67	2	1	206	22.2	9.38	286.45	13	14	7213.8	6342.2	5926.8	7773.7	6586.2	5716	7213.8	6186.66	5902.86	7276.04	6365.4	5898.49		0.866266	0.814456	0.00940577	0.000538203	0.0664545	0.0258841	0.840361	TRUE
Q5TAX3	Q5TAX3	Terminal uridylyltransferase 4 [OS=Homo sapiens]	ZCCHC11	zinc finger CCHC-type containing 11(ZCCHC11)	0	179.434	27	39	84	37	1	1644	185	7.97	238.88	39	1	9183.1	7227.7	8179.7	9622.9	7586.8	7795.5	9183.1	7050.44	8146.66	9006.86	7332.45	8044.38		0.790705	0.890108	0.00754416	0.0102322	0.0615508	0.0420327	0.840407	TRUE
Q9UHD1	Q9UHD1	cysteine and histidine-rich domain-containing protein 1 [OS=Homo sapiens]	CHORDC1	cysteine and histidine rich domain containing 1(CHORDC1)	0	247.019	68	18	180	18	1	332	37.5	7.87	571.11	18	0	21652.8	18750.9	17790.9	22677.6	19469.9	16718.1	21652.8	18291	17719	21225.8	18817.2	17251.8		0.865424	0.815578	0.0135101	0.00634494	0.0752249	0.0352097	0.840501	TRUE
Q9NPA8-1	Q9NPA8	Transcription and mRNA export factor ENY2 [OS=Homo sapiens]	ENY2	ENY2, transcription and export complex 2 subunit(ENY2)	0	37.769	44	6	31	6	1	101	11.5	9.33	100.44	6	0	5419.3	4800.9	4286.7	5625.1	4874.2	4171.1	5419.3	4683.16	4269.38	5264.99	4710.79	4304.27		0.87923	0.802454	0.0144408	0.00557123	0.0770176	0.0339391	0.840842	TRUE
Q92794	Q92794	histone acetyltransferase KAT6A [OS=Homo sapiens]	KAT6A	lysine acetyltransferase 6A(KAT6A)	0	110.269	16	24	35	21	1	2004	224.9	5.68	113.43	24	3	3643.4	3385.3	2934	3989.8	3439	2772.7	3643.4	3302.27	2922.15	3734.38	3323.71	2861.22		0.8981	0.78389	0.0151087	0.0046832	0.0781962	0.0327784	0.840995	TRUE
Q9NVP2	Q9NVP2	Histone chaperone ASF1B [OS=Homo sapiens]	ASF1B	anti-silencing function 1B histone chaperone(ASF1B)	0	50.029	52	7	22	6	1	202	22.4	4.56	68.71	7	1	2229.5	1947.9	1825.4	2431.8	2053.9	1821.2	2229.5	1900.13	1818.03	2276.12	1985.04	1879.34		0.862294	0.820613	0.0235208	0.00896064	0.0935372	0.040291	0.841453	TRUE
Q9BVJ7	Q9BVJ7	Dual specificity protein phosphatase 23 [OS=Homo sapiens]	DUSP23	dual specificity phosphatase 23(DUSP23)	0	35.129	54	7	12	7	1	150	16.6	8.21	48.3	7	0	1557.8	1338.5	1248.1	1598.8	1315.7	1279	1557.8	1305.67	1243.06	1496.45	1271.59	1319.83		0.843829	0.839123	0.0209711	0.0377541	0.0888545	0.0801471	0.841476	TRUE
Q96NY9	Q96NY9	crossover junction endonuclease MUS81 [OS=Homo sapiens]	MUS81	MUS81 structure-specific endonuclease subunit(MUS81)	0	35.478	19	8	14	8	1	551	61.1	9.73	38.77	8	0	1632.5	1322	1419.1	1757.6	1421	1402.5	1632.5	1289.58	1413.37	1645.08	1373.36	1447.28		0.812471	0.872791	0.0184753	0.00744102	0.0845056	0.0371103	0.842631	TRUE
Q96EK7	Q96EK7	Constitutive coactivator of peroxisome proliferator-activated receptor gamma [OS=Homo sapiens]	FAM120B	family with sequence similarity 120B(FAM120B)	0	142.416	35	27	45	27	1	910	103.7	5.69	151.83	27	0	6287.9	5387.3	5417.7	6864	5421.3	5373.8	6287.9	5255.17	5395.81	6424.58	5239.55	5545.36		0.825545	0.860664	0.00382582	0.0128312	0.0551991	0.0467748	0.843105	TRUE
Q8IZ69	Q8IZ69	tRNA (uracil-5-)-methyltransferase homolog A [OS=Homo sapiens]	TRMT2A	tRNA methyltransferase 2 homolog A(TRMT2A)	0	215.021	61	32	78	32	1	625	68.7	7.94	292.96	32	0	12166.8	9824	10725.8	12721.6	9862.4	10467.2	12166.8	9583.06	10682.5	11907.2	9531.77	10801.4		0.794003	0.892409	0.00283541	0.0119364	0.0519341	0.0452791	0.843206	TRUE
Q14684	Q14684	Ribosomal RNA processing protein 1 homolog B [OS=Homo sapiens]	RRP1B	ribosomal RNA processing 1B(RRP1B)	0	267.046	47	32	104	32	1	758	84.4	9.76	389.81	32	0	9764.5	8600	7905	10196.3	8979.8	7393.2	9764.5	8389.08	7873.07	9543.55	8678.75	7629.23		0.883975	0.802893	0.0254423	0.00739258	0.0967349	0.0370034	0.843434	TRUE
Q9NU22	Q9NU22	Midasin [OS=Homo sapiens]	Mdn1	midasin AAA ATPase 1(MDN1)	0	1023.34	35	160	482	159	1	5596	632.4	5.68	1629.53	160	1	54302.3	48812	43912	57597.5	49536.7	41989	54302.3	47614.9	43734.6	53910.2	47876	43329.5		0.882438	0.804566	0.00136836	0.000709822	0.0489278	0.0270258	0.843502	TRUE
Q96FV9-1	Q96FV9	THO complex subunit 1 [OS=Homo sapiens]	THOC1	THO complex 1(THOC1)	0	223.039	55	33	113	33	1	657	75.6	4.98	384.8	33	0	13612.5	12748	10873	14747.7	12513.2	10559.8	13612.5	12435.4	10829.1	13803.6	12093.7	10896.9		0.894696	0.792455	0.0178931	0.00126751	0.0832314	0.0272168	0.843575	TRUE
Q8NI77	Q8NI77	Kinesin-like protein KIF18A [OS=Homo sapiens]	KIF18A	kinesin family member 18A(KIF18A)	0	67.664	21	17	24	15	1	898	102.2	8.91	75.75	17	1	2498.3	2137.9	2048.1	2587.6	2207.2	1979.9	2498.3	2085.47	2039.83	2421.95	2133.2	2043.11		0.857411	0.829823	0.0160777	0.00822804	0.0801351	0.0390464	0.843617	TRUE
Q6YHU6	Q6YHU6	Thyroid adenoma-associated protein [OS=Homo sapiens]	THADA	THADA, armadillo repeat containing(THADA)	0	234.286	29	46	83	46	1	1953	219.5	6.06	298.06	46	0	14027.2	11743.4	11689.7	14414.3	11781.4	11584.7	14027.2	11455.4	11642.5	13491.5	11386.4	11954.6		0.830046	0.85749	0.013075	0.0240906	0.0746726	0.0629956	0.843768	TRUE
Q09028	Q09028	Histone-binding protein RBBP4 [OS=Homo sapiens]	RBBP4	RB binding protein 4, chromatin remodeling factor(RBBP4)	0	189.586	68	17	138	10	1	425	47.6	4.89	508.19	17	0	8125.6	6906.7	6696	8586.7	7128.2	6769.9	8125.6	6737.31	6668.95	8037	6889.23	6986.04		0.843091	0.844851	0.00477461	0.0168046	0.057407	0.0527282	0.843971	TRUE
Q13613-1	Q13613	Myotubularin-related protein 1 [OS=Homo sapiens]	MTMR1	myotubularin related protein 1(MTMR1)	0	84.729	38	18	35	16	1	665	74.6	7.14	110.67	18	1	3065.3	2939.6	2390.9	3278.5	2928	2209.1	3065.3	2867.51	2381.24	3068.62	2829.84	2279.63		0.928827	0.759852	0.00741797	0.00472983	0.0615594	0.0328532	0.844339	TRUE
Q15058	Q15058	Kinesin-like protein KIF14 [OS=Homo sapiens]	KIF14	kinesin family member 14(KIF14)	0	358.189	45	65	146	65	1	1648	186.4	7.91	506.22	65	0	17245.2	15759.6	13481.7	18022.1	16106.6	12835.6	17245.2	15373.1	13427.2	16868.4	15566.6	13245.4		0.906963	0.781877	0.0173536	0.00314717	0.082068	0.0300259	0.84442	TRUE
Q9P2G9	Q9P2G9	Kelch-like protein 8 [OS=Homo sapiens]	KLHL8	kelch like family member 8(KLHL8)	0	30.289	10	6	11	6	1	620	68.8	6.58	30.55	6	0	734.7	664.4	595.8	776.3	642.8	587.7	734.7	648.105	593.393	726.603	621.25	606.463		0.868647	0.821086	0.0206935	0.00344034	0.0888685	0.0307871	0.844867	TRUE
P58107	P58107	epiplakin [OS=Homo sapiens]	EPPK1	epiplakin 1(EPPK1)	0	567.984	53	94	210	88	1	5090	555.3	5.6	785.53	94	1	21869.4	18006.1	19526.5	23251.2	17348.4	19358.6	21869.4	17564.5	19447.6	21762.7	16766.8	19976.6		0.786836	0.903561	0.00740439	0.0160541	0.061571	0.0517153	0.845198	TRUE
O75607	O75607	Nucleoplasmin-3 [OS=Homo sapiens]	NPM3	nucleophosmin/nucleoplasmin 3(NPM3)	0	81.488	56	6	25	6	1	178	19.3	4.63	117.1	6	0	1516.2	1315.5	1340.8	1677.3	1323.2	1279.2	1516.2	1283.24	1335.38	1569.92	1278.84	1320.04		0.830193	0.86044	0.0104147	0.0164144	0.0686305	0.0521608	0.845316	TRUE
Q5SY16	Q5SY16	Polynucleotide 5'-hydroxyl-kinase NOL9 [OS=Homo sapiens]	NOL9	nucleolar protein 9(NOL9)	0	111.828	22	12	54	12	1	702	79.3	9.13	212.48	12	0	6782.2	6358.2	5285.2	7303.6	6406.8	5199.5	6782.2	6202.26	5263.85	6836.04	6192.01	5365.5		0.910123	0.780523	0.00199894	0.00147779	0.0502729	0.0274342	0.845323	TRUE
Q9HCJ3	Q9HCJ3	Ribonucleoprotein PTB-binding 2 [OS=Homo sapiens]	RAVER2	ribonucleoprotein, PTB binding 2(RAVER2)	0	26.71	12	6	10	6	1	691	74.3	7.47	33.41	6	0	1141.4	938.1	977.1	1151.9	930.8	937.6	1141.4	915.093	973.153	1078.16	899.595	967.534		0.81759	0.874357	0.0249029	0.0481241	0.095791	0.093519	0.845974	TRUE
Q3B7T1	Q3B7T1	Erythroid differentiation-related factor 1 [OS=Homo sapiens]	EDRF1	erythroid differentiation regulatory factor 1(EDRF1)	0	109.019	22	21	33	21	1	1238	138.4	6.33	113.65	21	0	4796.7	4162.2	3982.8	4978.1	4261.7	3740.1	4796.7	4060.12	3966.71	4659.41	4118.83	3859.51		0.864938	0.827636	0.013394	0.0112291	0.074781	0.0439544	0.846287	TRUE
Q9UI12-1	Q9UI12	V-type proton ATPase subunit H [OS=Homo sapiens]	ATP6V1H	ATPase H+ transporting V1 subunit H(ATP6V1H)	0	187.749	52	18	75	18	1	483	55.8	6.48	308.01	18	0	8261.3	6716.2	7223.8	8442	6887.7	6743.4	8261.3	6551.48	7194.62	7901.56	6656.79	6958.69		0.817199	0.875668	0.0157166	0.0429022	0.079248	0.0869463	0.846434	TRUE
Q9NV88-1	Q9NV88	integrator complex subunit 9 [OS=Homo sapiens]	INTS9	integrator complex subunit 9(INTS9)	0	97.258	35	17	33	17	1	658	73.8	6.33	127.91	17	0	5746.8	4754	4966.6	5987.1	4849.6	4794.4	5746.8	4637.41	4946.54	5603.82	4687.02	4947.47		0.821491	0.871671	0.00553297	0.00949884	0.0592489	0.0410934	0.846581	TRUE
Q7L5Y1-5	Q7L5Y1	Isoform 5 of Mitochondrial enolase superfamily member 1 [OS=Homo sapiens]	ENOSF1	enolase superfamily member 1(ENOSF1)	0	39.83	27	10	15	10	1	474	52.4	5.19	39.68	10	0	1718.4	1645.5	1318.5	1853.1	1626.1	1316	1718.4	1605.14	1313.17	1734.47	1571.59	1358.01		0.920026	0.773614	0.0176747	0.0036927	0.0827771	0.0314376	0.84682	TRUE
Q9Y4P1-2	Q9Y4P1	Isoform 2 of Cysteine protease ATG4B [OS=Homo sapiens]	ATG4B	autophagy related 4B cysteine peptidase(ATG4B)	0	101.018	35	11	31	11	1	468	52.5	8.59	125.72	11	0	4466.3	3866.4	3671.5	4821.9	4059.6	3743.1	4466.3	3771.58	3656.67	4513.21	3923.5	3862.6		0.85696	0.837381	0.0149815	0.0202863	0.0780289	0.0575688	0.84717	TRUE
Q15047	Q15047	Histone-lysine N-methyltransferase SETDB1 [OS=Homo sapiens]	SETDB1	SET domain bifurcated 1(SETDB1)	0	127.799	24	26	37	26	1	1291	143.1	6.02	134.73	26	0	3849.5	3260.2	3301.6	4008.3	3278.3	3147.1	3849.5	3180.24	3288.26	3751.7	3168.4	3247.57		0.835216	0.859843	0.00612958	0.00974224	0.0595156	0.0413417	0.847529	TRUE
Q13042	Q13042	cell division cycle protein 16 homolog [OS=Homo sapiens]	CDC16	cell division cycle 16(CDC16)	0	130.666	40	21	47	21	1	620	71.6	5.85	177.51	21	0	7582.4	5988.8	6696	7927.3	6208.9	6713.9	7582.4	5841.92	6668.95	7419.81	6000.75	6928.25		0.789395	0.906346	0.00513524	0.04432	0.0583318	0.0886832	0.847871	TRUE
Q7Z6Z7	Q7Z6Z7	E3 ubiquitin-protein ligase HUWE1 [OS=Homo sapiens]	HUWE1	HECT, UBA and WWE domain containing 1, E3 ubiquitin protein ligase(HUWE1)	0	932.47	41	127	380	127	1	4374	481.6	5.22	1404.36	127	0	40935.8	36369.4	33179.5	43040.1	36620.3	32821.9	40935.8	35477.4	33045.5	40284.8	35392.6	33869.8		0.872563	0.823871	0.00399938	0.00534831	0.0549096	0.0333216	0.848217	TRUE
Q01196-1	Q01196	Runt-related transcription factor 1 [OS=Homo sapiens]	RUNX1	runt related transcription factor 1(RUNX1)	0	71.443	34	13	31	13	1	453	48.7	9.35	89.97	13	0	3665.2	3125.7	3141.5	3803.6	3139.3	2952.8	3665.2	3049.04	3128.81	3560.1	3034.06	3047.07		0.841916	0.854757	0.00852839	0.0157181	0.063994	0.0511539	0.848337	TRUE
P40692-1	P40692	DNA mismatch repair protein MLH1 [OS=Homo sapiens]	MLH1	mutL homolog 1(MLH1)	0	164.203	43	25	58	25	1	756	84.5	5.72	206.01	25	0	5349.2	4889.9	4214.2	5688.5	5052.8	4131.5	5349.2	4769.97	4197.18	5324.33	4883.41	4263.4		0.904422	0.792669	0.0127112	0.0010203	0.0739822	0.0274213	0.848545	TRUE
Q15785	Q15785	Mitochondrial import receptor subunit TOM34 [OS=Homo sapiens]	TOMM34	translocase of outer mitochondrial membrane 34(TOMM34)	0	162.362	73	22	77	22	1	309	34.5	8.98	249.49	22	0	9470.6	8690	7831.5	10472.5	8525.3	7962.7	9470.6	8476.87	7799.86	9802.07	8239.49	8216.92		0.867361	0.831062	0.024506	0.0257428	0.0952894	0.0651011	0.849211	TRUE
Q9UKJ3-1	Q9UKJ3	G patch domain-containing protein 8 [OS=Homo sapiens]	GPATCH8	G-patch domain containing 8(GPATCH8)	0	126.862	22	23	51	23	1	1502	164.1	8.66	163.96	23	0	4318.8	4023.2	3465.3	4654.7	4061.9	3327.7	4318.8	3924.53	3451.3	4356.72	3925.73	3433.94		0.904875	0.793641	0.00210623	0.00054213	0.0502075	0.0259214	0.849258	TRUE
Q9Y2X9	Q9Y2X9	Zinc finger protein 281 [OS=Homo sapiens]	ZNF281	zinc finger protein 281(ZNF281)	0	96.753	27	14	34	13	1	895	96.9	8.48	147.11	14	0	3468.1	2957	3064	3769.8	3028.5	2932.5	3468.1	2884.48	3051.62	3528.46	2926.97	3026.12		0.830615	0.868676	0.00385756	0.00504798	0.0552693	0.0331321	0.849645	TRUE
Q8TEP8-3	Q8TEP8	Isoform 3 of Centrosomal protein of 192 kDa [OS=Homo sapiens]	CEP192	centrosomal protein 192(CEP192)	0	152.78	19	29	41	29	1	2537	278.9	5.48	151.18	29	0	4647.6	4112.7	3800.2	4932.8	4235.1	3737.2	4647.6	4011.83	3784.85	4617.01	4093.12	3856.51		0.874829	0.82479	0.0055621	0.0022963	0.0591756	0.0283556	0.84981	TRUE
Q92989-1	Q92989	Polyribonucleotide 5'-hydroxyl-kinase Clp1 [OS=Homo sapiens]	CLP1	cleavage and polyadenylation factor I subunit 1(CLP1)	0	79.252	29	12	50	12	1	425	47.6	6.62	156.39	12	0	6473.8	5527.8	5536.1	6878.1	5714.8	5353.8	6473.8	5392.23	5513.74	6437.78	5523.21	5524.72		0.8454	0.854927	0.00459954	0.000404016	0.0570538	0.0242527	0.850163	TRUE
Q8NBU5	Q8NBU5	ATPase family aaa domain-containing protein 1 [OS=Homo sapiens]	ATAD1	ATPase family, AAA domain containing 1(ATAD1)	0	65.565	39	12	24	12	1	361	40.7	6.9	79.1	12	0	3125.2	2743.8	2631.7	3318.9	2785.6	2527.8	3125.2	2676.51	2621.07	3106.43	2692.21	2608.5		0.861527	0.839198	0.000803437	0.000507725	0.0437581	0.0257749	0.850363	TRUE
Q9BXW9-1	Q9BXW9	Isoform 1 of Fanconi anemia group D2 protein [OS=Homo sapiens]	FANCD2	Fanconi anemia complementation group D2(FANCD2)	0	94.325	14	20	54	20	1	1471	166.4	6.24	146.67	20	0	6222.4	5608.1	5345.8	6923	5512.9	5311.5	6222.4	5470.56	5324.2	6479.8	5328.08	5481.07		0.850139	0.850662	0.023064	0.024334	0.0927069	0.0632699	0.8504	TRUE
Q9ULZ3	Q9ULZ3	apoptosis-associated speck-like protein containing a CARD [OS=Homo sapiens]	pycard	PYD and CARD domain containing(PYCARD)	0	33.275	35	6	14	5	1	195	21.6	6.34	43.97	6	1	1671.5	1496.7	1365.2	1755.2	1497.1	1328.5	1671.5	1459.99	1359.68	1642.84	1446.91	1370.91		0.87707	0.823875	0.00592762	0.00276977	0.0590894	0.0292784	0.850472	TRUE
Q9UGV2	Q9UGV2	protein NDRG3 [OS=Homo sapiens]	NDRG3	NDRG family member 3(NDRG3)	0	121.986	61	15	42	14	1	375	41.4	5.31	165.9	15	1	6511.8	5491.2	5539.4	6738	5515.6	5436	6511.8	5356.53	5517.02	6306.65	5330.69	5609.55		0.833737	0.868012	0.00928221	0.0172382	0.0661498	0.0533159	0.850875	TRUE
Q15811	Q15811	Intersectin-1 [OS=Homo sapiens]	ITSN1	intersectin 1(ITSN1)	0	33.566	5	8	13	7	1	1721	195.3	7.77	37.36	8	0	621.4	557.3	519.5	688.6	571.6	525.4	621.4	543.632	517.401	644.517	552.437	542.174		0.86583	0.837002	0.0205603	0.025921	0.0888065	0.0653107	0.851416	TRUE
Q15021	Q15021	condensin complex subunit 1 [OS=Homo sapiens]	NCAPD2	non-SMC condensin I complex subunit D2(NCAPD2)	0	445.08	48	57	164	57	1	1401	157.1	6.61	611.98	57	0	21361.3	18184.5	18708.2	22514.1	18340.5	17650.7	21361.3	17738.5	18632.6	21072.8	17725.6	18214.2		0.835747	0.868331	0.00171241	0.00817306	0.0480644	0.0389879	0.852039	TRUE
Q9P031	Q9P031	Thyroid transcription factor 1-associated protein 26 [OS=Homo sapiens]	CCDC59	coiled-coil domain containing 59(CCDC59)	0	33.234	34	8	9	8	1	241	28.7	9.88	27.3	8	0	1296.3	1134.3	1126	1410.5	1181.3	1056.7	1296.3	1106.48	1121.45	1320.2	1141.7	1090.44		0.85923	0.84536	0.0130915	0.00923605	0.0746113	0.0408153	0.852295	TRUE
O75381-1	O75381	Peroxisomal membrane protein PEX14 [OS=Homo sapiens]	PEX14	peroxisomal biogenesis factor 14(PEX14)	0	77.54	32	10	80	10	1	377	41.2	4.94	238.36	10	0	6809.5	5350.8	6304.6	7230.1	5563.2	6074.1	6809.5	5219.57	6279.13	6767.24	5376.7	6268.02		0.780472	0.924165	0.00296695	0.00179606	0.0531595	0.027609	0.852318	TRUE
O15294	O15294	UDP-N-acetylglucosamine--peptide N-acetylglucosaminyltransferase 110 kDa subunit [OS=Homo sapiens]	OGT	O-linked N-acetylglucosamine (GlcNAc) transferase(OGT)	0	193.291	36	28	88	28	1	1046	116.9	6.7	301.62	28	0	12272.6	10579.2	10579.8	12958.7	10497.2	10299.2	12272.6	10319.7	10537.1	12129.1	10145.3	10628		0.838672	0.86736	0.0032763	0.00274372	0.0532496	0.0292285	0.853016	TRUE
Q8N6R0-5	Q8N6R0	Methyltransferase-like protein 13 [OS=Homo sapiens]	METTL13	methyltransferase like 13(METTL13)	0	121.137	37	22	41	22	1	699	78.7	6.73	141.89	22	0	4820.6	3966	4271.3	5035	4125.7	4028.1	4820.6	3868.73	4254.05	4712.67	3987.39	4156.7		0.824074	0.882252	0.00902302	0.0163549	0.0655524	0.0520926	0.853163	TRUE
Q66GS9-1	Q66GS9	centrosomal protein of 135 kDa [OS=Homo sapiens]	CEP135	centrosomal protein 135(CEP135)	0	118.903	26	24	37	23	1	1140	133.4	6.21	140.72	24	0	4312.6	3834	3606.1	4575.1	3772.7	3574.2	4312.6	3739.97	3591.53	4282.21	3646.22	3688.31		0.859378	0.847004	0.00658321	0.00589792	0.0602899	0.0346214	0.853191	TRUE
O14976	O14976	Cyclin-G-associated kinase [OS=Homo sapiens]	GAK	cyclin G associated kinase(GAK)	0	196.926	36	36	73	36	1	1311	143.1	5.73	250.1	36	0	7530.3	6276.7	6538.8	7823.8	6398.1	6332	7530.3	6122.76	6512.39	7322.94	6183.61	6534.15		0.828531	0.878363	0.00712298	0.0130583	0.0613396	0.0471842	0.853447	TRUE
O43182	O43182	Rho GTPase-activating protein 6 [OS=Homo sapiens]	ARHGAP6	Rho GTPase activating protein 6(ARHGAP6)	0	155.373	31	21	42	21	1	974	105.9	7.36	180.04	21	0	4588.5	4032.5	3855.1	4843.6	3972.3	3844.3	4588.5	3933.6	3839.53	4533.52	3839.13	3967.03		0.852084	0.855793	0.00649855	0.0109591	0.0603207	0.0433304	0.853938	TRUE
Q15773	Q15773	Myeloid leukemia factor 2 [OS=Homo sapiens]	MLF2	myeloid leukemia factor 2(MLF2)	0	53.02	44	8	17	8	1	248	28.1	6.9	69.2	8	0	765.7	687.7	636	814.3	700.5	610.9	765.7	670.834	633.431	762.17	677.016	630.404		0.882176	0.827187	0.00156009	0.000310035	0.0471698	0.0227654	0.854681	TRUE
Q9UJX6	Q9UJX6	anaphase-promoting complex subunit 2 [OS=Homo sapiens]	ANAPC2	anaphase promoting complex subunit 2(ANAPC2)	0	73.01	29	20	40	20	1	822	93.8	5.22	138.25	20	0	3995.6	3507.5	3433.4	4426.4	3606.6	3482.6	3995.6	3421.48	3419.53	4143.03	3485.69	3593.79		0.848689	0.861732	0.0166276	0.0387662	0.0808667	0.0816422	0.85521	TRUE
O43592	O43592	Exportin-T [OS=Homo sapiens]	XPOT	exportin for tRNA(XPOT)	0	222.963	39	32	97	32	1	962	109.9	5.39	349.04	32	0	15437.4	13005.3	13311	15916.9	13115	12882.7	15437.4	12686.3	13257.2	14897.9	12675.3	13294		0.836044	0.875257	0.0115658	0.0198134	0.0717321	0.0567555	0.85565	TRUE
Q9HCG8	Q9HCG8	Pre-mRNA-splicing factor CWC22 homolog [OS=Homo sapiens]	CWC22	CWC22 spliceosome associated protein homolog(CWC22)	0	186.152	26	29	89	29	1	908	105.4	7.03	300.88	29	0	12120.1	10724.2	10797.1	13407.4	10786.7	10260.8	12120.1	10461.2	10753.5	12549.1	10425.1	10588.4		0.846654	0.865123	0.0127045	0.018555	0.0739955	0.0552884	0.855888	TRUE
Q9H773	Q9H773	dCTP pyrophosphatase 1 [OS=Homo sapiens]	DCTPP1	dCTP pyrophosphatase 1(DCTPP1)	0	69.355	75	13	24	13	1	170	18.7	5.03	100.68	13	0	2507.6	2218.7	2168.1	2701.5	2229.5	2076.6	2507.6	2164.29	2159.34	2528.56	2154.76	2142.9		0.857607	0.85427	0.00102889	0.00131469	0.0457385	0.0275115	0.855939	TRUE
Q8TDY4-1	Q8TDY4	Arf-GAP with SH3 domain, ANK repeat and PH domain-containing protein 3 [OS=Homo sapiens]	ASAP3	ArfGAP with SH3 domain, ankyrin repeat and PH domain 3(ASAP3)	0	38.653	13	7	10	7	1	903	99.1	6.4	43.24	7	0	622	504.4	599	669.1	462.4	582.8	622	492.029	596.58	626.266	446.898	601.406		0.752186	0.959721	0.0208079	0.0160179	0.0888035	0.0516594	0.855953	TRUE
Q9BTE3-1	Q9BTE3	Mini-chromosome maintenance complex-binding protein [OS=Homo sapiens]	MCMBP	minichromosome maintenance complex binding protein(MCMBP)	0	150.426	47	28	67	1	1	642	72.9	5.87	220.97	28	26	9140	8346.5	7404.8	9724.7	8577.4	7201	9140	8141.8	7374.89	9102.14	8289.84	7430.9		0.900752	0.811625	0.00704838	0.000386816	0.0612747	0.0242838	0.856189	TRUE
P55884-2	P55884	Isoform 2 of Eukaryotic translation initiation factor 3 subunit B [OS=Homo sapiens]	EIF3B	eukaryotic translation initiation factor 3 subunit B(EIF3B)	0	437.543	59	48	300	48	1	873	99	5.08	995.87	48	0	29107.3	26662.4	23583.6	30683.6	27223.4	22505.3	29107.3	26008.5	23488.3	28719.3	26310.7	23223.8		0.904761	0.807797	0.00788117	0.00178038	0.0625625	0.0276784	0.856279	TRUE
Q6YP21	Q6YP21	Kynurenine--oxoglutarate transaminase 3 [OS=Homo sapiens]	KYAT3	kynurenine aminotransferase 3(KYAT3)	0	82.631	34	13	35	12	1	454	51.4	8.19	134.53	13	0	5780.8	4984.9	4835.2	6068	5030.5	4946.4	5780.8	4862.64	4815.67	5679.54	4861.85	5104.32		0.848535	0.865593	0.00338598	0.0372481	0.0535506	0.0796487	0.857064	TRUE
Q96G74-1	Q96G74	OTU domain-containing protein 5 [OS=Homo sapiens]	OTUD5	OTU deubiquitinase 5(OTUD5)	0	124.774	35	14	45	14	1	571	60.6	6.54	169.98	14	0	3730.6	3537.9	2994.9	4084.2	3586	2957	3730.6	3451.13	2982.8	3822.74	3465.78	3051.4		0.915742	0.798879	0.0208204	0.00566941	0.0887645	0.0340828	0.857311	TRUE
Q14147	Q14147	Probable ATP-dependent RNA helicase DHX34 [OS=Homo sapiens]	DHX34	DExH-box helicase 34(DHX34)	0	91.01	21	17	42	16	1	1143	128	7.56	132.97	17	1	2875.7	2656.7	2340.1	3075.7	2667.3	2295.1	2875.7	2591.54	2330.65	2878.8	2577.88	2368.37		0.898327	0.816582	0.000573006	0.00128374	0.0383122	0.0272803	0.857454	TRUE
Q8TCD5	Q8TCD5	5'(3')-deoxyribonucleotidase, cytosolic type [OS=Homo sapiens]	NT5C	5', 3'-nucleotidase, cytosolic(NT5C)	0	74.095	67	12	25	12	1	201	23.4	6.64	85.14	12	0	2331.6	2147.5	1864.6	2491.5	2088.1	1966.3	2331.6	2094.83	1857.07	2332	2018.1	2029.08		0.881922	0.833293	0.0188705	0.0456257	0.0854577	0.0900903	0.857607	TRUE
Q6P1J9	Q6P1J9	Parafibromin [OS=Homo sapiens]	CDC73	cell division cycle 73(CDC73)	0	167.374	54	31	72	31	1	531	60.5	9.61	233.17	31	0	8666.3	7878.4	7086.4	9133.1	8017.6	6817.8	8666.3	7685.18	7057.77	8548.42	7748.81	7035.46		0.896558	0.818674	0.00561169	0.00147402	0.059016	0.0274882	0.857616	TRUE
Q9BUL5-1	Q9BUL5	PHD finger protein 23 [OS=Homo sapiens]	PHF23	PHD finger protein 23(PHF23)	0	29.622	14	5	8	5	1	403	43.8	5.78	30.6	5	0	3354.2	3044.8	2743.7	3484.9	3096.9	2574.9	3354.2	2970.13	2732.62	3261.8	2993.08	2657.11		0.90133	0.814649	0.0206139	0.00933643	0.0887585	0.0408202	0.85799	TRUE
Q15003	Q15003	Condensin complex subunit 2 [OS=Homo sapiens]	NCAPH	non-SMC condensin I complex subunit H(NCAPH)	0	203.565	50	27	78	27	1	741	82.5	5.06	308.96	27	0	10130.4	8903.1	9087.7	11189.7	8647.7	8979.5	10130.4	8684.75	9050.99	10473.4	8357.79	9266.18		0.827157	0.889021	0.017247	0.0299511	0.081988	0.0702761	0.858089	TRUE
Q9NRR4-1	Q9NRR4	Ribonuclease 3 [OS=Homo sapiens]	DROSHA	drosha ribonuclease III(DROSHA)	0	139.758	23	23	62	23	1	1374	159.2	7.87	181.14	23	0	5844.5	5164.6	4886.9	6185.6	5327.2	4766.6	5844.5	5037.94	4867.16	5789.61	5148.61	4918.78		0.875576	0.841142	0.00720425	0.00165802	0.0615881	0.0274357	0.858359	TRUE
Q9UBD5-1	Q9UBD5	Origin recognition complex subunit 3 [OS=Homo sapiens]	ORC3	origin recognition complex subunit 3(ORC3)	0	142.939	42	25	67	2	1	711	82.2	7.61	257.81	25	25	10549.7	9547.3	8763.4	11194.7	9748.6	8373.8	10549.7	9313.15	8728	10478	9421.78	8641.14		0.890963	0.826011	0.0032062	0.000945941	0.0531608	0.0272008	0.858487	TRUE
Q49AM3-1	Q49AM3	tetratricopeptide repeat protein 31 [OS=Homo sapiens]	TTC31	tetratricopeptide repeat domain 31(TTC31)	0	25.524	15	6	7	6	1	519	57.1	8.22	19.82	6	0	500.1	431.1	441.7	536	434.7	426.2	500.1	420.527	439.916	501.686	420.127	439.807		0.839155	0.878154	0.000103079	0.000169646	0.0470958	0.0217996	0.858654	TRUE
P54132	P54132	Bloom syndrome protein [OS=Homo sapiens]	BLM	Bloom syndrome RecQ like helicase(BLM)	0	261.203	37	41	118	40	1	1417	158.9	7.49	406.6	41	1	10702.7	9597.5	8775.6	11120.1	9885.5	8339.7	10702.7	9362.12	8740.15	10408.2	9554.09	8605.95		0.896039	0.821665	0.0247087	0.00730817	0.0954908	0.0368049	0.858852	TRUE
Q99623	Q99623	Prohibitin-2 [OS=Homo sapiens]	PHB2	prohibitin 2(PHB2)	0	168.701	75	22	217	22	1	299	33.3	9.83	584.36	22	0	17854.4	16264.9	15524.8	19704.7	16061	15021.2	17854.4	15866	15462.1	18443.2	15522.6	15500.8		0.864755	0.853026	0.018742	0.0120158	0.0851098	0.0454962	0.858891	TRUE
P28288	P28288	ATP-binding cassette sub-family D member 3 [OS=Homo sapiens]	ABCD3	ATP binding cassette subfamily D member 3(ABCD3)	0	92.679	34	19	48	17	1	659	75.4	9.36	144.93	19	1	4749.2	4098.8	4164.6	5160.2	4140.4	4174	4749.2	3998.28	4147.78	4829.85	4001.59	4307.26		0.835142	0.882659	0.0026027	0.0243604	0.051702	0.0632786	0.8589	TRUE
Q96BY7	Q96BY7	autophagy-related protein 2 homolog B [OS=Homo sapiens]	atg2b	autophagy related 2B(ATG2B)	0	143.46	18	33	53	32	1	2078	232.6	5.76	170.42	33	1	5310.5	4307.4	4904.2	5579.1	4289.5	4714.1	5310.5	4201.76	4884.39	5221.94	4145.7	4864.6		0.792547	0.925616	0.00229335	0.0131524	0.050028	0.047172	0.859082	TRUE
P30040-1	P30040	Endoplasmic reticulum resident protein 29 [OS=Homo sapiens]	ERP29	endoplasmic reticulum protein 29(ERP29)	0	166.237	62	17	74	17	1	261	29	7.31	286.09	17	0	11510.6	10742.1	9565	12600.6	10772.6	9338.4	11510.6	10478.6	9526.36	11793.9	10411.5	9636.54		0.896396	0.822282	0.0142357	0.00534461	0.0767703	0.0333744	0.859339	TRUE
Q8TD22	Q8TD22	Sideroflexin-5 [OS=Homo sapiens]	SFXN5	sideroflexin 5(SFXN5)	0	28.368	20	5	13	5	1	340	37.1	9.33	40.56	5	0	536.4	450.6	494.4	585.6	450.5	481.8	536.4	439.549	492.403	548.111	435.397	497.182		0.806765	0.912471	0.00349693	0.0172955	0.0538553	0.0533726	0.859618	TRUE
Q9GZR2-1	Q9GZR2	RNA exonuclease 4 [OS=Homo sapiens]	REXO4	REX4 homolog, 3'-5' exonuclease(REXO4)	0	157.411	60	23	59	23	1	422	46.6	9.77	192.28	23	0	8495.5	7640.1	7182.9	9076.8	7760.6	6889.6	8495.5	7452.72	7153.88	8495.72	7500.43	7109.56		0.880052	0.839459	0.000547418	0.000263965	0.0391476	0.022613	0.859755	TRUE
Q02224	Q02224	Centromere-associated protein E [OS=Homo sapiens]	CENPE	centromere protein E(CENPE)	0	478.842	39	93	162	90	1	2701	316.2	5.64	549.66	93	3	19996.7	18200.3	16517	21452.6	18432.9	16420.1	19996.7	17753.9	16450.3	20079.2	17814.9	16944.3		0.887537	0.833283	0.000518269	0.00557352	0.0391032	0.0339279	0.86041	TRUE
Q712K3	Q712K3	Ubiquitin-conjugating enzyme E2 R2 [OS=Homo sapiens]	UBE2R2	ubiquitin conjugating enzyme E2 R2(UBE2R2)	0	30.028	22	6	11	5	1	238	27.1	4.42	45.06	6	0	1860.3	1624.3	1523.1	1913.1	1655.1	1534.4	1860.3	1584.46	1516.95	1790.63	1599.61	1583.39		0.872128	0.849191	0.0225401	0.0292397	0.0917217	0.0693588	0.86066	TRUE
Q9H816	Q9H816	5' exonuclease Apollo [OS=Homo sapiens]	DCLRE1B	DNA cross-link repair 1B(DCLRE1B)	0	14.023	6	3	9	3	1	532	60	8.41	24.9	3	0	567.2	501.8	478.5	605	511	476.6	567.2	489.493	476.567	566.269	493.869	491.816		0.867568	0.854353	0.000887016	0.0084554	0.0455926	0.0394202	0.860961	TRUE
Q9BYG3	Q9BYG3	MKI67 FHA domain-interacting nucleolar phosphoprotein [OS=Homo sapiens]	NIFK	nucleolar protein interacting with the FHA domain of MKI67(NIFK)	0	149.281	53	20	82	20	1	293	34.2	9.88	323.68	20	0	11893	11145.2	9535.7	12686.6	11424.9	9240.3	11893	10871.9	9497.18	11874.4	11041.9	9535.3		0.922007	0.80078	0.008406	8.02101e-05	0.0638918	0.0244314	0.861394	TRUE
Q86V81	Q86V81	THO complex subunit 4 [OS=Homo sapiens]	ALYREF	Aly/REF export factor(ALYREF)	0	116.072	57	10	84	10	1	257	26.9	11.15	310.07	10	0	9934.8	9361.1	8446.1	10825	9206.6	7887.8	9934.8	9131.52	8411.98	10132	8897.95	8139.62		0.898472	0.824825	0.0217794	0.00902661	0.0900976	0.0404109	0.861649	TRUE
Q9H9L4-1	Q9H9L4	KAT8 regulatory NSL complex subunit 2 [OS=Homo sapiens]	KANSL2	KAT8 regulatory NSL complex subunit 2(KANSL2)	0	41.137	22	9	15	9	1	492	55	6.62	46.19	9	0	1397.8	1235.4	1141.5	1444.3	1274.3	1129.2	1397.8	1205.1	1136.89	1351.84	1231.58	1165.25		0.886182	0.837252	0.0275448	0.0142549	0.0997045	0.0488061	0.861717	TRUE
Q9BW85	Q9BW85	Coiled-coil domain-containing protein 94 [OS=Homo sapiens]	CCDC94	coiled-coil domain containing 94(CCDC94)	0	112.11	47	16	33	16	1	323	37.1	5.92	131.19	16	0	2916.5	2487.6	2573.6	3079	2544.9	2468.7	2916.5	2426.59	2563.2	2881.89	2459.58	2547.52		0.842678	0.881403	0.00273639	0.0030398	0.0514968	0.0298321	0.862041	TRUE
Q9NVR5	Q9NVR5	Protein kintoun [OS=Homo sapiens]	DNAAF2	dynein axonemal assembly factor 2(DNAAF2)	0	67.518	25	12	16	12	1	837	91.1	5.2	60.12	12	0	1432.5	1274.1	1226	1555.9	1328.2	1197.8	1432.5	1242.85	1221.05	1456.29	1283.67	1236.04		0.874595	0.850558	0.0165885	0.00421728	0.080724	0.0320545	0.862577	TRUE
Q6BCY4	Q6BCY4	NADH-cytochrome b5 reductase 2 [OS=Homo sapiens]	CYB5R2	cytochrome b5 reductase 2(CYB5R2)	0	42.733	50	10	17	10	1	276	31.4	8.5	63.6	10	0	1874.9	1600.7	1704.6	2046.8	1653.3	1630.5	1874.9	1561.44	1697.71	1915.77	1597.87	1682.56		0.833446	0.891734	0.00743599	0.0110933	0.0614609	0.0436723	0.86259	TRUE
Q9NY93	Q9NY93	Probable ATP-dependent RNA helicase DDX56 [OS=Homo sapiens]	DDX56	DEAD-box helicase 56(DDX56)	0	132.418	48	21	51	21	1	547	61.6	9.26	175.82	21	0	6576.6	6062.6	5295.1	6855	6116	5179.6	6576.6	5913.91	5273.71	6416.16	5910.96	5344.96	Acetyl [N-Term]	0.910113	0.817276	0.0183613	0.00542358	0.0844537	0.0333609	0.863695	TRUE
Q16384	Q16384	Protein SSX1 [OS=Homo sapiens]	SSX1	SSX family member 1(SSX1)	0	39.823	41	8	12	8	1	188	21.9	9.45	43.56	8	0	2512.7	2191.3	2186.7	2644.6	2191.4	2117.3	2512.7	2137.56	2177.87	2475.3	2117.93	2184.9		0.853146	0.874652	0.00330838	0.00368451	0.0531408	0.0314656	0.863899	TRUE
P50454	P50454	Serpin H1 [OS=Homo sapiens]	SERPINH1	serpin family H member 1(SERPINH1)	0	288.89	67	28	201	28	1	418	46.4	8.69	654.51	28	0	26531.9	21858	25224	29187.4	22400.1	24199.8	26531.9	21321.9	25122.1	27318.9	21649.1	24972.4		0.797966	0.930247	0.00608094	0.0425979	0.0593939	0.0865641	0.864106	TRUE
Q15554-3	Q15554	Telomeric repeat-binding factor 2 [OS=Homo sapiens]	TERF2	telomeric repeat binding factor 2(TERF2)	0	130.211	52	20	50	20	1	542	59.6	9.35	181.69	20	0	5365.3	5050.1	4316.1	5790.2	5094.4	4353.6	5365.3	4926.24	4298.66	5419.52	4923.61	4492.59		0.913307	0.815151	0.00335432	0.0100491	0.0533578	0.0416341	0.864229	TRUE
Q9UMS4	Q9UMS4	Pre-mRNA-processing factor 19 [OS=Homo sapiens]	PRPF19	pre-mRNA processing factor 19(PRPF19)	0	223.487	55	19	139	19	1	504	55.1	6.61	519.49	19	0	17618.2	16107.9	15237.4	19533.1	16057	15163.9	17618.2	15712.8	15175.8	18282.6	15518.7	15648		0.869939	0.858584	0.0212787	0.0248213	0.0894663	0.063731	0.864261	TRUE
Q9P2N6	Q9P2N6	KAT8 regulatory NSL complex subunit 3 [OS=Homo sapiens]	KANSL3	KAT8 regulatory NSL complex subunit 3(KANSL3)	0	62.567	18	11	22	11	1	904	95.9	9.39	71.18	11	0	3015.3	2663.1	2474.6	3116.5	2737.4	2471.2	3015.3	2597.79	2464.6	2916.99	2645.63	2550.1		0.883878	0.845323	0.0242773	0.0195702	0.0949842	0.056631	0.8646	TRUE
O95714	O95714	E3 ubiquitin-protein ligase HERC2 [OS=Homo sapiens]	HERC2	HECT and RLD domain containing E3 ubiquitin protein ligase 2(HERC2)	0	454.209	24	86	178	85	1	4834	526.9	6.28	596.74	86	1	17337.2	15546.1	14611.9	18285.4	15810.6	14127.1	17337.2	15164.8	14552.9	17114.8	15280.6	14578.1		0.883704	0.845553	0.00389245	0.00176471	0.0549082	0.0275389	0.864629	TRUE
Q8NEY1	Q8NEY1	neuron navigator 1 [OS=Homo sapiens]	NAV1	neuron navigator 1(NAV1)	0	303.37	35	49	90	49	1	1877	202.3	8.07	375.05	49	0	11392.2	9944.8	9664.2	11905.1	10052	9673.2	11392.2	9700.9	9625.16	11143	9715.01	9982.03		0.861583	0.870071	0.00634425	0.0213945	0.0601096	0.0592021	0.865827	TRUE
P30520	P30520	adenylosuccinate synthetase isozyme 2 [OS=Homo sapiens]	ADSS	adenylosuccinate synthase(ADSS)	0	170.668	53	24	89	21	1	456	50.1	6.55	303.87	24	2	10497.7	8998.5	9827	11614.1	9154.1	9325.7	10497.7	8777.81	9787.3	10870.6	8847.21	9623.43		0.824821	0.90839	0.0101116	0.04067	0.0682739	0.0841858	0.866606	TRUE
O43303	O43303	centriolar coiled-coil protein of 110 kDa [OS=Homo sapiens]	CCP110	centriolar coiled-coil protein 110(CCP110)	0	95.851	29	21	30	21	1	1012	113.4	8.65	103.51	21	0	2651.7	2475	2262.9	2855.4	2466	2111.1	2651.7	2414.3	2253.76	2672.6	2383.33	2178.5		0.901081	0.832458	0.00499568	0.00757992	0.058111	0.0374173	0.866769	TRUE
Q9P2N5	Q9P2N5	RNA-binding protein 27 [OS=Homo sapiens]	RBM27	RNA binding motif protein 27(RBM27)	0	207.797	33	28	87	26	1	1060	118.6	9.19	281.1	28	0	10566.6	9234.5	9598.2	11536.1	9216.8	9265.2	10566.6	9008.02	9559.43	10797.6	8907.81	9561		0.838592	0.894976	0.00528902	0.0104324	0.0582288	0.0423059	0.866784	TRUE
O95551-2	O95551	Isoform 2 of Tyrosyl-DNA phosphodiesterase 2 [OS=Homo sapiens]	TDP2	tyrosyl-DNA phosphodiesterase 2(TDP2)	0	79.008	38	11	33	11	1	392	44.3	5.66	131.41	11	0	3984.4	3705.6	3317.9	4277.6	3725.6	3228.3	3984.4	3614.72	3304.5	4003.76	3600.7	3331.37		0.903265	0.830713	0.000955215	0.000599153	0.0456726	0.0264916	0.866989	TRUE
P15056	P15056	serine/threonine-protein kinase B-raf [OS=Homo sapiens]	BRAF	B-Raf proto-oncogene, serine/threonine kinase(BRAF)	0	77.545	24	16	44	9	1	766	84.4	7.53	122.16	16	0	3064.2	2747.8	2660.7	3312.9	2712.6	2653.8	3064.2	2680.41	2649.95	3100.81	2621.66	2738.52		0.860026	0.874041	0.00637362	0.0148939	0.0599732	0.049832	0.867033	TRUE
O00148	O00148	ATP-dependent RNA helicase DDX39A [OS=Homo sapiens]	DDX39A	DExD-box helicase 39A(DDX39A)	0	315.111	62	29	216	16	1	427	49.1	5.68	868.9	29	0	15500	14535.1	12431.4	16311	14747.9	12151.9	15500	14178.6	12381.2	15266.8	14253.5	12539.9		0.924116	0.809998	0.0108264	0.00232008	0.0698324	0.0283511	0.867057	TRUE
Q9H9Y6-3	Q9H9Y6	Isoform 3 of DNA-directed RNA polymerase I subunit RPA2 [OS=Homo sapiens]	POLR1B	RNA polymerase I subunit B(POLR1B)	0	170.5	27	27	81	27	1	1173	132.2	7.93	246.7	27	0	9394.1	8720.3	7955	10062.2	8713.8	7538.7	9394.1	8506.43	7922.86	9418.04	8421.67	7779.38		0.89985	0.834687	0.00217826	0.00218081	0.0497611	0.0280673	0.867268	TRUE
Q9BPX3	Q9BPX3	Condensin complex subunit 3 [OS=Homo sapiens]	NCAPG	non-SMC condensin I complex subunit G(NCAPG)	0	236.084	37	32	103	32	1	1015	114.3	5.59	362.39	32	0	12942.7	11371.1	11358.8	13511.7	11047.2	10981.3	12942.7	11092.2	11312.9	12646.7	10676.8	11331.9		0.850706	0.884929	0.0173616	0.00999399	0.0820584	0.0415734	0.867817	TRUE
Q8TC44-1	Q8TC44	POC1 centriolar protein homolog B [OS=Homo sapiens]	POC1B	POC1 centriolar protein B(POC1B)	0.001	8.734	6	3	3	2	1	478	53.6	7.24	9.69	3	1	1458.6	1324.5	1201.8	1517.3	1347.2	1168.3	1458.6	1292.02	1196.95	1420.17	1302.04	1205.6		0.901099	0.834574	0.0189114	0.00677443	0.0855484	0.0360135	0.867837	TRUE
Q8TBB5	Q8TBB5	kelch domain-containing protein 4 [OS=Homo sapiens]	KLHDC4	kelch domain containing 4(KLHDC4)	0	90.909	49	17	44	17	1	520	57.9	5.72	125.08	17	0	3312.6	2883.3	3011.8	3577.5	2945.8	2820	3312.6	2812.59	2999.63	3348.48	2847.04	2910.03		0.849657	0.887194	0.00245808	0.0161015	0.050538	0.0517868	0.868425	TRUE
Q8N6N3	Q8N6N3	UPF0690 protein C1orf52 [OS=Homo sapiens]	C1orf52	chromosome 1 open reading frame 52(C1orf52)	0	62.064	43	8	37	8	1	182	20.6	5.21	126.44	8	0	3080.6	2805.1	2581.8	3256	2811.9	2537.7	3080.6	2736.3	2571.37	3047.56	2717.63	2618.72		0.88998	0.846925	0.00315386	0.00376697	0.053369	0.0316441	0.868452	TRUE
Q9NTJ3-1	Q9NTJ3	Structural maintenance of chromosomes protein 4 [OS=Homo sapiens]	SMC4	structural maintenance of chromosomes 4(SMC4)	0	583.292	59	78	243	78	1	1288	147.1	6.79	905.97	78	0	36824.6	31811	33285.3	39275.8	31525.3	32136.9	36824.6	31030.8	33150.8	36761.4	30468.4	33162.9		0.835746	0.901173	0.0021852	7.817e-05	0.0497813	0.0279509	0.868459	TRUE
O43264	O43264	Centromere/kinetochore protein zw10 homolog [OS=Homo sapiens]	ZW10	zw10 kinetochore protein(ZW10)	0	251.372	52	34	94	34	1	779	88.8	6.27	340.89	34	0	13294.2	11471	11346.4	13717.3	11892	11065.4	13294.2	11189.7	11300.6	12839.1	11493.3	11418.7		0.867971	0.869358	0.0242293	0.0184392	0.0948412	0.0551032	0.868665	TRUE
Q5H9S7	Q5H9S7	DDB1- and CUL4-associated factor 17 [OS=Homo sapiens]	DCAF17	DDB1 and CUL4 associated factor 17(DCAF17)	0	15.281	14	5	8	5	1	520	58.7	7.01	19.7	5	0	233.2	202.5	212.7	257.8	205.4	209.9	233.2	197.534	211.841	241.296	198.514	216.601		0.83467	0.902941	0.010635	0.0391623	0.0691403	0.08214	0.868805	TRUE
Q14674-1	Q14674	Separin [OS=Homo sapiens]	ESPL1	extra spindle pole bodies like 1, separase(ESPL1)	0	195.616	26	39	62	39	1	2120	233	7.55	225.12	39	0	7707.4	7264.9	6209.5	8326	7375.5	6341.3	7707.4	7086.73	6184.42	7792.99	7128.24	6543.75		0.917072	0.821152	0.00543152	0.0172953	0.0587748	0.0533921	0.869112	TRUE
Q13112	Q13112	Chromatin assembly factor 1 subunit B [OS=Homo sapiens]	CHAF1B	chromatin assembly factor 1 subunit B(CHAF1B)	0	127.032	47	19	52	19	1	559	61.5	7.5	175.24	19	0	6023.3	5771.6	4767.7	6406.3	5931.5	4634.5	6023.3	5630.05	4748.44	5996.18	5732.65	4782.46		0.945357	0.792954	0.0251276	0.000305499	0.0962054	0.0226344	0.869156	TRUE
P35232	P35232	Prohibitin [OS=Homo sapiens]	PHB	prohibitin(PHB)	0	144.183	82	18	113	18	1	272	29.8	5.76	362.49	18	0	14933.7	13693.2	12629.2	16044.8	13596.8	12590.7	14933.7	13357.4	12578.2	15017.6	13141	12992.7		0.884713	0.853746	0.0044881	0.00919209	0.0563514	0.0407744	0.86923	TRUE
Q02127	Q02127	Dihydroorotate dehydrogenase (Quinone), mitochondrial [OS=Homo sapiens]	DHODH	dihydroorotate dehydrogenase (quinone)(DHODH)	0	66.338	35	11	20	11	1	395	42.8	9.67	78.11	11	0	5142.4	4702.4	4222.7	5386.4	4707.6	4232.2	5142.4	4587.07	4205.64	5041.57	4549.78	4367.32		0.897179	0.841809	0.0103763	0.0137015	0.0686522	0.0479291	0.869494	TRUE
O15212	O15212	Prefoldin subunit 6 [OS=Homo sapiens]	PFDN6	prefoldin subunit 6(PFDN6)	0	102.868	55	11	55	11	1	129	14.6	8.88	210.31	11	0	5821.4	5181.2	5142.2	6356.6	5193.4	5117.3	5821.4	5054.13	5121.43	5949.66	5019.29	5280.67		0.855778	0.883701	0.00607367	0.0215906	0.0594641	0.0594645	0.86974	TRUE
Q9UKV3-1	Q9UKV3	Apoptotic chromatin condensation inducer in the nucleus [OS=Homo sapiens]	ACIN1	apoptotic chromatin condensation inducer 1(ACIN1)	0	335.125	40	45	176	2	1	1341	151.8	6.43	606.94	45	44	21001.2	18920.8	18047.1	22344.1	19316	17280.2	21001.2	18456.8	17974.2	20913.7	18668.4	17831.9		0.885728	0.854257	0.00227922	0.000747139	0.0499847	0.0265995	0.869993	TRUE
Q8IY37	Q8IY37	Probable ATP-dependent RNA helicase DHX37 [OS=Homo sapiens]	dhx37	DEAH-box helicase 37(DHX37)	0	204.623	34	30	81	30	1	1157	129.5	8.1	296.24	30	0	10700.4	8951	9700.7	11193.6	9320.6	9167.3	10700.4	8731.47	9661.51	10477	9008.13	9459.97		0.837666	0.902919	0.01053	0.0207517	0.068729	0.0582465	0.870293	TRUE
Q6UVJ0	Q6UVJ0	Spindle assembly abnormal protein 6 homolog [OS=Homo sapiens]	SASS6	SAS-6 centriolar assembly protein(SASS6)	0	123.692	40	21	52	21	1	657	74.4	7.55	179.41	21	0	4636.6	4224.2	3840.1	4893.9	4198.8	3915.7	4636.6	4120.6	3824.59	4580.6	4058.04	4040.71		0.887323	0.853328	0.00647274	0.026206	0.0602852	0.0657267	0.870326	TRUE
Q8IY81	Q8IY81	pre-rRNA processing protein FTSJ3 [OS=Homo sapiens]	FTSJ3	FtsJ homolog 3(FTSJ3)	0	247.57	44	31	100	31	1	847	96.5	8.4	416.47	31	0	12518.9	11274.5	11021.1	13814.3	11684.3	10700	12518.9	10998	10976.6	12929.9	11292.6	11041.6		0.875898	0.865194	0.0246932	0.0143974	0.0954758	0.0490489	0.870546	TRUE
Q86UA1	Q86UA1	Pre-mRNA-processing factor 39 [OS=Homo sapiens]	PRPF39	pre-mRNA processing factor 39(PRPF39)	0	69.125	22	13	30	13	1	669	78.4	5.4	86.79	13	0	3425.6	3171.7	2829.5	3612.4	3243.1	2722	3425.6	3093.91	2818.07	3381.14	3134.38	2808.9		0.915018	0.826676	0.0106283	0.0014772	0.0692061	0.0274854	0.870847	TRUE
P52435	P52435	DNA-directed RNA polymerase II subunit RPB11-a [OS=Homo sapiens]	POLR2J	RNA polymerase II subunit J(POLR2J)	0	30.029	31	4	7	4	1	117	13.3	5.86	31.21	4	0	2815.3	2495.6	2394.7	2990.4	2605.8	2365.1	2815.3	2434.39	2385.03	2798.96	2518.44	2440.61		0.882188	0.859532	0.016347	0.00535331	0.0802616	0.0333275	0.87086	TRUE
Q06265-2	Q06265	Isoform 2 of Exosome complex component RRP45 [OS=Homo sapiens]	EXOSC9	exosome component 9(EXOSC9)	0	74.901	23	10	31	10	1	456	50.8	5.3	109.07	10	0	3436	3341.2	2689.7	3626.7	3392.6	2600.5	3436	3259.26	2678.83	3394.53	3278.86	2683.52		0.957191	0.785058	0.0237415	0.000807224	0.0938253	0.0266611	0.871125	TRUE
Q9P2T1-2	Q9P2T1	Isoform 2 of GMP reductase 2 [OS=Homo sapiens]	GMPR2	guanosine monophosphate reductase 2(GMPR2)	0	78.927	41	13	35	10	1	366	39.8	7.65	123.12	13	2	3488.6	3233.9	3063.5	3841.6	3233.1	2928.1	3488.6	3154.59	3051.12	3595.67	3124.71	3021.58		0.886372	0.85721	0.0185403	0.0118422	0.0846615	0.045151	0.871791	TRUE
Q76FK4	Q76FK4	nucleolar protein 8 [OS=Homo sapiens]	NOL8	nucleolar protein 8(NOL8)	0	258.484	43	48	95	47	1	1167	131.5	7.09	302.56	48	0	9483.7	8745.8	8197.9	9993.6	8640.6	7564.4	9483.7	8531.31	8164.78	9353.83	8350.93	7805.9		0.896202	0.847812	0.0126769	0.0172655	0.0739394	0.0533401	0.872007	TRUE
P54278	P54278	Mismatch repair endonuclease PMS2 [OS=Homo sapiens]	PMS2	PMS1 homolog 2, mismatch repair system component(PMS2)	0	100.689	25	18	40	16	1	862	95.7	6.86	119.36	18	2	2808.1	2746.9	2209.9	3014.3	2777.6	2186.3	2808.1	2679.53	2200.97	2821.33	2684.48	2256.1		0.952852	0.791745	0.00282067	0.00233028	0.0520116	0.0283495	0.872298	TRUE
O95347-1	O95347	structural maintenance of chromosomes protein 2 [OS=Homo sapiens]	SMC2	structural maintenance of chromosomes 2(SMC2)	0	465.091	57	67	216	67	1	1197	135.6	8.43	766.5	67	0	38592.3	31791.5	36142.2	40603.1	32012	34587.5	38592.3	31011.8	35996.2	38003.8	30938.8	35691.7		0.808796	0.935922	0.00163567	0.0177425	0.0475327	0.0540423	0.872359	TRUE
Q9ULR0-1	Q9ULR0	Isoform 2 of Pre-mRNA-splicing factor ISY1 homolog [OS=Homo sapiens]	ISY1	ISY1 splicing factor homolog(ISY1)	0	63.882	36	10	38	10	1	331	37.5	5.78	126.7	10	0	4570	4231.1	3816.7	4889	4297	3768.2	4570	4127.33	3801.28	4576.02	4152.94	3888.5		0.905342	0.84078	0.0009223	0.00358515	0.0454191	0.0312333	0.873061	TRUE
O00311-1	O00311	Cell division cycle 7-related protein kinase [OS=Homo sapiens]	CDC7	cell division cycle 7(CDC7)	0	100.966	42	18	36	18	1	574	63.8	8.73	126.75	18	0	3933.6	3694.2	3326.4	4302.7	3690.4	3316.1	3933.6	3603.6	3312.96	4027.25	3566.68	3421.97		0.900693	0.846007	0.0158291	0.0134653	0.0795228	0.0476089	0.87335	TRUE
Q9UER7-1	Q9UER7	Death domain-associated protein 6 [OS=Homo sapiens]	DAXX	death domain associated protein(DAXX)	0	117.176	34	17	46	17	1	740	81.3	4.87	140.23	17	0	5863.8	5174.7	5407.6	6370	5097.8	5142.4	5863.8	5047.79	5385.75	5962.21	4926.9	5306.58		0.843454	0.904137	0.00701495	0.0121862	0.0613733	0.0458459	0.873795	TRUE
P26358-1	P26358	DNA (cytosine-5)-methyltransferase 1 [OS=Homo sapiens]	DNMT1	DNA methyltransferase 1(DNMT1)	0	394.909	48	65	139	65	1	1616	183.1	7.75	472.93	65	0	14864.5	14590.6	11901.2	15974.3	14665.6	11521.4	14864.5	14232.8	11853.1	14951.7	14173.9	11889.2		0.952728	0.796292	0.00551947	0.000241166	0.0591814	0.0217951	0.87451	TRUE
Q9NVH2	Q9NVH2	Integrator complex subunit 7 [OS=Homo sapiens]	INTS7	integrator complex subunit 7(INTS7)	0	165.386	33	25	64	25	1	962	106.8	8.02	225.69	25	0	4656.4	4189.6	3936	4812.1	4260.1	3777.3	4656.4	4086.85	3920.1	4504.04	4117.28	3897.89		0.895604	0.853452	0.025395	0.0129008	0.0966893	0.0469244	0.874528	TRUE
Q8N9N2-2	Q8N9N2	Isoform 2 of Activating signal cointegrator 1 complex subunit 1 [OS=Homo sapiens]	ASCC1	activating signal cointegrator 1 complex subunit 1(ASCC1)	0	19.929	17	5	9	5	1	357	41.2	5.53	28.98	5	0	2015.4	1805.3	1749.5	2081.5	1823.5	1616.1	2015.4	1761.02	1742.43	1948.25	1762.37	1667.7		0.888927	0.860351	0.0224934	0.0314058	0.0917589	0.072065	0.874639	TRUE
Q6PII3	Q6PII3	Coiled-coil domain-containing protein 174 [OS=Homo sapiens]	CCDC174	coiled-coil domain containing 174(CCDC174)	0	58.938	34	12	24	12	1	467	53.9	6.33	72.54	12	0	4033.4	3649.9	3458.9	4244.1	3620.5	3391.7	4033.4	3560.39	3444.93	3972.4	3499.12	3499.98		0.881799	0.867485	0.00824321	0.00594574	0.0638344	0.0346547	0.874642	TRUE
O43286	O43286	Beta-1,4-galactosyltransferase 5 [OS=Homo sapiens]	B4GALT5	beta-1,4-galactosyltransferase 5(B4GALT5)	0.006	5.221	4	1	1	1	1	388	45.1	8.15	3.31	1	0	108.2	93	97.2	114.3	96.2	93	108.2	90.7191	96.8073	106.983	92.9749	95.9691		0.853665	0.895873	0.00656118	0.00432275	0.0601551	0.0321141	0.874769	TRUE
Q6ZRS2	Q6ZRS2	Helicase SRCAP [OS=Homo sapiens]	SRCAP	Snf2 related CREBBP activator protein(SRCAP)	0	190.779	16	37	76	36	1	3230	343.3	5.96	238.38	37	0	8917.6	8195.1	7649.3	9431	8039.2	7431.3	8917.6	7994.11	7618.4	8827.25	7769.69	7668.55		0.888359	0.861487	0.0145884	0.00176302	0.0773531	0.0275647	0.874923	TRUE
Q92540-4	Q92540	Isoform 4 of Protein SMG7 [OS=Homo sapiens]	SMG7	SMG7, nonsense mediated mRNA decay factor(SMG7)	0	137.248	24	21	67	21	1	1178	131.6	8.81	205.58	21	0	7251.5	6484.3	6247.4	7460.9	6441.7	5960.7	7251.5	6325.27	6222.16	6983.27	6225.74	6151		0.881715	0.869221	0.0276793	0.0215078	0.0999712	0.0593757	0.875468	TRUE
P12755	P12755	Ski oncogene [OS=Homo sapiens]	SKI	SKI proto-oncogene(SKI)	0	56.689	23	12	16	12	1	728	80	7.62	50.96	12	0	1319.2	1129.5	1168	1372.7	1161.1	1136.4	1319.2	1101.8	1163.28	1284.82	1122.17	1172.68		0.854053	0.897059	0.0108765	0.0172211	0.0700459	0.0532829	0.875556	TRUE
O94913	O94913	Pre-mRNA cleavage complex 2 protein Pcf11 [OS=Homo sapiens]	PCF11	PCF11 cleavage and polyadenylation factor subunit(PCF11)	0	233.923	34	39	104	39	1	1555	172.9	8.48	350.92	39	0	10737.2	9742.5	9395.9	11650	9908.6	9168	10737.2	9503.56	9357.94	10904.2	9576.42	9460.7		0.881643	0.869567	0.00502126	0.00479019	0.0582438	0.0328836	0.875605	TRUE
P57105	P57105	Synaptojanin-2-binding protein [OS=Homo sapiens]	SYNJ2BP	synaptojanin 2 binding protein(SYNJ2BP)	0	21.01	24	3	6	3	1	145	15.9	6.3	19.67	3	0	129.1	115.1	115.4	142.2	120	112.5	129.1	112.277	114.934	133.097	115.977	116.092		0.870546	0.881115	0.024793	0.0173565	0.0956368	0.0534005	0.875831	TRUE
Q9NTX5	Q9NTX5	Ethylmalonyl-CoA decarboxylase [OS=Homo sapiens]	ECHDC1	ethylmalonyl-CoA decarboxylase 1(ECHDC1)	0	126.541	56	14	71	14	1	307	33.7	8.21	230.92	14	0	6565.1	6119.8	5526.3	7023.2	6009	5556.5	6565.1	5969.71	5503.98	6573.59	5807.55	5733.9		0.89638	0.855327	0.0139296	0.0143367	0.0762696	0.0489233	0.875853	TRUE
Q86U44	Q86U44	N6-adenosine-methyltransferase 70 kDa subunit [OS=Homo sapiens]	mettl3	methyltransferase like 3(METTL3)	0	156.376	49	20	65	20	1	580	64.4	6.42	244.26	20	0	7786.8	7216.4	6425.9	8152.3	7258.9	6359	7786.8	7039.42	6399.94	7630.41	7015.55	6562.02		0.911641	0.840746	0.0132206	0.00831024	0.0747774	0.0392553	0.876194	TRUE
Q9BZJ0	Q9BZJ0	Crooked neck-like protein 1 [OS=Homo sapiens]	CRNKL1	crooked neck pre-mRNA splicing factor 1(CRNKL1)	0	153.05	32	27	76	27	1	848	100.4	8	276.77	27	0	11472.1	10690.7	9608.2	12241.4	10756.6	9486.7	11472.1	10428.5	9569.39	11457.7	10396	9789.57		0.908184	0.84427	0.000285054	0.00379662	0.0397336	0.0316667	0.876227	TRUE
Q86TA1	Q86TA1	MOB kinase activator 3B [OS=Homo sapiens]	MOB3B	MOB kinase activator 3B(MOB3B)	0	13.482	14	3	6	3	1	216	25.4	8.43	18.85	3	0	925.9	774.6	840.6	966.3	800	818.3	925.9	755.603	837.204	904.439	773.18	844.425		0.835246	0.918753	0.00835634	0.0224073	0.063632	0.0606774	0.876999	TRUE
Q9NYJ1-2	Q9NYJ1	Isoform 2 of Cytochrome c oxidase assembly factor 4 homolog, mitochondrial [OS=Homo sapiens]	COA4	cytochrome c oxidase assembly factor 4 homolog(COA4)	0	61.305	59	7	20	7	1	96	11.3	6.67	86.06	7	0	2475	2232	2115.9	2630.6	2285	2103.5	2475	2177.26	2107.35	2462.19	2208.4	2170.66		0.888289	0.866486	0.00370543	0.00946372	0.0547099	0.0411362	0.877387	TRUE
Q16222-2	Q16222	Isoform AGX1 of UDP-N-acetylhexosamine pyrophosphorylase [OS=Homo sapiens]	UAP1	UDP-N-acetylglucosamine pyrophosphorylase 1(UAP1)	0	288.053	65	31	155	29	1	505	57	6.38	561.02	31	2	19079.2	16783.6	17274.6	20898.1	17395.6	16877.8	19079.2	16372	17204.8	19560.2	16812.4	17416.6		0.858822	0.896013	0.0139958	0.0166857	0.0763274	0.0526162	0.877417	TRUE
O75061-2	O75061	Isoform 2 of Putative tyrosine-protein phosphatase auxilin [OS=Homo sapiens]	DNAJC6	DnaJ heat shock protein family (Hsp40) member C6(DNAJC6)	0	110.869	23	19	38	19	1	970	105.6	7.47	125.47	19	0	4179.7	3683.2	3654.6	4347.7	3787.1	3473	4179.7	3592.87	3639.84	4069.37	3660.14	3583.88		0.879252	0.875701	0.0164172	0.0142464	0.0803661	0.0487974	0.877476	TRUE
Q6P1R4	Q6P1R4	tRNA-dihydrouridine(16/17) synthase [NAD(P)(+)]-like [OS=Homo sapiens]	DUS1L	dihydrouridine synthase 1 like(DUS1L)	0	67.143	39	13	24	13	1	473	53.2	8.29	78.35	13	0	3526	3213.6	2991	3698	3298.9	2869.9	3526	3134.79	2978.92	3461.26	3188.31	2961.52		0.904945	0.850182	0.0156206	0.00407559	0.0792006	0.0319216	0.877564	TRUE
Q9UBB9-1	Q9UBB9	Tuftelin-interacting protein 11 [OS=Homo sapiens]	TFIP11	tuftelin interacting protein 11(TFIP11)	0	196.024	45	31	92	31	1	837	96.8	5.67	316.56	31	0	11863.4	10950.9	10031.7	12912.9	11173.1	10241.8	11863.4	10682.3	9991.17	12086.2	10798.5	10568.8		0.896917	0.858466	0.0102045	0.0317767	0.0682288	0.0726324	0.877692	TRUE
Q969Z0-1	Q969Z0	Protein TBRG4 [OS=Homo sapiens]	TBRG4	transforming growth factor beta regulator 4(TBRG4)	0	173.096	57	25	76	25	1	631	70.7	7.42	284.04	25	0	7074.3	5967.3	6650.5	7633.3	6101.4	6417.8	7074.3	5820.95	6623.63	7144.63	5896.85	6622.69		0.824099	0.931598	0.00170729	0.00518932	0.0480846	0.0333154	0.877848	TRUE
Q7L2E3-2	Q7L2E3	Isoform 2 of Putative ATP-dependent RNA helicase DHX30 [OS=Homo sapiens]	DHX30	DExH-box helicase 30(DHX30)	0	345.958	61	59	159	59	1	1222	136	8.6	537.54	59	0	20992.4	17714.2	19283.1	21906.7	18189.2	18243.2	20992.4	17279.8	19205.2	20504.3	17579.4	18825.6		0.840047	0.916479	0.00736418	0.0303863	0.0616104	0.0708123	0.878263	TRUE
O15226-2	O15226	Isoform 2 of NF-kappa-B-repressing factor [OS=Homo sapiens]	NKRF	NFKB repressing factor(NKRF)	0	258.178	54	41	131	41	1	705	79.4	8.88	449.12	41	0	15517.6	14623.5	13040.7	16600.6	14906.8	12501.4	15517.6	14264.9	12988	15537.9	14407.1	12900.5		0.923248	0.833623	0.00361174	0.00030203	0.0543015	0.022999	0.878436	TRUE
P11940-1	P11940	Polyadenylate-binding protein 1 [OS=Homo sapiens]	PABPC1	poly(A) binding protein cytoplasmic 1(PABPC1)	0	427.56	74	43	519	27	1	636	70.6	9.5	1574.25	43	5	28962.7	27292.9	24507.3	30919.7	27756.5	23138.7	28962.7	26623.5	24408.3	28940.3	26826	23877.4	Acetyl [N-Term]	0.923087	0.833907	0.00208505	0.00303858	0.0507321	0.0298558	0.878497	TRUE
Q99598	Q99598	Translin-associated protein X [OS=Homo sapiens]	TSNAX	translin associated factor X(TSNAX)	0	202.451	68	21	104	21	1	290	33.1	6.55	380.29	21	0	14821.8	14365.6	11887.1	15633.7	14317.1	11698.9	14821.8	14013.3	11839.1	14632.9	13837.1	12072.4		0.945535	0.811806	0.024961	0.00292059	0.0959699	0.0295073	0.87867	TRUE
O95747	O95747	Serine/threonine-protein kinase OSR1 [OS=Homo sapiens]	OXSR1	oxidative stress responsive 1(OXSR1)	0	151.638	48	25	76	25	1	527	58	6.43	235.72	25	0	9170.9	8804.1	7432.4	9664.2	8963.9	7136	9170.9	8588.18	7402.38	9045.52	8663.39	7363.82		0.947034	0.810598	0.0222015	0.00144237	0.0910651	0.0275221	0.878816	TRUE
Q5VYK3	Q5VYK3	Proteasome-associated protein ECM29 homolog [OS=Homo sapiens]	KIAA0368	KIAA0368(KIAA0368)	0	586.097	47	71	298	71	1	1845	204.2	7.12	1072.94	71	0	32545.5	30428.5	26914.4	34483.9	31299.7	26379.9	32545.5	29682.2	26805.7	32276.3	30250.4	27222.1		0.924575	0.833481	0.0161362	0.00210367	0.0801836	0.028131	0.879028	TRUE
P52209	P52209	6-phosphogluconate dehydrogenase, decarboxylating [OS=Homo sapiens]	PGD	phosphogluconate dehydrogenase(PGD)	0	327.081	73	33	442	33	1	483	53.1	7.23	1394	33	0	38129.2	33853.6	35422.2	42272.1	33739	34584.1	38129.2	33023.3	35279.1	39565.9	32607.9	35688.2		0.844728	0.913408	0.0150234	0.0459316	0.0780497	0.0904554	0.879068	TRUE
Q14687	Q14687	Genetic suppressor element 1 [OS=Homo sapiens]	GSE1	Gse1 coiled-coil protein(GSE1)	0	226.443	40	37	116	37	1	1217	136.1	7.74	375.04	37	0	10170.3	10034.1	8176.7	10860	10114.4	7798.2	10170.3	9788.01	8143.67	10164.8	9775.32	8047.16		0.962049	0.796203	0.000321823	0.000543594	0.0395026	0.0258412	0.879126	TRUE
P46776	P46776	60S ribosomal protein L27a [OS=Homo sapiens]	RPL27A	ribosomal protein L27a(RPL27A)	0	60.807	43	9	49	9	1	148	16.6	11	148.01	9	0	11933.7	10875.6	10520.9	12858.7	11016.6	10130.7	11933.7	10608.9	10478.4	12035.5	10647.3	10454.1		0.88681	0.873309	0.00160467	0.00118582	0.0474704	0.0274709	0.88006	TRUE
Q9Y6A5	Q9Y6A5	Transforming acidic coiled-coil-containing protein 3 [OS=Homo sapiens]	TACC3	transforming acidic coiled-coil containing protein 3(TACC3)	0	330.857	54	40	130	40	1	838	90.3	5.05	536.44	40	0	16790.3	15793.3	13581.3	17649.6	16197.1	13619.8	16790.3	15406	13526.4	16519.7	15654.1	14054.6		0.932454	0.828011	0.0256081	0.0105614	0.097051	0.0426187	0.880233	TRUE
Q53FT3	Q53FT3	Protein Hikeshi [OS=Homo sapiens]	HIKESHI	Hikeshi, heat shock protein nuclear import factor(HIKESHI)	0	29.397	24	4	10	4	1	197	21.6	5.45	38.18	4	0	2160.2	1917	1961.1	2294.5	1979.5	1790.8	2160.2	1869.98	1953.18	2147.61	1913.14	1847.97		0.878201	0.882386	0.00726007	0.0410587	0.0616169	0.0845224	0.880293	TRUE
O60306	O60306	Intron-binding protein aquarius [OS=Homo sapiens]	AQR	aquarius intron-binding spliceosomal factor(AQR)	0	218.07	34	44	88	42	1	1485	171.2	6.37	267.5	44	2	15396	14069.3	13324.5	16311.8	14342	12752.4	15396	13724.2	13270.7	15267.6	13861.2	13159.5		0.899616	0.861942	0.00370001	0.00160603	0.0547282	0.0275167	0.880779	TRUE
P63279	P63279	SUMO-conjugating enzyme ubc9 [OS=Homo sapiens]	UBE2I	ubiquitin conjugating enzyme E2 I(UBE2I)	0	118.054	54	9	71	9	1	158	18	8.66	212.95	9	0	9213.6	8760.9	7580.2	9769.5	8983.8	7348.4	9213.6	8546.04	7549.58	9144.08	8682.62	7583		0.938499	0.824319	0.017933	0.000571645	0.0831816	0.0258308	0.881409	TRUE
Q15020	Q15020	Squamous cell carcinoma antigen recognized by T-cells 3 [OS=Homo sapiens]	SART3	squamous cell carcinoma antigen recognized by T-cells 3(SART3)	0	341.235	62	53	147	52	1	963	109.9	5.57	526.42	53	0	20575.4	19142.3	17697.4	22428.5	19811.2	17287	20575.4	18672.8	17625.9	20992.7	19147	17838.9		0.90983	0.853174	0.0272443	0.00584061	0.099228	0.0345314	0.881502	TRUE
Q15154-1	Q15154	Pericentriolar material 1 protein [OS=Homo sapiens]	PCM1	pericentriolar material 1(PCM1)	0	492.254	42	72	156	71	1	2024	228.4	5.02	610.28	72	0	17491.5	16388.9	14848.2	18820	16547.6	14670.2	17491.5	15987	14788.2	17615.2	15992.8	15138.6		0.910932	0.852452	0.00156439	0.00510521	0.0469545	0.0332425	0.881692	TRUE
Q969E2-1	Q969E2	Secretory carrier-associated membrane protein 4 [OS=Homo sapiens]	SCAMP4	secretory carrier membrane protein 4(SCAMP4)	0.008	4.26	5	1	2	1	1	229	25.7	8.82	8.27	1	0	610.9	537.3	537.3	648.4	550.6	539.1	610.9	524.123	535.129	606.891	532.141	556.311		0.867361	0.896247	0.00306639	0.0278988	0.0534279	0.0676614	0.881804	TRUE
O43156	O43156	TELO2-interacting protein 1 homolog [OS=Homo sapiens]	TTI1	TELO2 interacting protein 1(TTI1)	0	154.64	29	23	64	23	1	1089	122	5.97	226.23	23	0	9124.5	8069.7	8023.1	9535.8	8170.3	7829.7	9124.5	7871.79	7990.69	8925.34	7896.39	8079.67		0.873591	0.890333	0.00764701	0.011927	0.0616559	0.0452643	0.881962	TRUE
Q9H1B7	Q9H1B7	interferon regulatory factor 2-binding protein-like [OS=Homo sapiens]	IRF2BPL	interferon regulatory factor 2 binding protein like(IRF2BPL)	0	104.582	30	17	44	15	1	796	82.6	8.24	147.89	17	2	6053.8	5556.8	5184.2	6386.4	5603.3	5062.9	6053.8	5420.52	5163.26	5977.56	5415.45	5224.54		0.900644	0.863394	0.0040613	0.0035235	0.0548442	0.0310581	0.882019	TRUE
Q8TEQ6	Q8TEQ6	gem-associated protein 5 [OS=Homo sapiens]	GEMIN5	gem nuclear organelle associated protein 5(GEMIN5)	0	465.807	53	71	233	71	1	1508	168.5	6.62	822.45	71	0	28229.8	26039.3	24310.6	29861.7	26494.4	23256.3	28229.8	25400.7	24212.4	27950	25606.2	23998.8		0.907921	0.858158	0.00447337	0.0019457	0.0564248	0.0274467	0.88304	TRUE
Q8N6M0	Q8N6M0	OTU domain-containing protein 6B [OS=Homo sapiens]	OTUD6B	OTU domain containing 6B(OTUD6B)	0	102.273	65	15	32	15	1	293	33.8	6.05	125.56	15	0	3054	2986.1	2544.2	3233.1	2978	2348.4	3054	2912.86	2533.92	3026.12	2878.16	2423.37		0.952452	0.815328	0.0228957	0.010153	0.0924371	0.0418746	0.88389	TRUE
Q9H7X7	Q9H7X7	Intraflagellar transport protein 22 homolog [OS=Homo sapiens]	IFT22	intraflagellar transport 22(IFT22)	0.001	9.472	16	2	3	2	1	185	20.8	5.15	9.2	2	0	305.2	264.2	280.9	327	271.2	272.4	305.2	257.72	279.765	306.066	262.108	281.097		0.850413	0.917541	0.00238378	0.000991473	0.0503963	0.0269996	0.883977	TRUE
P04181-1	P04181	Ornithine aminotransferase, mitochondrial [OS=Homo sapiens]	OAT	ornithine aminotransferase(OAT)	0	239.235	85	29	130	28	1	439	48.5	7.03	451.16	29	1	13796.2	12497.3	12804.2	15201	12483.8	12167.9	13796.2	12190.8	12752.5	14227.9	12065.3	12556.4		0.865545	0.903111	0.0139369	0.0291633	0.0762589	0.0692576	0.884328	TRUE
Q9BVP2	Q9BVP2	Guanine nucleotide-binding protein-like 3 [OS=Homo sapiens]	GNL3	G protein nucleolar 3(GNL3)	0	202.42	52	28	104	27	1	549	62	9.16	359.65	28	1	14040.5	12284.5	12772.7	14679	12685.1	11807.9	14040.5	11983.2	12721.1	13739.3	12259.8	12184.9		0.872687	0.896551	0.0131087	0.0428781	0.0746062	0.0869403	0.884619	TRUE
Q6ZU65-1	Q6ZU65	Ubinuclein-2 [OS=Homo sapiens]	UBN2	ubinuclein 2(UBN2)	0	140.153	25	24	73	24	1	1347	146	9.19	255.62	24	0	3766.8	3604	3280.9	4121.6	3625.2	3103.7	3766.8	3515.61	3267.65	3857.74	3503.67	3202.79		0.920616	0.848632	0.0222035	0.0092379	0.0910277	0.0408015	0.884624	TRUE
Q7Z2T5-1	Q7Z2T5	TRMT1-like protein [OS=Homo sapiens]	TRMT1L	tRNA methyltransferase 1 like(TRMT1L)	0	280.892	65	40	118	40	1	733	81.7	7.88	387.15	40	0	12231.6	11810.9	10160.3	12944.3	11906.7	9638.5	12231.6	11521.2	10119.3	12115.6	11507.5	9946.22		0.945847	0.824138	0.00775337	0.00235838	0.0623301	0.0283557	0.884993	TRUE
O15287	O15287	Fanconi anemia group G protein [OS=Homo sapiens]	FANCG	Fanconi anemia complementation group G(FANCG)	0	39.643	16	8	10	8	1	622	68.5	5.47	33.65	8	0	1274.4	1184.5	1080.6	1347	1151.5	1107.4	1274.4	1155.45	1076.23	1260.77	1112.9	1142.75		0.894752	0.875283	0.0269179	0.0431581	0.0988272	0.0872284	0.885017	TRUE
Q96NB3	Q96NB3	zinc finger protein 830 [OS=Homo sapiens]	ZNF830	zinc finger protein 830(ZNF830)	0	53.316	37	11	37	10	1	372	42	5.31	91.08	11	0	1512.2	1362.3	1337.4	1628.8	1392.3	1326.6	1512.2	1328.89	1332	1524.53	1345.62	1368.95		0.880722	0.889428	0.00327655	0.0131952	0.0531485	0.0472636	0.885075	TRUE
Q16644	Q16644	MAP kinase-activated protein kinase 3 [OS=Homo sapiens]	MAPKAPK3	mitogen-activated protein kinase-activated protein kinase 3(MAPKAPK3)	0	57.704	30	9	45	8	1	382	43	7.28	169.13	9	0	3109.1	2641.6	2906.4	3308.4	2718.7	2798.3	3109.1	2576.81	2894.66	3096.6	2627.56	2887.64		0.838643	0.931772	0.00271263	0.00114418	0.0514024	0.0277573	0.885207	TRUE
Q9BZE4	Q9BZE4	Nucleolar GTP-binding protein 1 [OS=Homo sapiens]	GTPBP4	GTP binding protein 4(GTPBP4)	0	231.719	56	31	108	31	1	634	73.9	9.5	372.06	31	0	15299.1	14630.7	12475.3	16122.1	14860.2	12354.6	15299.1	14271.9	12424.9	15090	14362	12749		0.942242	0.828387	0.016417	0.00542594	0.0804131	0.0333256	0.885315	TRUE
Q96QU8	Q96QU8	Exportin-6 [OS=Homo sapiens]	XPO6	exportin 6(XPO6)	0	78.578	17	19	32	19	1	1125	128.8	6.35	104.57	19	0	4140.5	3697.5	3751.1	4390.2	3823.7	3467.1	4140.5	3606.82	3735.95	4109.15	3695.51	3577.79		0.885169	0.886551	0.00971765	0.0284195	0.0673844	0.06826	0.88586	TRUE
O15381-1	O15381	Nuclear valosin-containing protein-like [OS=Homo sapiens]	NVL	nuclear VCP-like(NVL)	0	212.92	50	38	82	38	1	856	95	6.48	265.51	38	0	7466.7	7012.1	6304.8	7883.7	7127.8	6106	7466.7	6840.13	6279.33	7379	6888.84	6300.94		0.924777	0.847402	0.00797388	0.00158581	0.0627533	0.0275723	0.886089	TRUE
Q9UQ35	Q9UQ35	serine/arginine repetitive matrix protein 2 [OS=Homo sapiens]	SRRM2	serine/arginine repetitive matrix 2(SRRM2)	0	609.813	33	68	381	62	1	2752	299.4	12.06	1315.41	68	6	29896.8	26134.6	27913.7	32167.2	26077.4	27059.5	29896.8	25493.6	27800.9	30107.9	25203.2	27923.4		0.84488	0.928666	0.00148507	0.00323547	0.0494461	0.0301342	0.886773	TRUE
Q9P258	Q9P258	Protein RCC2 [OS=Homo sapiens]	RCC2	regulator of chromosome condensation 2(RCC2)	0	397.519	72	34	368	34	1	522	56	8.78	1275.9	34	0	39039	37096	32257.2	40848.3	37451	31553.6	39039	36186.2	32126.9	38233.3	36195.5	32561		0.93671	0.837142	0.0260886	0.00524756	0.0975683	0.0335061	0.886926	TRUE
Q6P1X5	Q6P1X5	Transcription initiation factor TFIID subunit 2 [OS=Homo sapiens]	TAF2	TATA-box binding protein associated factor 2(TAF2)	0	104.54	24	22	38	22	1	1199	136.9	8.19	134.26	22	0	2699.6	2512.2	2490.1	2967.5	2531.6	2273.9	2699.6	2450.59	2480.04	2777.53	2446.73	2346.5		0.89414	0.881217	0.0176302	0.0521061	0.0826629	0.098172	0.887678	TRUE
Q15397	Q15397	Pumilio homolog 3 [OS=Homo sapiens]	PUM3	pumilio RNA binding family member 3(PUM3)	0	195.869	45	29	104	28	1	648	73.5	9.64	297.47	29	1	15117.3	14587.5	12817.3	16288.9	14867.7	12162.4	15117.3	14229.7	12765.5	15246.1	14369.3	12550.7		0.94189	0.833774	0.0113861	0.00245398	0.0712629	0.0287077	0.887832	TRUE
O95059	O95059	Ribonuclease P protein subunit p14 [OS=Homo sapiens]	RPP14	ribonuclease P/MRP subunit p14(RPP14)	0	20.179	40	4	6	4	1	124	13.7	7.75	21.92	4	0	2162.6	1997.4	1842.4	2267.6	2024.6	1812.2	2162.6	1948.41	1834.96	2122.43	1956.73	1870.06		0.911344	0.864641	0.0114583	0.00835184	0.0714968	0.0392938	0.887992	TRUE
Q6Y7W6-1	Q6Y7W6	GRB10-interacting GYF protein 2 [OS=Homo sapiens]	GIGYF2	GRB10 interacting GYF protein 2(GIGYF2)	0	222.936	32	32	79	30	1	1299	150	5.54	283.4	32	0	10136.8	9013.1	9522.4	10946.3	8847.1	9087.9	10136.8	8792.05	9483.93	10245.5	8550.5	9378.04		0.850862	0.925408	0.00750844	0.00981986	0.0617494	0.0414146	0.888135	TRUE
Q8TEK3	Q8TEK3	Histone-lysine N-methyltransferase, H3 lysine-79 specific [OS=Homo sapiens]	DOT1L	DOT1 like histone lysine methyltransferase(DOT1L)	0	102.86	16	21	44	21	1	1739	184.7	9.33	142.86	21	0	3467.3	3220.2	2968.4	3671.4	3277.2	2906.4	3467.3	3141.22	2956.41	3436.36	3167.33	2999.19		0.913798	0.862672	0.00459525	0.0030866	0.0570866	0.0299696	0.888235	TRUE
Q9Y3A2	Q9Y3A2	Probable U3 small nucleolar RNA-associated protein 11 [OS=Homo sapiens]	UTP11	UTP11, small subunit processome component homolog (S. cerevisiae)(UTP11)	0	50.74	41	13	20	13	1	253	30.4	10.15	65.27	13	0	3452.4	3153.6	3089.7	3760.2	3268.8	2979.5	3452.4	3076.26	3077.22	3519.48	3159.21	3074.62		0.894375	0.882379	0.0203493	0.0066347	0.088266	0.0358736	0.888377	TRUE
P49327	P49327	Fatty acid synthase [OS=Homo sapiens]	FASN	fatty acid synthase(FASN)	0	1232.34	62	125	999	123	1	2511	273.3	6.44	3436.43	125	2	120425	102227	114825	128424	104095	109659	120425	99719.7	114361	120203	100606	113160		0.832511	0.945531	0.000513143	0.00857604	0.0398121	0.039601	0.889021	TRUE
Q9BV38	Q9BV38	WD repeat-containing protein 18 [OS=Homo sapiens]	WDR18	WD repeat domain 18(WDR18)	0	95.23	37	14	51	14	1	432	47.4	6.7	161.84	14	0	6797.7	6552.8	5769.6	7256.2	6624.9	5450.6	6797.7	6392.09	5746.29	6791.67	6402.8	5624.62		0.941537	0.83675	0.000239247	0.00300206	0.0378379	0.0297457	0.889143	TRUE
Q8IX12	Q8IX12	Cell division cycle and apoptosis regulator protein 1 [OS=Homo sapiens]	CCAR1	cell division cycle and apoptosis regulator 1(CCAR1)	0	316.102	33	37	178	37	1	1150	132.7	5.76	546.07	37	0	20612.2	19244.4	17555	21756.7	19506.9	17209	20612.2	18772.4	17484.1	20363.9	18852.9	17758.4		0.918227	0.860075	0.0060149	0.00413916	0.0593124	0.0319329	0.889151	TRUE
O15240	O15240	Neurosecretory protein VGF [OS=Homo sapiens]	VGF	VGF nerve growth factor inducible(VGF)	0	19.446	7	3	4	3	1	615	67.2	4.78	16.81	3	0	192.8	160.4	181	206.4	172.5	177.7	192.8	156.466	180.269	193.187	166.717	183.373		0.837291	0.94211	0.0256566	0.0190438	0.0971903	0.0559744	0.889701	TRUE
Q13546	Q13546	Receptor-interacting serine/threonine-protein kinase 1 [OS=Homo sapiens]	RIPK1	receptor interacting serine/threonine kinase 1(RIPK1)	0	156.486	40	22	86	2	1	671	75.9	6.33	253.69	22	20	7964.8	7016.2	7084.5	8355.2	7209.3	7000.9	7964.8	6844.13	7055.88	7820.32	6967.61	7224.41		0.874985	0.904668	0.00914915	0.0210754	0.0659444	0.0587341	0.889826	TRUE
Q8N6H7	Q8N6H7	ADP-ribosylation factor GTPase-activating protein 2 [OS=Homo sapiens]	ARFGAP2	ADP ribosylation factor GTPase activating protein 2(ARFGAP2)	0	126.808	40	20	60	20	1	521	56.7	7.99	178.1	20	0	8105.9	7161.6	7428.7	8456.3	6977.6	7156.7	8105.9	6985.96	7398.69	7914.94	6743.68	7385.18		0.856986	0.92279	0.0176494	0.023123	0.0827056	0.0617815	0.889888	TRUE
Q15910-2	Q15910	Isoform 2 of Histone-lysine N-methyltransferase EZH2 [OS=Homo sapiens]	EZH2	enhancer of zeste 2 polycomb repressive complex 2 subunit(EZH2)	0	184.88	49	28	77	1	1	751	86	7.21	291.24	28	26	7193.6	7077.3	6059.1	7803.5	7119.7	5804.7	7193.6	6903.73	6034.62	7303.94	6881.01	5990.02		0.950833	0.829427	0.0240777	0.00230806	0.0944729	0.0282884	0.89013	TRUE
Q14692	Q14692	ribosome biogenesis protein BMS1 homolog [OS=Homo sapiens]	BMS1	BMS1, ribosome biogenesis factor(BMS1)	0	253.934	36	37	91	37	1	1282	145.7	6.44	348.16	37	0	10604.4	10076.4	9405	11448.9	10014.8	8819.8	10604.4	9829.27	9367.01	10716	9679.06	9101.38		0.915009	0.866232	0.0104954	0.0100513	0.0686669	0.0416221	0.890621	TRUE
Q9UHV9	Q9UHV9	Prefoldin subunit 2 [OS=Homo sapiens]	PFDN2	prefoldin subunit 2(PFDN2)	0	129.596	62	10	76	10	1	154	16.6	6.58	288.43	10	0	9069.8	8034.1	8025.3	9404.7	8300.4	7743.4	9069.8	7837.06	7992.88	8802.63	8022.13	7990.61		0.887355	0.89431	0.0250851	0.0194256	0.0961772	0.0564509	0.890833	TRUE
P42229	P42229	Signal transducer and activator of transcription 5A [OS=Homo sapiens]	STAT5A	signal transducer and activator of transcription 5A(STAT5A)	0	329.803	55	38	166	12	1	794	90.6	6.39	652.01	38	26	22483.4	19103.4	20722.3	23391.3	20130.6	19717.9	22483.4	18634.9	20638.6	21893.8	19455.7	20347.4		0.858337	0.923582	0.0248828	0.0356004	0.0957586	0.077598	0.890959	TRUE
Q9NZ71-2	Q9NZ71	Isoform 1 of Regulator of telomere elongation helicase 1 [OS=Homo sapiens]	RTEL1	regulator of telomere elongation helicase 1(RTEL1)	0	44.534	10	11	13	11	1	1400	152.3	8.34	44.02	11	0	1110.3	964.9	1012.3	1161.1	1014.2	955.7	1110.3	941.236	1008.21	1086.77	980.199	986.212		0.874545	0.907765	0.0262039	0.0243497	0.0976442	0.0632708	0.891155	TRUE
Q86WA8	Q86WA8	Lon protease homolog 2, peroxisomal [OS=Homo sapiens]	LONP2	lon peptidase 2, peroxisomal(LONP2)	0	47.118	18	13	17	13	1	852	94.6	7.3	61.45	13	0	2088.3	1898.9	1837.7	2219	1893	1852.8	2088.3	1852.33	1830.28	2076.94	1829.54	1911.95		0.88395	0.898442	0.00276354	0.0359633	0.051889	0.0779759	0.891196	TRUE
O00257-1	O00257	E3 SUMO-protein ligase CBX4 [OS=Homo sapiens]	CBX4	chromobox 4(CBX4)	0	21.236	11	6	17	6	1	560	61.3	9.36	40.7	6	0	1578.6	1463	1442.6	1709.2	1466.5	1341.3	1578.6	1427.12	1436.77	1599.78	1417.34	1384.12		0.894939	0.887526	0.00484613	0.0242871	0.0575102	0.0632078	0.891232	TRUE
Q9C0D4	Q9C0D4	zinc finger protein 518B [OS=Homo sapiens]	ZNF518B	zinc finger protein 518B(ZNF518B)	0	22.56	7	6	6	6	1	1074	119.5	9.45	20.06	6	0	818.6	742.4	740.4	884.2	751.3	723.5	818.6	724.192	737.409	827.595	726.113	746.598		0.881004	0.901477	0.00219749	0.0062276	0.0499231	0.0349119	0.891241	TRUE
Q13685	Q13685	angio-associated migratory cell protein [OS=Homo sapiens]	AAMP	angio associated migratory cell protein(AAMP)	0	90.632	41	14	53	14	1	434	46.7	4.42	177.72	14	0	3798.1	3585.2	3262.1	4047.3	3693.1	3108.4	3798.1	3497.27	3248.92	3788.2	3569.29	3207.64		0.93149	0.851082	0.0190073	0.00140917	0.085559	0.0273972	0.891286	TRUE
O95900	O95900	Probable tRNA pseudouridine synthase 2 [OS=Homo sapiens]	TRUB2	TruB pseudouridine synthase family member 2(TRUB2)	0	39.237	30	9	15	9	1	331	36.7	8.98	50.69	9	0	3251	2976.9	2827.7	3431.7	3024.7	2792.4	3251	2903.89	2816.28	3212.01	2923.3	2881.55		0.901622	0.881606	0.00465943	0.00972939	0.0571928	0.0413085	0.891614	TRUE
O95067	O95067	G2/mitotic-specific cyclin-B2 [OS=Homo sapiens]	CCNB2	cyclin B2(CCNB2)	0	102.494	59	17	32	17	1	398	45.3	8.9	119.44	17	0	5419.1	5077.6	4666.4	5752.3	5123.7	4571.9	5419.1	4953.07	4647.55	5384.05	4951.93	4717.86		0.916862	0.866915	0.00152114	0.00297276	0.0490583	0.0297783	0.891889	TRUE
Q9BRJ7-1	Q9BRJ7	Tudor-interacting repair regulator protein [OS=Homo sapiens]	NUDT16L1	nudix hydrolase 16 like 1(NUDT16L1)	0	35.073	50	8	11	7	1	211	23.3	8.91	44.75	8	1	1379.6	1282.8	1198.9	1434.3	1294.8	1128.1	1379.6	1251.34	1194.06	1342.48	1251.39	1164.12		0.919419	0.866313	0.0274657	0.0167448	0.0996372	0.0527016	0.892866	TRUE
O95071	O95071	E3 ubiquitin-protein ligase UBR5 [OS=Homo sapiens]	UBR5	ubiquitin protein ligase E3 component n-recognin 5(UBR5)	0	408.171	33	66	179	65	1	2799	309.2	5.85	574.38	66	1	22636.2	21835.2	19219.4	24224.6	21917.7	18703.5	22636.2	21299.7	19141.8	22673.8	21182.9	19300.6		0.937599	0.848431	0.0018771	0.000564605	0.0496376	0.0256536	0.893015	TRUE
O00287	O00287	Regulatory factor X-associated protein [OS=Homo sapiens]	rfxap	regulatory factor X associated protein(RFXAP)	0	25.472	18	4	5	4	1	272	28.2	5.54	25.9	4	0	428.7	393.4	389.2	470.5	391.9	389.8	428.7	383.752	387.628	440.38	378.762	402.245		0.87738	0.908861	0.0139089	0.0515241	0.0762072	0.0974774	0.893121	TRUE
P42285	P42285	Superkiller viralicidic activity 2-like 2 [OS=Homo sapiens]	SKIV2L2	Ski2 like RNA helicase 2(SKIV2L2)	0	483.849	51	51	265	50	1	1042	117.7	6.52	863.46	51	1	24056.5	23221.9	20178.6	25345.3	23381.1	19394.1	24056.5	22652.4	20097.1	23722.7	22597.3	20013.3		0.947056	0.839493	0.017417	0.00200744	0.082226	0.0277465	0.893275	TRUE
Q9NVI1-3	Q9NVI1	Fanconi anemia group I protein [OS=Homo sapiens]	FANCI	Fanconi anemia complementation group I(FANCI)	0	305.716	44	50	118	50	1	1328	149.2	6.74	390.33	50	0	13758.4	13202.9	11848.5	14983.3	13379.1	11663	13758.4	12879.1	11800.6	14024.1	12930.6	12035.4		0.92899	0.85795	0.018304	0.00797346	0.0843789	0.0385501	0.89347	TRUE
Q8N999-1	Q8N999	Uncharacterized protein C12orf29 [OS=Homo sapiens]	C12ORF29	chromosome 12 open reading frame 29(C12orf29)	0	45.267	33	9	13	9	1	325	37.5	7.06	44.64	9	0	1393.6	1287.3	1240.4	1466.7	1285.8	1173.3	1393.6	1255.73	1235.39	1372.8	1242.69	1210.76		0.90313	0.884233	0.00828344	0.00997981	0.0637259	0.0415564	0.893682	TRUE
O75529-1	O75529	TAF5-like RNA polymerase II p300/CBP-associated factor-associated factor 65 kDa subunit 5L [OS=Homo sapiens]	TAF5L	TATA-box binding protein associated factor 5 like(TAF5L)	0	80.694	31	13	22	13	1	589	66.1	5.88	82.6	13	0	2366.3	2127	2150.6	2533.9	2201.6	2061.3	2366.3	2074.83	2141.91	2371.68	2127.79	2127.11		0.887007	0.90102	0.00974197	0.00112635	0.0673826	0.027901	0.894014	TRUE
P30260-2	P30260	Isoform 2 of Cell division cycle protein 27 homolog [OS=Homo sapiens]	CDC27	cell division cycle 27(CDC27)	0	210.873	48	31	98	31	1	830	92.6	7.12	358.14	31	0	10252.7	9947.1	8663.4	11051.8	10145.4	8428.5	10252.7	9703.14	8628.4	10344.3	9805.28	8697.59		0.947149	0.841191	0.015513	0.00122906	0.0788498	0.0270986	0.89417	TRUE
Q8N3P4-1	Q8N3P4	Vacuolar protein sorting-associated protein 8 homolog [OS=Homo sapiens]	VPS8	VPS8, CORVET complex subunit(VPS8)	0	114.365	22	24	47	23	1	1428	161.7	5.64	128.56	24	0	4693.3	4369	4110.2	4969	4354.7	4028	4693.3	4261.85	4093.6	4650.89	4208.71	4156.6		0.906505	0.882922	0.00600131	0.00478433	0.059392	0.0328983	0.894713	TRUE
P46781	P46781	40S ribosomal protein S9 [OS=Homo sapiens]	RPS9	ribosomal protein S9(RPS9)	0	84.832	57	16	114	16	1	194	22.6	10.65	298.67	16	0	18679.7	16996.3	17036.6	20172.6	16962	16761.7	18679.7	16579.5	16967.8	18881.2	16393.4	17296.8		0.87785	0.912242	0.00355494	0.0134264	0.0537423	0.0475737	0.895046	TRUE
Q6NXR4	Q6NXR4	TELO2-interacting protein 2 [OS=Homo sapiens]	TTI2	TELO2 interacting protein 2(TTI2)	0	104.299	45	17	37	17	1	508	56.9	7.09	139.12	17	0	4544.4	4070	4113.4	4722.4	4142.1	3859.7	4544.4	3970.18	4096.78	4420.08	4003.24	3982.92		0.889446	0.901302	0.0164335	0.0344387	0.0803979	0.0763406	0.895374	TRUE
P43246-1	P43246	DNA mismatch repair protein MSH2 [OS=Homo sapiens]	MSH2	mutS homolog 2(MSH2)	0	420.402	57	49	172	49	1	934	104.7	5.77	620.37	49	0	32059.5	30427.8	27844	34204.7	31058.2	26482.7	32059.5	29681.5	27731.5	32015	30017	27328.2		0.931705	0.859308	0.00592619	0.00202005	0.0591468	0.0277343	0.895506	TRUE
Q06124	Q06124	tyrosine-protein phosphatase non-receptor type 11 [OS=Homo sapiens]	PTPN11	protein tyrosine phosphatase, non-receptor type 11(PTPN11)	0	252.899	66	33	96	33	1	597	68.4	7.3	374.7	33	0	11408.6	11027	9625	12130.2	11250.5	9287.6	11408.6	10756.6	9586.12	11353.6	10873.3	9584.11		0.950253	0.842194	0.0127413	0.000234265	0.0740527	0.0216471	0.896223	TRUE
Q9H089	Q9H089	Large subunit GTPase 1 homolog [OS=Homo sapiens]	LSG1	large 60S subunit nuclear export GTPase 1(LSG1)	0	174.694	47	30	74	30	1	658	75.2	6.38	260.54	30	0	7765.2	7202.9	6862.1	8202.6	7133	6718.8	7765.2	7026.25	6834.38	7677.49	6893.87	6933.3		0.901405	0.891534	0.0107038	0.00617265	0.0693679	0.0349373	0.89647	TRUE
P06746	P06746	DNA polymerase beta [OS=Homo sapiens]	POLB	DNA polymerase beta(POLB)	0	85.532	46	15	45	15	1	335	38.2	8.95	157.17	15	0	6391.3	6006.6	5585.1	6954.9	6182.7	5566.1	6391.3	5859.29	5562.54	6509.66	5975.43	5743.8		0.917351	0.876395	0.0233435	0.0179365	0.0929219	0.0543514	0.896873	TRUE
O00566	O00566	U3 small nucleolar ribonucleoprotein protein Mpp10 [OS=Homo sapiens]	MPHOSPH10	M-phase phosphoprotein 10(MPHOSPH10)	0	211.914	41	25	77	25	1	681	78.8	4.86	315.76	25	0	12279.6	11725.6	10605.8	12941.1	11750.3	10076.8	12279.6	11438	10563	12112.6	11356.4	10398.5		0.934494	0.85935	0.0132617	0.00463354	0.0747017	0.0327092	0.896922	TRUE
Q16539	Q16539	Mitogen-activated protein kinase 14 [OS=Homo sapiens]	MAPK14	mitogen-activated protein kinase 14(MAPK14)	0	117.356	57	15	47	3	1	360	41.3	5.78	166.02	15	13	6522.6	5879.4	5922.9	7027.6	5955	5934.5	6522.6	5735.21	5898.97	6577.71	5755.36	6123.96		0.877122	0.91776	0.00132604	0.0432508	0.0482537	0.0873084	0.897441	TRUE
P06400	P06400	Retinoblastoma-associated protein [OS=Homo sapiens]	RB1	RB transcriptional corepressor 1(RB1)	0	152.46	28	26	71	26	1	928	106.1	7.94	221.82	26	0	9037	8865	7778.6	9810.7	8956.4	7428	9037	8647.58	7747.18	9182.64	8656.14	7665.15		0.949729	0.845918	0.0244445	0.00352643	0.0952755	0.0309844	0.897824	TRUE
P43366	P43366	Melanoma-associated antigen B1 [OS=Homo sapiens]	MAGEB1	MAGE family member B1(MAGEB1)	0	102.351	49	15	37	13	1	347	39	8.44	149.38	15	1	5789.2	5104.9	5281.3	6154.3	5312.7	5199.2	5789.2	4979.7	5259.96	5760.31	5134.59	5365.19		0.875733	0.919965	0.0118387	0.0136502	0.0724956	0.0478513	0.897849	TRUE
P31939	P31939	bifunctional purine biosynthesis protein purH [OS=Homo sapiens]	ATIC	5-aminoimidazole-4-carboxamide ribonucleotide formyltransferase/IMP cyclohydrolase(ATIC)	0	549.616	81	47	329	47	1	592	64.6	6.71	1242.27	47	0	39308.3	36940.8	33880.4	41299.1	37649.5	32790.1	39308.3	36034.8	33743.5	38655.2	36387.3	33837		0.928923	0.866822	0.0174679	0.00401301	0.0822772	0.0320107	0.897873	TRUE
Q9NUD5	Q9NUD5	Zinc finger CCHC domain-containing protein 3 [OS=Homo sapiens]	ZCCHC3	zinc finger CCHC-type containing 3(ZCCHC3)	0	92.802	46	15	35	14	1	404	43.6	8.53	140.99	15	1	4952	4510.9	4475.4	5268.7	4641.8	4268.7	4952	4400.27	4457.32	4931.41	4486.18	4404.98		0.899128	0.896685	0.00776204	0.0030202	0.0623389	0.0298894	0.897907	TRUE
Q5VUG0	Q5VUG0	Scm-like with four MBT domains protein 2 [OS=Homo sapiens]	SFMBT2	Scm-like with four mbt domains 2(SFMBT2)	0	31.215	13	9	9	9	1	894	100.5	6.55	29.91	9	0	766.3	710.4	666	801.8	721.8	653.2	766.3	692.977	663.31	750.47	697.602	674.054		0.916803	0.881718	0.0166533	0.0111814	0.0808002	0.0438512	0.89926	TRUE
Q5H9F3-3	Q5H9F3	Isoform 3 of BCL-6 corepressor-like protein 1 [OS=Homo sapiens]	BCORL1	BCL6 corepressor-like 1(BCORL1)	0	79.768	14	19	27	18	1	1785	190.5	7.85	81.12	19	0	1805.4	1561.2	1763	1961.8	1569.4	1701	1805.4	1522.91	1755.88	1836.21	1516.79	1755.31		0.834713	0.964185	0.00271246	0.0515426	0.0516373	0.0974675	0.899449	TRUE
Q6PJT7-1	Q6PJT7	Zinc finger CCCH domain-containing protein 14 [OS=Homo sapiens]	ZC3H14	zinc finger CCCH-type containing 14(ZC3H14)	0	248.539	59	36	130	5	1	736	82.8	7.31	454.69	36	30	9915.1	9475.7	8616.6	10693.1	9593.6	8480.6	9915.1	9243.31	8581.79	10008.5	9271.98	8751.35		0.929312	0.869978	0.00478259	0.00553917	0.057419	0.0337688	0.899645	TRUE
P61758	P61758	Prefoldin subunit 3 [OS=Homo sapiens]	VBP1	VHL binding protein 1(VBP1)	0	127.564	61	13	81	13	1	197	22.6	7.11	269.02	13	0	12099.7	10744.8	11202.5	12843.4	11047.4	10742.8	12099.7	10481.3	11157.2	12021.2	10677	11085.8		0.877178	0.922147	0.00503025	0.00318118	0.0581839	0.0300713	0.899663	TRUE
Q9UPW6	Q9UPW6	DNA-binding protein SATB2 [OS=Homo sapiens]	SATB2	SATB homeobox 2(SATB2)	0	99.533	25	14	48	14	1	733	82.5	6.9	148.13	14	0	4226.2	3895.1	3858	4594.3	3959.2	3755.4	4226.2	3799.57	3842.41	4300.18	3826.47	3875.29		0.894405	0.905156	0.007558	0.00987456	0.0613594	0.041454	0.899781	TRUE
Q13618	Q13618	Cullin-3 [OS=Homo sapiens]	CUL3	cullin 3(CUL3)	0	213.825	47	36	69	35	1	768	88.9	8.48	258.74	36	0	12360.7	11424	10920.7	12898.6	11405.5	10596.8	12360.7	11143.8	10876.6	12072.9	11023.1	10935.1		0.907234	0.892694	0.0184396	0.0123198	0.0844363	0.0460536	0.899964	TRUE
P54886	P54886	delta-1-pyrroline-5-carboxylate synthase [OS=Homo sapiens]	ALDH18A1	aldehyde dehydrogenase 18 family member A1(ALDH18A1)	0	261.221	54	37	88	37	1	795	87.2	7.12	333.27	37	0	10773.6	12023.3	12334.7	11653.9	12015.8	11700	10773.6	11728.4	12284.9	10907.8	11613	12073.5		1.07656	1.12347	0.0111867	0.00863418	0.070987	0.0397801	1.10001	TRUE
Q96S38	Q96S38	Ribosomal protein S6 kinase delta-1 [OS=Homo sapiens]	RPS6KC1	ribosomal protein S6 kinase C1(RPS6KC1)	0	107.622	30	25	38	24	1	1066	118.6	4.87	106.3	25	1	4094.4	4763.2	4419.9	4429.6	4742.4	4359.9	4094.4	4646.38	4402.04	4146.03	4583.41	4499.09		1.12006	1.08018	0.0067055	0.0265818	0.0605335	0.066005	1.10012	TRUE
Q06546	Q06546	GA-binding protein alpha chain [OS=Homo sapiens]	GABPA	GA binding protein transcription factor alpha subunit(GABPA)	0	161.424	51	18	60	18	1	454	51.3	4.97	208.9	18	0	5693.7	6546.4	6106.8	6092	6640.3	6002	5693.7	6385.85	6082.13	5702	6417.69	6193.62		1.12354	1.07723	0.000545769	0.0157577	0.039372	0.0512421	1.10038	TRUE
Q3KRA9-2	Q3KRA9	Isoform 2 of Alpha-ketoglutarate-dependent dioxygenase alkB homolog 6 [OS=Homo sapiens]	ALKBH6	alkB homolog 6(ALKBH6)	0	28.211	44	8	12	8	1	266	29.3	8.59	37.95	8	0	1405.8	1594.6	1566	1497.7	1615.2	1458.4	1405.8	1555.49	1559.67	1401.82	1561.05	1504.96		1.11003	1.09154	0.00048941	0.0426632	0.0394599	0.0866327	1.10079	TRUE
Q15758-1	Q15758	Neutral amino acid transporter B(0) [OS=Homo sapiens]	slc1a5	solute carrier family 1 member 5(SLC1A5)	0	110.846	28	12	43	12	1	541	56.6	5.48	157.77	12	0	4430.9	4889.9	5038.3	4674.9	4907.1	4708	4430.9	4769.97	5017.95	4375.62	4742.59	4858.31		1.08017	1.12147	0.0075476	0.0240449	0.0615178	0.0629362	1.10082	TRUE
Q8IWV7-1	Q8IWV7	E3 ubiquitin-protein ligase UBR1 [OS=Homo sapiens]	UBR1	ubiquitin protein ligase E3 component n-recognin 1(UBR1)	0	331.582	36	51	145	51	1	1749	200.1	6.01	509.67	51	0	15777.3	18112.4	17112.5	16744	18123.6	16565.3	15777.3	17668.2	17043.4	15672.1	17516	17094.2		1.11876	1.08548	0.00244487	0.00188372	0.0503925	0.0273705	1.10212	TRUE
Q13952-1	Q13952	Nuclear transcription factor Y subunit gamma [OS=Homo sapiens]	NFYC	nuclear transcription factor Y subunit gamma(NFYC)	0	49.605	18	7	18	7	1	458	50.3	6.1	58.32	7	0	2821.4	3268.3	2994.5	2962.2	3307.8	2881.7	2821.4	3188.14	2982.4	2772.57	3196.91	2973.7		1.14142	1.06474	0.00391032	0.0182499	0.054878	0.0547763	1.10308	TRUE
O43189	O43189	PHD finger protein 1 [OS=Homo sapiens]	PHF1	PHD finger protein 1(PHF1)	0	59.929	27	11	17	11	1	567	62.1	9.01	76.42	11	0	2384.9	2728.1	2647.9	2554	2706	2541.8	2384.9	2661.19	2637.2	2390.5	2615.28	2622.95		1.10493	1.10151	0.00841234	0.000996495	0.063881	0.0270468	1.10322	TRUE
Q9BY43-2	Q9BY43	Isoform 2 of Charged multivesicular body protein 4a [OS=Homo sapiens]	CHMP4A	charged multivesicular body protein 4A(CHMP4A)	0	99.103	42	13	46	12	1	265	29.8	5.14	168.88	13	1	5572.1	6192.6	6355.5	6014.5	6364.7	6007.9	5572.1	6040.72	6329.83	5629.46	6151.32	6199.71		1.08842	1.11855	0.0154568	0.011273	0.07871	0.0440006	1.10349	TRUE
O95684	O95684	FGFR1 oncogene partner [OS=Homo sapiens]	FGFR1OP	FGFR1 oncogene partner(FGFR1OP)	0	152.976	51	18	35	18	1	399	43	4.81	159.49	18	0	3471.1	3886.9	3765.7	3639.5	3950.2	3704.1	3471.1	3791.57	3750.49	3406.51	3817.77	3822.36		1.10639	1.10109	0.00895252	0.0187757	0.0653868	0.0555637	1.10374	TRUE
Q969Q5	Q969Q5	Ras-related protein Rab-24 [OS=Homo sapiens]	RAB24	RAB24, member RAS oncogene family(RAB24)	0	65.863	52	10	27	10	1	203	23.1	6.23	99.81	10	0	4293.3	4866.1	4716.9	4589.8	4986.2	4559	4293.3	4746.76	4697.85	4295.97	4819.04	4704.55		1.11369	1.09467	0.00544156	7.87704e-05	0.0587288	0.0259123	1.10418	TRUE
Q99828	Q99828	calcium and integrin-binding protein 1 [OS=Homo sapiens]	CIB1	calcium and integrin binding 1(CIB1)	0	42.777	51	8	17	8	1	191	21.7	4.78	57.84	8	0	1356.7	1525.9	1465.4	1427.5	1531.8	1472.1	1356.7	1488.48	1459.48	1336.11	1480.45	1519.1		1.10254	1.10612	0.0063436	0.0454211	0.0601728	0.089902	1.10433	TRUE
Q96AE4-2	Q96AE4	Isoform 2 of Far upstream element-binding protein 1 [OS=Homo sapiens]	FUBP1	far upstream element binding protein 1(FUBP1)	0	382.166	49	31	506	2	1	653	68.6	7.31	1701.97	31	0	2608.4	2878	2929.5	2753.6	2921.6	2822.5	2608.4	2807.42	2917.67	2577.32	2823.65	2912.61		1.08588	1.12429	0.0061427	0.00237809	0.0594324	0.0283852	1.10509	TRUE
P29590-13	P29590	Isoform PML-13 of Protein PML [OS=Homo sapiens]	PML	promyelocytic leukemia(PML)	0	234.757	47	32	90	6	1	781	85.7	7.05	337.02	32	0	1095	1231	1216.4	1158.4	1243.3	1167	1095	1200.81	1211.49	1084.24	1201.62	1204.26		1.10241	1.10852	0.00232862	0.00299007	0.0501324	0.0298065	1.10547	TRUE
Q6NYC1-3	Q6NYC1	Isoform 3 of Bifunctional arginine demethylase and lysyl-hydroxylase JMJD6 [OS=Homo sapiens]	JMJD6	arginine demethylase and lysine hydroxylase(JMJD6)	0	123.379	40	16	46	16	1	414	47.6	8.73	183.75	16	0	5527.7	6131.2	6144.5	5750.1	6289.6	5767.8	5527.7	5980.83	6119.68	5381.99	6078.74	5951.94		1.1054	1.1065	0.0225233	0.0346751	0.0918353	0.0765962	1.10595	TRUE
Q9BYN0	Q9BYN0	sulfiredoxin-1 [OS=Homo sapiens]	SRXN1	sulfiredoxin 1(SRXN1)	0	17.605	49	5	6	5	1	137	14.3	8.19	22.11	5	0	504.3	561.6	578	551.4	568.4	566.6	504.3	547.827	575.665	516.1	549.345	584.689		1.07524	1.13716	0.0231858	0.01108	0.0928336	0.0436409	1.1062	TRUE
Q96S59-1	Q96S59	Ran-binding protein 9 [OS=Homo sapiens]	RANBP9	RAN binding protein 9(RANBP9)	0	189.978	43	23	89	20	1	729	77.8	6.79	324.3	23	3	9860.6	11014.3	11056.5	10560.8	11200.8	10769.9	9860.6	10744.2	11011.8	9884.72	10825.3	11113.7		1.09238	1.12055	0.00214573	0.00192995	0.0497084	0.0275076	1.10647	TRUE
Q5T9C2	Q5T9C2	Protein FAM102A [OS=Homo sapiens]	FAM102A	family with sequence similarity 102 member A(FAM102A)	0.001	9.634	11	3	3	2	1	384	41.8	8.56	10.93	3	0	215.3	235.1	240.3	227.1	238.7	239.9	215.3	229.334	239.329	212.562	230.698	247.559		1.07519	1.13796	0.00892196	0.0209165	0.0652796	0.0584894	1.10657	TRUE
O43181	O43181	NADH dehydrogenase [ubiquinone] iron-sulfur protein 4, mitochondrial [OS=Homo sapiens]	NDUFS4	NADH:ubiquinone oxidoreductase subunit S4(NDUFS4)	0	30.89	29	6	13	6	1	175	20.1	10.3	39.55	6	0	2596.3	2901.9	2931.9	2802.9	2890.9	2916.5	2596.3	2830.73	2920.06	2623.46	2793.98	3009.61		1.07758	1.136	0.0124959	0.0169382	0.0734047	0.0529456	1.10679	TRUE
O95674-1	O95674	phosphatidate cytidylyltransferase 2 [OS=Homo sapiens]	CDS2	CDP-diacylglycerol synthase 2(CDS2)	0.001	9.435	9	2	2	2	1	445	51.4	7.09	8.24	2	0	248.5	296.1	272.8	274.3	299.5	261.5	248.5	288.838	271.698	256.74	289.459	269.849		1.1446	1.07186	0.0125526	0.0500727	0.0736849	0.0959677	1.10823	TRUE
P09211	P09211	Glutathione S-transferase P [OS=Homo sapiens]	GSTP1	glutathione S-transferase pi 1(GSTP1)	0	255.685	91	16	262	16	1	210	23.3	5.64	1103.66	16	0	47634.1	52349.1	55196.8	51435.9	52109.9	54174.5	47634.1	51065.2	54973.8	48143.1	50362.9	55904.1		1.059	1.15767	0.0227564	0.0048948	0.0920553	0.0329958	1.10833	TRUE
Q9GZT6	Q9GZT6	Coiled-coil domain-containing protein 90B, mitochondrial [OS=Homo sapiens]	CCDC90B	coiled-coil domain containing 90B(CCDC90B)	0	47.179	33	9	15	9	1	254	29.5	7.55	40.91	9	0	2094.5	2523.1	2173	2216.4	2515.9	2118.1	2094.5	2461.22	2164.22	2074.51	2431.56	2185.72		1.17361	1.0434	0.00243384	0.0253307	0.0506731	0.0645952	1.1085	TRUE
P51668	P51668	Ubiquitin-conjugating enzyme E2 D1 [OS=Homo sapiens]	UBE2D1	ubiquitin conjugating enzyme E2 D1(UBE2D1)	0	17.454	24	3	7	2	1	147	16.6	7.42	28.17	3	0	1301.6	1446.9	1442	1362.3	1499.2	1376.8	1301.6	1411.41	1436.17	1275.09	1448.94	1420.76		1.11009	1.10876	0.0252457	0.0117661	0.0964332	0.0449439	1.10942	TRUE
P16885	P16885	1-phosphatidylinositol 4,5-bisphosphate phosphodiesterase gamma-2 [OS=Homo sapiens]	PLCG2	phospholipase C gamma 2(PLCG2)	0	17.426	5	6	7	5	1	1265	147.8	6.64	18.95	6	0	673.8	760	755.7	732.7	758.7	766.6	673.8	741.361	752.647	685.794	733.265	791.074		1.08461	1.13543	0.015459	0.0446233	0.0786726	0.0891382	1.11002	TRUE
O00442	O00442	RNA 3'-terminal phosphate cyclase [OS=Homo sapiens]	RTCA	RNA 3'-terminal phosphate cyclase(RTCA)	0	135.116	55	15	71	15	1	366	39.3	7.85	236.3	15	0	5570.2	6235.9	6318	5933.8	6309.7	6036.3	5570.2	6082.96	6292.48	5553.93	6098.17	6229.01		1.09502	1.12562	0.000443608	0.00219098	0.0405359	0.0280664	1.11032	TRUE
Q6P3W7	Q6P3W7	SCY1-like protein 2 [OS=Homo sapiens]	SCYL2	SCY1 like pseudokinase 2(SCYL2)	0	181.48	32	27	65	27	1	929	103.6	8.22	230.66	27	0	8377.4	9284.2	9547.7	8806.4	9289.7	9078	8377.4	9056.5	9509.13	8242.63	8978.27	9367.82		1.08512	1.1358	0.0119164	0.00740273	0.0726466	0.0370092	1.11046	TRUE
P06744	P06744	glucose-6-phosphate isomerase [OS=Homo sapiens]	GPI	glucose-6-phosphate isomerase(GPI)	0	327.21	60	30	221	24	1	558	63.1	8.32	830.41	30	6	32949.6	37072.7	37204.3	34843.7	37121.2	35485	32949.6	36163.5	37054	32613.1	35876.7	36617.9		1.0988	1.12369	0.0046266	0.00458278	0.0572168	0.0326593	1.11124	TRUE
Q9BQ39	Q9BQ39	ATP-dependent RNA helicase DDX50 [OS=Homo sapiens]	DDX50	DExD-box helicase 50(DDX50)	0	234.874	50	31	130	28	1	737	82.5	9.17	408.22	31	0	10461.6	11644.3	11810	11006	12120	10991.8	10461.6	11358.7	11762.3	10301.4	11713.7	11342.7		1.11123	1.1128	0.0272777	0.0348611	0.0993057	0.0767391	1.11201	TRUE
O75312	O75312	Zinc finger protein ZPR1 [OS=Homo sapiens]	ZPR1	ZPR1 zinc finger(ZPR1)	0	215.582	66	24	71	24	1	459	50.9	4.73	287.9	24	0	7851.1	8740.6	9089.5	8375.9	8758	8580.9	7851.1	8526.23	9052.78	7839.69	8464.39	8854.85		1.08284	1.14128	0.00233254	0.00790339	0.0500856	0.0384146	1.11206	TRUE
Q15532	Q15532	Protein SSXT [OS=Homo sapiens]	SS18	SS18, nBAF chromatin remodeling complex subunit(SS18)	0	37.628	7	3	14	3	1	418	45.9	6.46	53.33	3	0	1579.6	1910.2	1711.9	1726.4	1919.4	1632	1579.6	1863.35	1704.98	1615.88	1855.05	1684.1		1.16365	1.06059	0.00502696	0.0437039	0.0582278	0.0878995	1.11212	TRUE
Q9NPQ8	Q9NPQ8	Synembryn-A [OS=Homo sapiens]	RIC8A	RIC8 guanine nucleotide exchange factor A(RIC8A)	0	161.052	47	23	132	21	1	531	59.7	5.33	390.19	23	3	9794.5	11200.3	10991.2	10386.6	11255.2	10328.9	9794.5	10925.6	10946.8	9721.67	10877.9	10658.7		1.1172	1.10705	0.00144626	0.0196409	0.0493528	0.0566164	1.11213	TRUE
Q9NVJ2	Q9NVJ2	ADP-ribosylation factor-like protein 8B [OS=Homo sapiens]	ARL8B	ADP ribosylation factor like GTPase 8B(ARL8B)	0	104.597	65	12	63	5	1	186	21.5	8.43	207.28	12	7	4956.7	5464.2	5525.6	5252.3	5626.2	5516.5	4956.7	5330.19	5503.28	4916.06	5437.58	5692.62		1.09065	1.13402	0.0160645	0.0207565	0.0801664	0.0582399	1.11234	TRUE
Q8NF50-1	Q8NF50	Dedicator of cytokinesis protein 8 [OS=Homo sapiens]	DOCK8	dedicator of cytokinesis 8(DOCK8)	0	378.702	39	66	156	64	1	2099	238.4	6.87	528.93	66	1	15325.1	17245.6	17518.1	16358.2	17194.6	16740.3	15325.1	16822.6	17447.3	15311	16618.2	17274.7		1.09155	1.13337	0.00529872	0.00179113	0.0582576	0.0276885	1.11246	TRUE
Q7Z7F0-1	Q7Z7F0	UPF0469 protein KIAA0907 [OS=Homo sapiens]	KIAA0907	KIAA0907(KIAA0907)	0	114.076	43	16	52	16	1	614	64.8	8.73	200.09	16	0	3292.6	3904.1	3642	3606.4	3955.6	3469.6	3292.6	3808.35	3627.29	3375.53	3822.99	3580.37		1.14445	1.08091	0.00755634	0.0297983	0.0614065	0.0701378	1.11268	TRUE
P98082	P98082	Disabled homolog 2 [OS=Homo sapiens]	DAB2	DAB2, clathrin adaptor protein(DAB2)	0	100.156	27	16	31	16	1	770	82.4	5.53	125.49	16	0	4756.5	5255.7	5498.1	5030	5271	5199.9	4756.5	5126.8	5475.89	4707.99	5094.29	5365.91		1.07994	1.14552	0.00590461	0.00753058	0.0595093	0.0372632	1.11273	TRUE
O15511-1	O15511	Actin-related protein 2/3 complex subunit 5 [OS=Homo sapiens]	ARPC5	actin related protein 2/3 complex subunit 5(ARPC5)	0	92.856	67	8	61	7	1	151	16.3	5.67	200.28	8	2	6806.5	7237.7	8099	7269.5	7295.3	7864.4	6806.5	7060.19	8066.28	6804.12	7050.73	8115.48		1.03676	1.18891	0.000380403	0.000366756	0.0401081	0.0243242	1.11283	TRUE
Q9ULC4-1	Q9ULC4	Malignant T-cell-amplified sequence 1 [OS=Homo sapiens]	MCTS1	MCTS1, re-initiation and release factor(MCTS1)	0	120.526	62	11	52	11	1	181	20.5	8.82	179.84	11	0	8758.1	9579.6	10078	9264.3	9900.9	9559.9	8758.1	9344.66	10037.3	8671.22	9568.97	9865.11		1.08516	1.14189	0.0252736	0.00602644	0.0964501	0.0348533	1.11353	TRUE
Q8IX07	Q8IX07	Zinc finger protein ZFPM1 [OS=Homo sapiens]	ZFPM1	zinc finger protein, FOG family member 1(ZFPM1)	0	181.587	46	26	52	26	1	1006	104.8	7.87	218.27	26	0	3333.5	3946.9	3567.7	3566.9	4054.1	3436.5	3333.5	3850.1	3553.29	3338.55	3918.19	3546.21		1.1643	1.06407	0.00385639	0.000413446	0.055349	0.0244617	1.11418	TRUE
Q02880-2	Q02880	Isoform Beta-1 of DNA topoisomerase 2-beta [OS=Homo sapiens]	TOP2B	topoisomerase (DNA) II beta(TOP2B)	0	613.732	56	86	291	68	1	1621	182.5	8.06	954.36	86	23	38034.2	43677.7	41759.1	40533.7	44861.3	40462.2	38034.2	42606.5	41590.4	37938.8	43357.3	41754		1.1315	1.09703	0.00569028	0.000659288	0.0592365	0.0278051	1.11427	TRUE
Q8NFA0	Q8NFA0	Ubiquitin carboxyl-terminal hydrolase 32 [OS=Homo sapiens]	USP32	ubiquitin specific peptidase 32(USP32)	0	156.779	26	30	53	30	1	1604	181.5	6.44	174.98	30	0	3921.5	4385.5	4628.3	4250.6	4382	4344.5	3921.5	4277.94	4609.6	3978.48	4235.09	4483.2		1.0776	1.15099	0.0132572	0.0132437	0.0748299	0.0473138	1.1143	TRUE
Q9P0J0	Q9P0J0	NADH dehydrogenase [ubiquinone] 1 alpha subcomplex subunit 13 [OS=Homo sapiens]	NDUFA13	NADH:ubiquinone oxidoreductase subunit A13(NDUFA13)	0	103.904	54	10	78	10	1	144	16.7	8.43	315.62	10	0	5916.9	6767	6492.2	6276.9	6794.6	6446.5	5916.9	6601.04	6465.97	5875.07	6566.81	6652.31		1.11668	1.11248	0.00153969	0.0201096	0.0476029	0.0572253	1.11458	TRUE
O43768-3	O43768	Isoform 3 of Alpha-endosulfine [OS=Homo sapiens]	ENSA	endosulfine alpha(ENSA)	0	139.432	76	19	60	18	1	137	15.3	6.04	228.63	19	2	8595.3	9614.3	9692.9	9066.6	9789.7	9317	8595.3	9378.51	9653.74	8486.17	9461.5	9614.45		1.10295	1.12802	0.00602346	0.00280141	0.0591133	0.0294237	1.11548	TRUE
Q96AB3-2	Q96AB3	Isoform 2 of Isochorismatase domain-containing protein 2 [OS=Homo sapiens]	ISOC2	isochorismatase domain containing 2(ISOC2)	0	60.49	51	6	28	6	1	221	24.1	7.77	86.99	6	0	1412.7	1548.5	1698.4	1529.6	1558.6	1589.2	1412.7	1510.52	1691.54	1431.68	1506.35	1639.94		1.06064	1.17125	0.0124539	0.0125025	0.0733148	0.0463992	1.11595	TRUE
Q9NVI7-2	Q9NVI7	Isoform 2 of ATPase family AAA domain-containing protein 3A [OS=Homo sapiens]	ATAD3A	ATPase family, AAA domain containing 3A(ATAD3A)	0	295.448	63	36	160	13	1	586	66.2	9.25	616.56	36	27	19532.2	22946.8	22057.2	21639.3	22900.3	21626.8	19532.2	22384	21968.1	20254	22132.6	22317.3		1.1189	1.11308	0.0251283	0.0303229	0.0961632	0.0707047	1.11599	TRUE
P29590	P29590	Protein PML [OS=Homo sapiens]	PML	promyelocytic leukemia(PML)	0	237.137	40	35	92	4	1	882	97.5	6.21	334.52	35	33	7659.6	9040.1	8676.8	8515.2	9125	8361.7	7659.6	8818.39	8641.75	7970.07	8819.09	8628.65		1.12846	1.10498	0.0230868	0.0340498	0.0925725	0.0758877	1.11672	TRUE
Q9H267	Q9H267	Vacuolar protein sorting-associated protein 33B [OS=Homo sapiens]	VPS33B	VPS33B, late endosome and lysosome associated(VPS33B)	0	144.29	47	28	58	28	1	617	70.5	6.71	186.65	28	0	5300	5899	6166.4	5673.4	5854.8	5962.2	5300	5754.33	6141.49	5310.2	5658.52	6152.55		1.07565	1.1587	0.0141048	7.9821e-05	0.0765664	0.025248	1.11717	TRUE
Q8NEN9	Q8NEN9	PDZ domain-containing protein 8 [OS=Homo sapiens]	PDZD8	PDZ domain containing 8(PDZD8)	0	67.74	18	15	20	15	1	1154	128.5	6.09	70.91	15	0	2009	2305.2	2208.6	2176.3	2390	2211.4	2009	2248.66	2199.68	2036.98	2309.88	2282		1.12668	1.10769	0.0168077	0.0375918	0.081119	0.0799884	1.11719	TRUE
Q5JTZ9	Q5JTZ9	alanine--tRNA ligase, mitochondrial [OS=Homo sapiens]	AARS2	alanyl-tRNA synthetase 2, mitochondrial(AARS2)	0	180.604	44	29	59	29	1	985	107.3	6.27	222.83	29	0	5374.3	6048.5	6336.2	5854.7	6138	5957.9	5374.3	5900.16	6310.6	5479.89	5932.23	6148.11		1.09012	1.14782	0.0124895	0.0142753	0.073419	0.0487947	1.11897	TRUE
Q3SXM5	Q3SXM5	Inactive hydroxysteroid dehydrogenase-like protein 1 [OS=Homo sapiens]	HSDL1	hydroxysteroid dehydrogenase like 1(HSDL1)	0	42.947	25	8	15	8	1	330	37	8.72	51.52	8	0	1754.2	2031	2035.5	1893.5	1996.7	1893.4	1754.2	1981.19	2027.28	1772.28	1929.76	1953.85		1.10902	1.12892	0.019518	0.026569	0.0866716	0.0660131	1.11897	TRUE
O95167	O95167	NADH dehydrogenase [ubiquinone] 1 alpha subcomplex subunit 3 [OS=Homo sapiens]	NDUFA3	NADH:ubiquinone oxidoreductase subunit A3(NDUFA3)	0	42.929	50	4	18	4	1	84	9.3	8.46	71.09	4	0	2557.2	2963.8	2894.5	2771.7	2948.6	2817.6	2557.2	2891.11	2882.81	2594.26	2849.75	2907.55		1.11441	1.12402	0.00876228	0.00483003	0.0646287	0.0329645	1.11922	TRUE
Q96DX7	Q96DX7	Tripartite motif-containing protein 44 [OS=Homo sapiens]	TRIM44	tripartite motif containing 44(TRIM44)	0	26.356	18	5	14	5	1	344	38.4	4.21	44.57	5	0	1072.2	1238.4	1172.6	1124	1283.1	1106.4	1072.2	1208.03	1167.86	1052.04	1240.08	1141.72		1.15246	1.08725	0.0133963	0.0302851	0.074743	0.0706967	1.11986	TRUE
P51151	P51151	Ras-related protein Rab-9A [OS=Homo sapiens]	RAB9A	RAB9A, member RAS oncogene family(RAB9A)	0	36.095	43	7	11	7	1	201	22.8	5.47	44.78	7	0	1057.4	1216.8	1162.1	1112.4	1193.2	1167.9	1057.4	1186.96	1157.41	1041.19	1153.2	1205.19		1.11511	1.1258	0.0232017	0.0346402	0.0928518	0.0765603	1.12046	TRUE
P83111-1	P83111	Serine beta-lactamase-like protein LACTB, mitochondrial [OS=Homo sapiens]	LACTB	lactamase beta(LACTB)	0	76.919	26	12	28	12	1	547	60.7	8.53	112.1	12	0	2190.3	2580.5	2391.4	2287.8	2536.2	2284.1	2190.3	2517.21	2381.74	2141.34	2451.17	2357.02		1.147	1.09399	0.0162628	0.0176689	0.0801832	0.0539582	1.12049	TRUE
P55084	P55084	Trifunctional enzyme subunit beta, mitochondrial [OS=Homo sapiens]	HADHB	hydroxyacyl-CoA dehydrogenase/3-ketoacyl-CoA thiolase/enoyl-CoA hydratase (trifunctional protein), beta subunit(HADHB)	0	342.737	70	30	228	30	1	474	51.3	9.41	734.96	30	0	20370.1	24307.1	22475.8	21823.8	23988.8	21579.7	20370.1	23711	22385	20426.7	23184.6	22268.7		1.14949	1.09454	0.00745124	0.00112343	0.0614018	0.0279972	1.12201	TRUE
P20340-1	P20340	Ras-related protein Rab-6A [OS=Homo sapiens]	RAB6A	RAB6A, member RAS oncogene family(RAB6A)	0	93.845	64	13	68	1	1	208	23.6	5.54	213.83	13	13	5419.2	6221.2	6295.9	5957.5	6242	6118.2	5419.2	6068.62	6270.47	5576.11	6032.74	6313.53		1.10059	1.14449	0.0205291	0.0103278	0.0887652	0.0421518	1.12254	TRUE
P11310-2	P11310	Isoform 2 of Medium-chain specific acyl-CoA dehydrogenase, mitochondrial [OS=Homo sapiens]	ACADM	acyl-CoA dehydrogenase, C-4 to C-12 straight chain(ACADM)	0	178.316	59	23	166	23	1	425	47	8.31	600.15	23	0	16860.7	19849.1	19053.5	18139.2	19669.3	18055.5	16860.7	19362.3	18976.5	16978	19009.9	18631.9		1.13397	1.11141	0.0066446	0.00919469	0.0605823	0.040764	1.12269	TRUE
P61586	P61586	Transforming protein RhoA [OS=Homo sapiens]	RHOA	ras homolog family member A(RHOA)	0	109.408	72	11	88	3	1	193	21.8	6.1	288.39	11	8	11540.9	13006.8	13391.8	12505.6	13129.8	13066.9	11540.9	12687.8	13337.7	11705	12689.6	13484.1		1.09169	1.15383	0.00587676	0.00376062	0.0595203	0.031623	1.12276	TRUE
Q15437	Q15437	protein transport protein Sec23B [OS=Homo sapiens]	SEC23B	Sec23 homolog B, coat complex II component(SEC23B)	0	238.93	56	33	132	30	1	767	86.4	6.89	478.6	33	4	14251.5	15900.7	16708.6	15213.3	16048.9	15832.8	14251.5	15510.7	16641.1	14239.4	15510.9	16338.3		1.08883	1.15754	2.2959e-05	0.00452815	0.0269735	0.0325236	1.12318	TRUE
Q99501	Q99501	GAS2-like protein 1 [OS=Homo sapiens]	GAS2L1	growth arrest specific 2 like 1(GAS2L1)	0	21.677	9	6	9	6	1	681	72.7	10.05	24.74	6	0	786.2	888.6	873.6	825	893	873.3	786.2	866.807	870.071	772.185	863.062	901.181		1.11004	1.13659	0.00708017	0.0247442	0.0614212	0.0636125	1.12332	TRUE
Q9C0E2	Q9C0E2	Exportin-4 [OS=Homo sapiens]	XPO4	exportin 4(XPO4)	0	183.142	32	30	102	29	1	1151	130.1	5.05	322.55	30	1	8111.4	9197.8	9045.8	8541.1	9631.8	8633.7	8111.4	8972.22	9009.26	7994.32	9308.9	8909.34		1.13507	1.11256	0.0258138	0.00713195	0.0972483	0.0365213	1.12382	TRUE
Q8NBF6-1	Q8NBF6	Late secretory pathway protein AVL9 homolog [OS=Homo sapiens]	AVL9	AVL9 cell migration associated(AVL9)	0	113.939	35	17	36	17	1	648	71.9	6.21	130.38	17	0	5904.7	6329.8	7117.8	6221	6456.1	6646.9	5904.7	6174.56	7089.05	5822.74	6239.66	6859.11		1.05856	1.18936	0.0224473	0.0118684	0.091707	0.0451877	1.12396	TRUE
Q9NZJ6	Q9NZJ6	Ubiquinone biosynthesis O-methyltransferase, mitochondrial [OS=Homo sapiens]	COQ3	coenzyme Q3, methyltransferase(COQ3)	0	42.066	25	6	14	6	1	369	41	7.42	51.05	6	0	1400.5	1630.4	1507	1431.5	1613	1464.5	1400.5	1590.41	1500.91	1339.86	1558.92	1511.26		1.14924	1.09919	0.0267969	0.0475962	0.0987356	0.0927782	1.12422	TRUE
Q86V88	Q86V88	Magnesium-dependent phosphatase 1 [OS=Homo sapiens]	MDP1	magnesium dependent phosphatase 1(MDP1)	0	33.205	32	7	13	7	1	176	20.1	6.39	32.33	7	0	638.8	721.6	738.3	670.8	717.1	694.4	638.8	703.903	735.317	627.857	693.059	716.569		1.10287	1.14624	0.013691	0.0134583	0.0757706	0.0476047	1.12455	TRUE
P35237	P35237	serpin B6 [OS=Homo sapiens]	SERPINB6	serpin family B member 6(SERPINB6)	0	318.653	72	23	314	22	1	376	42.6	5.27	991.12	23	1	31661.5	34989.2	37513.3	33741.9	34986.6	35838.2	31661.5	34131.1	37361.8	31581.8	33813.7	36982.4		1.07434	1.17553	0.00481	0.00121736	0.0573296	0.0270584	1.12493	TRUE
O75808-1	O75808	Calpain-15 [OS=Homo sapiens]	CAPN15	calpain 15(CAPN15)	0	109.085	26	17	31	17	1	1086	117.2	6.71	123.09	17	0	2767.4	3147.3	3170.7	2979.5	3292.9	2994.9	2767.4	3070.11	3157.89	2788.76	3182.51	3090.51		1.12535	1.12459	0.0259388	0.0102648	0.0972734	0.0420617	1.12497	TRUE
Q9NWU1-1	Q9NWU1	3-oxoacyl-[acyl-carrier-protein] synthase, mitochondrial [OS=Homo sapiens]	OXSM	3-oxoacyl-ACP synthase, mitochondrial(OXSM)	0	95.952	45	12	34	12	1	459	48.8	7.66	126.34	12	0	1407.8	1585.6	1591.8	1495.5	1588.2	1599.9	1407.8	1546.71	1585.37	1399.76	1534.96	1650.98		1.09763	1.15273	0.00268884	0.0229487	0.0520307	0.0614756	1.12518	TRUE
Q9UMY4-1	Q9UMY4	Sorting nexin-12 [OS=Homo sapiens]	SNX12	sorting nexin 12(SNX12)	0	74.905	70	12	34	11	1	172	19.7	7.87	122.96	12	1	7484.4	8535.4	8478.8	7771.4	8566.1	7912.8	7484.4	8326.07	8444.55	7273.89	8278.92	8165.42		1.12513	1.12547	0.0133728	0.0338479	0.0749681	0.0756633	1.1253	TRUE
P28482	P28482	mitogen-activated protein kinase 1 [OS=Homo sapiens]	MAPK1	mitogen-activated protein kinase 1(MAPK1)	0	242.757	76	25	191	18	1	360	41.4	6.98	602.54	25	9	21680.8	24342.2	25609.9	23148.4	24214.3	24183.7	21680.8	23745.2	25506.4	21666.5	23402.5	24955.8		1.08767	1.16414	0.00804631	0.00594059	0.0628422	0.0346492	1.12591	TRUE
Q8N573-2	Q8N573	Isoform 2 of Oxidation resistance protein 1 [OS=Homo sapiens]	OXR1	oxidation resistance 1(OXR1)	0	138.214	43	23	47	18	1	839	93.7	5.19	161.52	23	5	5633.7	6207.5	6397.3	5885.2	6285	6391.1	5633.7	6055.26	6371.46	5508.44	6074.3	6595.14		1.08862	1.16374	0.0160683	0.019179	0.0801368	0.0561909	1.12618	TRUE
O14647	O14647	Chromodomain-helicase-DNA-binding protein 2 [OS=Homo sapiens]	CHD2	chromodomain helicase DNA binding protein 2(CHD2)	0	166.526	20	34	62	23	1	1828	211.2	8.1	195.44	34	0	2551.9	3047.8	2904.4	2781.2	3003.5	2759.9	2551.9	2973.05	2892.67	2603.15	2902.81	2848.01		1.13983	1.1136	0.0142425	0.0132074	0.0766056	0.0472456	1.12671	TRUE
Q9NR12-1	Q9NR12	PDZ and LIM domain protein 7 [OS=Homo sapiens]	PDLIM7	PDZ and LIM domain 7(PDLIM7)	0	188.802	72	23	93	23	1	457	49.8	8.41	305.96	23	0	9009.9	10006.6	10444.9	9680.2	10162.9	10416	9009.9	9761.18	10402.7	9060.49	9822.19	10748.5		1.08373	1.17049	0.00273278	0.0126271	0.0515467	0.0466302	1.12711	TRUE
Q49B96	Q49B96	Cytochrome c oxidase assembly protein COX19 [OS=Homo sapiens]	cox19	COX19, cytochrome c oxidase assembly factor(COX19)	0	23.423	49	4	8	4	1	90	10.4	8.72	30.54	4	0	1250.5	1440.6	1428.5	1378.3	1467.1	1435.5	1250.5	1405.27	1422.73	1290.06	1417.92	1481.33		1.11124	1.14308	0.020924	0.0358163	0.0889298	0.0778006	1.12716	TRUE
Q9NXH9-1	Q9NXH9	tRNA (guanine(26)-N(2))-dimethyltransferase [OS=Homo sapiens]	TRMT1	tRNA methyltransferase 1(TRMT1)	0	185.027	53	27	110	27	1	659	72.2	7.64	306.91	27	0	6492.6	7804.1	7207.7	7025.9	7721.2	6989.3	6492.6	7612.7	7178.58	6576.12	7462.35	7212.44		1.15352	1.10118	0.00726859	0.00461254	0.0614989	0.0326731	1.12735	TRUE
Q93034	Q93034	Cullin-5 [OS=Homo sapiens]	CUL5	cullin 5(CUL5)	0	292.048	56	45	165	45	1	780	90.9	7.94	556.83	45	0	17875.1	20007.4	20759.6	18888.8	20178.4	19874.5	17875.1	19516.7	20675.7	17679.6	19501.9	20509		1.09743	1.15835	0.00318896	0.00207654	0.0533049	0.0280418	1.12789	TRUE
Q8N9T8	Q8N9T8	Protein KRI1 homolog [OS=Homo sapiens]	KRI1	KRI1 homolog(KRI1)	0	131.159	28	16	39	16	1	703	82.5	5.14	157.49	16	0	3358.3	3976.9	3665	3538.2	3957.4	3579.6	3358.3	3879.37	3650.19	3311.69	3824.73	3693.88		1.15504	1.10106	0.00478829	0.00886196	0.0573201	0.0402212	1.12805	TRUE
Q3YEC7-1	Q3YEC7	Rab-like protein 6 [OS=Homo sapiens]	RABL6	RAB, member RAS oncogene family-like 6(RABL6)	0	160.169	33	22	73	22	1	729	79.5	5.22	250.03	22	0	5427.1	6180.5	6319	5809.4	6269.3	5949.2	5427.1	6028.92	6293.47	5437.49	6059.12	6139.13		1.11261	1.14432	0.00068087	0.00959259	0.0417872	0.0411311	1.12847	TRUE
P49448	P49448	Glutamate dehydrogenase 2, mitochondrial [OS=Homo sapiens]	GLUD2	glutamate dehydrogenase 2(GLUD2)	0	224.071	56	29	146	10	1	558	61.4	8.46	533.38	29	0	2886	3331.3	3313.4	3130.2	3327.3	3258	2886	3249.6	3300.01	2929.81	3215.75	3362.01		1.11169	1.1455	0.00718627	0.00795253	0.0615624	0.0385395	1.12859	TRUE
Q13620-1	Q13620	Isoform 2 of Cullin-4B [OS=Homo sapiens]	CUL4B	cullin 4B(CUL4B)	0	337.741	60	60	158	40	1	895	102.2	7.94	520.62	60	21	15848.4	16886.9	19671.9	16976.4	17253	18340.2	15848.4	16472.7	19592.4	15889.6	16674.6	18925.7		1.04441	1.21363	0.0207072	0.00956699	0.0888345	0.0411071	1.12902	TRUE
Q9NZB2-6	Q9NZB2	Isoform F of Constitutive coactivator of PPAR-gamma-like protein 1 [OS=Homo sapiens]	FAM120A	family with sequence similarity 120A(FAM120A)	0	253.688	43	38	95	37	1	1146	125.2	9	390.61	38	1	8720.5	10070.8	10022.2	9438	10325.1	9570.1	8720.5	9823.81	9981.71	8833.8	9978.95	9875.63		1.12809	1.1312	0.00722101	0.00451096	0.0615395	0.0325137	1.12964	TRUE
Q00577	Q00577	Transcriptional activator protein Pur-alpha [OS=Homo sapiens]	PURA	purine rich element binding protein A(PURA)	0	106.053	56	16	56	15	1	322	34.9	6.44	203.43	16	1	6044.9	7514.3	6557.7	6627.2	7484.6	6375.1	6044.9	7330.01	6531.21	6202.94	7233.68	6578.63		1.18908	1.07038	0.00632668	0.0347422	0.060151	0.0765799	1.12973	TRUE
O60568	O60568	Procollagen-lysine,2-oxoglutarate 5-dioxygenase 3 [OS=Homo sapiens]	PLOD3	procollagen-lysine,2-oxoglutarate 5-dioxygenase 3(PLOD3)	0	206.199	49	28	150	28	1	738	84.7	6.05	478.87	28	0	10130.9	12065.9	11486.4	11060.1	12339.4	10807.7	10130.9	11770	11440	10352.1	11925.7	11152.7		1.15685	1.103	0.00701399	0.0282789	0.0614303	0.0680414	1.12993	TRUE
Q9NWV4	Q9NWV4	UPF0587 protein C1orf123 [OS=Homo sapiens]	c1orf123	chromosome 1 open reading frame 123(C1orf123)	0	76.161	79	9	25	9	1	160	18	5.01	109.9	9	0	3995.9	4809.4	4309.3	4327.2	5017.9	4215.5	3995.9	4691.45	4291.89	4050.18	4849.68	4350.08		1.18581	1.07406	0.012289	0.0173709	0.0730766	0.053385	1.12994	TRUE
P22061-2	P22061	Isoform 2 of Protein-L-isoaspartate(D-aspartate) O-methyltransferase [OS=Homo sapiens]	PCMT1	protein-L-isoaspartate (D-aspartate) O-methyltransferase(PCMT1)	0	232.705	71	18	107	18	1	228	24.7	6.52	432.11	18	0	16019.7	18478.8	18511.6	17160.8	18556.4	17591.7	16019.7	18025.6	18436.8	16062.2	17934.3	18153.3		1.12088	1.14052	0.000673697	0.00401866	0.0416578	0.0320247	1.1307	TRUE
Q9NVM4	Q9NVM4	Protein arginine N-methyltransferase 7 [OS=Homo sapiens]	PRMT7	protein arginine methyltransferase 7(PRMT7)	0	105.757	36	17	43	17	1	692	78.4	5.57	163.62	17	0	2223.7	2561.2	2519.7	2313.9	2539	2393.6	2223.7	2498.39	2509.52	2165.77	2453.88	2470.02		1.12822	1.13443	0.0164347	0.0138284	0.080356	0.048168	1.13132	TRUE
Q86WC4	Q86WC4	Osteopetrosis-associated transmembrane protein 1 [OS=Homo sapiens]	OSTM1	osteopetrosis associated transmembrane protein 1(OSTM1)	0	18.406	5	2	17	2	1	334	37.2	6.01	46.71	2	0	2024.7	2327.4	2268.1	2142.8	2425	2179.7	2024.7	2270.32	2258.94	2005.62	2343.7	2249.29		1.14483	1.11858	0.0164583	0.00199522	0.0804239	0.0276241	1.1317	TRUE
Q86UX7	Q86UX7	Fermitin family homolog 3 [OS=Homo sapiens]	FERMT3	fermitin family member 3(FERMT3)	0	307.602	64	38	210	38	1	667	75.9	6.98	664.84	38	0	23405.3	27931.2	26535.9	26165.9	28469.8	26392.9	23405.3	27246.2	26428.7	24490.8	27515.4	27235.5		1.14334	1.12043	0.0255252	0.0508259	0.0969157	0.0967575	1.13188	TRUE
Q9Y2U5	Q9Y2U5	Mitogen-activated protein kinase kinase kinase 2 [OS=Homo sapiens]	MAP3K2	mitogen-activated protein kinase kinase kinase 2(MAP3K2)	0	49.644	24	11	16	8	1	619	69.7	8	60.66	11	3	1243.7	1516.6	1349.7	1329.9	1516.3	1306.8	1243.7	1479.4	1344.25	1244.76	1465.47	1348.52		1.18341	1.0821	0.000936759	0.000464175	0.0455852	0.02562	1.13276	TRUE
Q9Y2Z9-1	Q9Y2Z9	Ubiquinone biosynthesis monooxygenase COQ6, mitochondrial [OS=Homo sapiens]	COQ6	coenzyme Q6, monooxygenase(COQ6)	0	20.035	11	4	6	4	1	468	50.8	7.3	26.51	4	0	425.8	498.6	495.1	459.7	493	468.6	425.8	486.372	493.1	430.271	476.472	483.56		1.12472	1.14086	0.0101913	0.00754621	0.068252	0.0373181	1.13279	TRUE
Q9UKE5-3	Q9UKE5	Isoform 3 of TRAF2 and NCK-interacting protein kinase [OS=Homo sapiens]	TNIK	TRAF2 and NCK interacting kinase(TNIK)	0	241.283	37	38	111	2	1	1305	148.7	6.98	361.92	38	31	5100.3	5590.2	6234.1	5548.2	5661.1	6001.3	5100.3	5453.1	6208.92	5193.02	5471.31	6192.9		1.06131	1.20484	0.0216893	0.00198534	0.089951	0.0275802	1.13308	TRUE
Q6GQQ9-1	Q6GQQ9	OTU domain-containing protein 7B [OS=Homo sapiens]	OTUD7B	OTU deubiquitinase 7B(OTUD7B)	0	162.155	46	28	59	28	1	843	92.5	6.71	206.89	28	0	5297.5	6030.9	6207.7	5648.9	6112.4	5834.2	5297.5	5882.99	6182.62	5287.27	5907.48	6020.46		1.11391	1.15289	0.00048433	0.00993076	0.0398313	0.0415204	1.1334	TRUE
Q5JWF2-1	Q5JWF2	Guanine nucleotide-binding protein G(S) subunit alpha isoforms XLas [OS=Homo sapiens]	GNAS	GNAS complex locus(GNAS)	0	87.099	17	15	50	14	1	1037	111	5.03	158.02	15	1	5554	6329.8	6365.6	5846.2	6235.8	6271.9	5554	6174.56	6339.88	5471.94	6026.75	6472.14		1.1066	1.16199	0.0200692	0.00750828	0.0878856	0.0372425	1.13429	TRUE
Q8IWP9	Q8IWP9	Coiled-coil domain-containing protein 28A [OS=Homo sapiens]	CCDC28A	coiled-coil domain containing 28A(CCDC28A)	0	36.708	37	6	12	6	1	274	30.3	9.25	35.91	6	0	511.9	643.4	543	540	628.9	515.5	511.9	627.62	540.806	505.43	607.816	531.958		1.21439	1.05449	0.00900158	0.036948	0.0655704	0.0792128	1.13444	TRUE
O75427	O75427	Leucine-rich repeat and calponin homology domain-containing protein 4 [OS=Homo sapiens]	lrch4	leucine rich repeats and calponin homology domain containing 4(LRCH4)	0	111.535	38	17	36	17	1	683	73.4	8.22	142.96	17	0	3590.2	4015.6	4199.7	3838.9	4116.1	4094.8	3590.2	3917.12	4182.73	3593.14	3978.11	4225.53		1.0991	1.17052	0.00727754	0.00122414	0.0614481	0.0270627	1.13481	TRUE
O00505	O00505	Importin subunit alpha-4 [OS=Homo sapiens]	KPNA3	karyopherin subunit alpha 3(KPNA3)	0	113.548	37	15	62	8	1	521	57.8	4.94	212.04	15	0	2515.8	2846.7	2871.8	2619.1	2933.7	2717.4	2515.8	2776.88	2860.2	2451.43	2835.35	2804.16		1.12985	1.14034	0.0176947	0.0146601	0.0828235	0.0495131	1.1351	TRUE
P50570-5	P50570	Isoform 5 of Dynamin-2 [OS=Homo sapiens]	DNM2	dynamin 2(DNM2)	0	410.199	68	57	192	1	1	869	97.9	7.44	705.44	57	63	22559.9	25723.6	26331.7	23870.6	25956.5	24789.3	22559.9	25092.7	26225.3	22342.5	25086.3	25580.7		1.11751	1.15375	0.00169537	0.0095711	0.0480782	0.0411033	1.13563	TRUE
P83369	P83369	U7 snRNA-associated Sm-like protein LSm11 [OS=Homo sapiens]	lsm11	LSM11, U7 small nuclear RNA associated(LSM11)	0	36.197	30	9	12	9	1	360	39.5	10.99	38.07	9	0	566.8	683.9	640.5	623.7	696.8	615.4	566.8	667.127	637.913	583.772	673.44	635.047		1.16513	1.10637	0.00896162	0.0192104	0.0653952	0.056143	1.13575	TRUE
Q15910	Q15910	Histone-lysine N-methyltransferase EZH2 [OS=Homo sapiens]	EZH2	enhancer of zeste 2 polycomb repressive complex 2 subunit(EZH2)	0	184.2	50	28	77	1	1	746	85.3	7.02	291.97	28	0	485.8	565.3	552.4	506.5	556.6	524.7	485.8	551.436	550.168	474.075	537.94	541.452		1.13491	1.13725	0.0185299	0.0120763	0.0846613	0.0456202	1.13608	TRUE
Q7L099-3	Q7L099	Isoform 3 of Protein RUFY3 [OS=Homo sapiens]	RUFY3	RUN and FYVE domain containing 3(RUFY3)	0	79.576	27	15	23	3	1	620	70.6	5.72	81.56	15	11	2708.2	3127	3165.2	2962.1	3087	3170.4	2708.2	3050.31	3152.41	2772.47	2983.51	3271.62		1.10093	1.17212	0.0269546	0.0199931	0.0989178	0.0570519	1.13653	TRUE
Q9NRX4	Q9NRX4	14 kDa phosphohistidine phosphatase [OS=Homo sapiens]	PHPT1	phosphohistidine phosphatase 1(PHPT1)	0	47.796	53	6	25	6	1	125	13.8	6.07	72.96	6	0	4468.1	4901.6	5375.9	4684.1	4947.5	5043.7	4468.1	4781.39	5354.18	4384.23	4781.64	5204.72		1.08028	1.19278	0.0136416	0.00993493	0.0757009	0.0414956	1.13653	TRUE
P51114-1	P51114	Fragile X mental retardation syndrome-related protein 1 [OS=Homo sapiens]	FXR1	FMR1 autosomal homolog 1(FXR1)	0	251.71	61	34	207	31	1	621	69.7	6.15	658.96	34	3	13882	16686	15539.8	14887.6	16664.7	14931.4	13882	16276.8	15477	13934.5	16106	15408.1		1.16416	1.11032	0.00152711	0.00079656	0.0483038	0.0265219	1.13724	TRUE
Q8TBA6	Q8TBA6	Golgin subfamily A member 5 [OS=Homo sapiens]	GOLGA5	golgin A5(GOLGA5)	0	124.462	37	20	37	20	1	731	83	5.83	132.46	20	0	5288	6104.5	6085.7	5652.4	6142.6	5930.7	5288	5954.79	6061.12	5290.54	5936.67	6120.04		1.12411	1.1515	0.000194058	0.00135177	0.0409214	0.0273817	1.1378	TRUE
Q6XR72	Q6XR72	Zinc transporter 10 [OS=Homo sapiens]	SLC30A10	solute carrier family 30 member 10(SLC30A10)	0	15.379	8	3	3	3	1	485	52.7	6.73	14.92	3	0	407.9	471.7	469.9	430.2	486.2	433.6	407.9	460.131	468.002	402.659	469.9	447.443		1.14739	1.1294	0.00850026	0.0385653	0.0640166	0.0812608	1.1384	TRUE
Q96GS4	Q96GS4	BLOC-1-related complex subunit 6 [OS=Homo sapiens]	BORCS6	BLOC-1 related complex subunit 6(BORCS6)	0	78.41	52	10	34	10	1	357	37.2	5.76	123.74	10	0	1333	1504.2	1603.4	1421	1479.7	1522.7	1333	1467.31	1596.92	1330.03	1430.09	1571.31		1.08801	1.18971	0.0244477	0.00259396	0.0952428	0.0290241	1.13886	TRUE
Q08AE8-1	Q08AE8	Protein spire homolog 1 [OS=Homo sapiens]	SPIRE1	spire type actin nucleation factor 1(SPIRE1)	0	35.754	17	7	11	7	1	756	85.5	8.62	41.37	7	0	485.9	559.2	561	524.9	561.5	562.3	485.9	545.485	558.734	491.297	542.676	580.252		1.11355	1.16556	0.00299312	0.0182881	0.0533957	0.0548309	1.13956	TRUE
P35222	P35222	Catenin beta-1 [OS=Homo sapiens]	CTNNB1	catenin beta 1(CTNNB1)	0	40.873	17	9	11	6	1	781	85.4	5.86	40.45	9	0	274.9	311.5	325.1	289.2	318.8	298.6	274.9	303.86	323.787	270.686	308.112	308.133		1.12168	1.15824	0.00803362	0.0334962	0.0628028	0.0751631	1.13996	TRUE
Q8NEL9-1	Q8NEL9	Phospholipase DDHD1 [OS=Homo sapiens]	DDHD1	DDHD domain containing 1(DDHD1)	0	49.626	16	11	21	11	1	900	100.4	5.67	63.5	11	0	2103.6	2544.6	2232.3	2199.4	2663.9	2142.7	2103.6	2482.19	2223.28	2058.6	2574.59	2211.11		1.21493	1.0654	0.0129433	0.0281038	0.0743855	0.0679181	1.14016	TRUE
O60294	O60294	tRNA wybutosine-synthesizing protein 4 [OS=Homo sapiens]	lcmt2	leucine carboxyl methyltransferase 2(LCMT2)	0	59.286	22	13	17	13	1	686	75.6	6.73	63.84	13	0	1409.6	1604.2	1655	1492.8	1673.9	1521.6	1409.6	1564.86	1648.31	1397.23	1617.78	1570.18		1.13389	1.14666	0.020283	0.0350018	0.0881178	0.0769254	1.14028	TRUE
P35573-1	P35573	glycogen debranching enzyme [OS=Homo sapiens]	AGL	amylo-alpha-1, 6-glucosidase, 4-alpha-glucanotransferase(AGL)	0	569.027	56	74	260	74	1	1532	174.7	6.76	827.21	74	0	23982.7	27322.9	28315.9	25593.3	27519.7	27025.3	23982.7	26652.8	28201.5	23954.9	26597.1	27888.1		1.11082	1.17006	0.000137311	0.00148635	0.0434324	0.0275309	1.14044	TRUE
Q969L4	Q969L4	U7 snRNA-associated Sm-like protein LSm10 [OS=Homo sapiens]	LSM10	LSM10, U7 small nuclear RNA associated(LSM10)	0.004	6.023	17	3	5	3	1	123	14.1	9.25	5.6	3	0	353.3	410.4	393.4	368	420	381.4	353.3	400.335	391.811	344.441	405.92	393.577		1.15552	1.12561	0.00918522	0.0104553	0.0658008	0.042357	1.14057	TRUE
P23497-4	P23497	Isoform Sp100-C of Nuclear autoantigen Sp-100 [OS=Homo sapiens]	SP100	SP100 nuclear antigen(SP100)	0	99.333	30	19	21	17	1	885	101.5	7.42	97.82	19	2	3217.2	3626.1	3788.2	3484.9	3742	3735.6	3217.2	3537.17	3772.9	3261.8	3616.55	3854.86		1.10414	1.1773	0.0177293	0.00653405	0.0828912	0.0356576	1.14072	TRUE
Q9Y6D6	Q9Y6D6	Brefeldin A-inhibited guanine nucleotide-exchange protein 1 [OS=Homo sapiens]	ARFGEF1	ADP ribosylation factor guanine nucleotide exchange factor 1(ARFGEF1)	0	356.925	43	59	174	44	1	1849	208.6	5.85	555.35	59	16	16262.1	19082.7	19082	17609.5	19014.5	18162.7	16262.1	18614.7	19004.9	16482.2	18377	18742.6		1.12972	1.1528	0.00576482	0.00465183	0.0592623	0.0328102	1.14126	TRUE
Q96AX9-14	Q96AX9	Isoform 14 of E3 ubiquitin-protein ligase MIB2 [OS=Homo sapiens]	MIB2	mindbomb E3 ubiquitin protein ligase 2(MIB2)	0	51.783	17	14	22	13	1	1070	115.8	8.87	63.61	14	0	1592.2	1891.8	1731.4	1647	1883	1710.3	1592.2	1845.4	1724.41	1541.56	1819.87	1764.9		1.16961	1.11346	0.0111929	0.0316855	0.0709718	0.0724642	1.14153	TRUE
Q15814	Q15814	Tubulin-specific chaperone C [OS=Homo sapiens]	TBCC	tubulin folding cofactor C(TBCC)	0	115.277	53	12	39	12	1	346	39.2	5.71	187.59	12	0	4192.2	4810.3	4871.2	4459.9	4860.1	4723	4192.2	4692.33	4851.52	4174.39	4697.17	4873.79		1.12226	1.1624	0.00032552	0.000440111	0.0393688	0.0254892	1.14233	TRUE
Q5W0V3	Q5W0V3	Protein FAM160B1 [OS=Homo sapiens]	FAM160B1	family with sequence similarity 160 member B1(FAM160B1)	0	53.394	20	13	17	12	1	765	86.5	5.29	60.65	13	1	3086.4	3734.8	3427.2	3264.7	3710.6	3291.8	3086.4	3643.2	3413.36	3055.7	3586.2	3396.89		1.17703	1.10878	0.00352662	0.00270713	0.0540091	0.0291406	1.1429	TRUE
Q8N3D4	Q8N3D4	EH domain-binding protein 1-like protein 1 [OS=Homo sapiens]	EHBP1L1	EH domain binding protein 1 like 1(EHBP1L1)	0	364.495	47	47	129	45	1	1523	161.8	4.83	477.82	47	2	7931.1	9240.9	8987.9	8299.7	9266.3	8693.3	7931.1	9014.26	8951.59	7768.37	8955.65	8970.84		1.14462	1.14159	0.00575352	0.00538997	0.0593688	0.0333286	1.14311	TRUE
Q9UBS4	Q9UBS4	DnaJ homolog subfamily B member 11 [OS=Homo sapiens]	DNAJB11	DnaJ heat shock protein family (Hsp40) member B11(DNAJB11)	0	151.184	45	16	112	16	1	358	40.5	6.18	432.89	16	0	8825.6	10014.8	10673.1	9641.5	10011.1	10420.4	8825.6	9769.18	10630	9024.27	9675.48	10753.1		1.08934	1.19794	0.0184476	0.00434709	0.084426	0.0321208	1.14364	TRUE
P47755	P47755	F-actin-capping protein subunit alpha-2 [OS=Homo sapiens]	CAPZA2	capping actin protein of muscle Z-line alpha subunit 2(CAPZA2)	0	173.446	76	18	94	14	1	286	32.9	5.85	375.05	18	4	9709.9	11528.1	11345.8	10719.7	11372.1	11267.3	9709.9	11245.4	11300	10033.4	10990.9	11627		1.12626	1.16125	0.0262019	0.0202494	0.0977252	0.0575236	1.14376	TRUE
Q96JB5-4	Q96JB5	Isoform 4 of CDK5 regulatory subunit-associated protein 3 [OS=Homo sapiens]	CDK5RAP3	CDK5 regulatory subunit associated protein 3(CDK5RAP3)	0	98.465	35	19	53	18	1	531	59.6	4.92	164.59	19	0	5425.2	6232.2	6331.5	5723.7	6123.5	6167.1	5425.2	6079.35	6305.92	5357.28	5918.21	6363.99		1.11269	1.17505	0.02009	0.00223395	0.0878831	0.0281779	1.14387	TRUE
Q92564-3	Q92564	Isoform 3 of DCN1-like protein 4 [OS=Homo sapiens]	DCUN1D4	defective in cullin neddylation 1 domain containing 4(DCUN1D4)	0.001	10.677	7	3	9	2	1	336	38.4	7.05	21.7	3	0	647.6	710	776.7	675.9	730.3	734.4	647.6	692.587	773.562	632.63	705.817	757.846		1.09231	1.1962	0.0274106	0.00738422	0.0995252	0.0369841	1.14425	TRUE
Q9UH65	Q9UH65	Switch-associated protein 70 [OS=Homo sapiens]	SWAP70	SWAP switching B-cell complex 70kDa subunit(SWAP70)	0	60.401	30	14	17	14	1	585	69	5.87	58.1	14	0	1759.9	2231.1	1920.3	1881.3	2157.6	1825.5	1759.9	2176.38	1912.54	1760.86	2085.27	1883.78		1.21043	1.07827	0.0147912	0.0107313	0.0777765	0.0429251	1.14435	TRUE
Q76L83	Q76L83	Putative Polycomb group protein ASXL2 [OS=Homo sapiens]	ASXL2	additional sex combs like 2, transcriptional regulator(ASXL2)	0	60.214	15	15	22	15	1	1435	153.7	8.81	70.52	15	0	1718.6	2034.7	1900.3	1772.5	2048.2	1819.3	1718.6	1984.8	1892.62	1659.03	1979.53	1877.38		1.1737	1.11617	0.010231	0.0236897	0.0683506	0.0625237	1.14494	TRUE
Q14156-1	Q14156	protein EFR3 homolog A [OS=Homo sapiens]	EFR3A	EFR3 homolog A(EFR3A)	0	41.181	15	10	21	10	1	821	92.9	6.7	51.37	10	0	1221.7	1445.6	1395.9	1308.5	1437.7	1368.5	1221.7	1410.15	1390.26	1224.73	1389.5	1412.19		1.14438	1.14553	0.00347171	0.00384442	0.053668	0.0317117	1.14495	TRUE
Q3V6T2-1	Q3V6T2	Girdin [OS=Homo sapiens]	CCDC88A	coiled-coil domain containing 88A(CCDC88A)	0	352.161	39	65	116	2	1	1871	215.9	6.21	397.53	65	62	11515.1	13377.1	13202.3	12242.5	13684.7	12792.9	11515.1	13049	13149	11458.8	13225.9	13201.3		1.14369	1.14697	0.00314813	0.000518501	0.0533819	0.0255339	1.14533	TRUE
Q96EY5-1	Q96EY5	Multivesicular body subunit 12A [OS=Homo sapiens]	MVB12A	multivesicular body subunit 12A(MVB12A)	0	72.21	50	8	19	8	1	273	28.8	8.91	77.08	8	0	2826.4	3362	3068.6	2918.5	3313.7	3095	2826.4	3279.55	3056.2	2731.66	3202.61	3193.81		1.16626	1.12449	0.0169983	0.0536458	0.0817509	0.0999282	1.14538	TRUE
P11171-1	P11171	protein 4.1 [OS=Homo sapiens]	EPB41	erythrocyte membrane protein band 4.1(EPB41)	0	374.441	54	41	194	2	1	864	97	5.58	800.46	41	47	23232.6	25572.3	28948.8	24946.3	25479.4	27446.3	23232.6	24945.1	28831.9	23349.3	24625.2	28322.5		1.06415	1.22697	0.0127373	0.00243352	0.0740816	0.0286723	1.14556	TRUE
P30837	P30837	Aldehyde dehydrogenase X, mitochondrial [OS=Homo sapiens]	ALDH1B1	aldehyde dehydrogenase 1 family member B1(ALDH1B1)	0	161.604	43	20	91	19	1	517	57.2	6.8	332.05	20	0	5048.4	6203.5	5571.5	5452	6368.6	5348.1	5048.4	6051.36	5548.99	5102.97	6155.09	5518.84		1.20244	1.09028	0.00323748	0.00459639	0.0528274	0.0326713	1.14636	TRUE
Q6P1M3-1	Q6P1M3	Lethal(2) giant larvae protein homolog 2 [OS=Homo sapiens]	LLGL2	LLGL2, scribble cell polarity complex component(LLGL2)	0	73.33	23	16	18	16	1	1020	113.4	7.52	72.37	16	0	1558	1856.5	1754.8	1666.5	1840.9	1754.6	1558	1810.97	1747.71	1559.81	1779.18	1810.62		1.1515	1.14129	0.00451218	0.0198049	0.0564813	0.0567907	1.14639	TRUE
Q8IUF8-4	Q8IUF8	Isoform 4 of Ribosomal oxygenase 2 [OS=Homo sapiens]	MINA	MYC induced nuclear antigen(MINA)	0	86.203	34	14	33	1	1	464	52.6	6.7	118.91	14	13	3374.3	3983.4	3802	3499.7	4081.4	3525.7	3374.3	3885.71	3786.64	3275.66	3944.57	3638.26		1.17749	1.11653	0.00933941	0.0490105	0.0662132	0.0947268	1.14701	TRUE
Q96KR6	Q96KR6	Protein FAM210B [OS=Homo sapiens]	FAM210B	family with sequence similarity 210 member B(FAM210B)	0	18.732	19	3	9	3	1	192	20.4	10.43	30.15	3	0	588.8	697.7	690.4	648.1	719.9	658.1	588.8	680.589	687.611	606.61	695.766	679.11		1.15137	1.14331	0.016315	0.0130119	0.080248	0.0470993	1.14734	TRUE
Q13418	Q13418	Integrin-linked protein kinase [OS=Homo sapiens]	ILK	integrin linked kinase(ILK)	0	76.005	38	15	39	15	1	452	51.4	8.07	116.21	15	0	3881.5	4478.4	4736.8	4267.3	4467.6	4532	3881.5	4368.57	4717.66	3994.12	4317.82	4676.69		1.10295	1.19284	0.0224316	0.00616877	0.0916887	0.0349635	1.14789	TRUE
Q9BX10	Q9BX10	GTP-binding protein 2 [OS=Homo sapiens]	GTPBP2	GTP binding protein 2(GTPBP2)	0	76.606	30	15	35	15	1	602	65.7	8.05	124.63	15	0	3424.8	4144.8	3880.8	3701.6	4159.4	3771.7	3424.8	4043.15	3865.12	3464.63	4019.96	3892.11		1.17036	1.12596	0.00153856	0.00306001	0.0477477	0.0298523	1.14816	TRUE
Q8WWV3-1	Q8WWV3	Reticulon-4-interacting protein 1, mitochondrial [OS=Homo sapiens]	RTN4IP1	reticulon 4 interacting protein 1(RTN4IP1)	0	73.274	33	11	28	11	1	396	43.6	9.11	90.97	11	0	3080.7	3782.6	3560.3	3391.7	3745.4	3408.5	3080.7	3689.83	3545.92	3174.57	3619.84	3517.32		1.16856	1.12917	0.012109	0.0144322	0.0729023	0.0491064	1.14886	TRUE
Q9UK99	Q9UK99	F-box only protein 3 [OS=Homo sapiens]	FBXO3	F-box protein 3(FBXO3)	0	73.595	34	15	34	15	1	471	54.5	5	100.81	15	0	3452.7	3675.9	4463.7	3693.9	3747.6	4099.8	3452.7	3585.75	4445.67	3457.42	3621.96	4230.69		1.04307	1.2556	0.0147301	0.0145002	0.0775546	0.0492362	1.14933	TRUE
P14927	P14927	Cytochrome b-c1 complex subunit 7 [OS=Homo sapiens]	Uqcrb	ubiquinol-cytochrome c reductase binding protein(UQCRB)	0	76.542	83	13	50	13	1	111	13.5	8.78	161.53	13	0	6999.8	8229.4	8164.6	7573.1	8113.6	8126.1	6999.8	8027.57	8131.62	7088.29	7841.59	8385.53		1.12642	1.17242	0.013109	0.0120332	0.0745565	0.0455204	1.14942	TRUE
Q6PHR2-1	Q6PHR2	Serine/threonine-protein kinase ULK3 [OS=Homo sapiens]	ULK3	unc-51 like kinase 3(ULK3)	0	57.595	28	11	17	11	1	472	53.4	7.36	58.38	11	0	2020.2	2438.9	2234	2143.7	2472.9	2197.7	2020.2	2379.09	2224.98	2006.46	2390	2267.86		1.18438	1.11577	0.000557827	0.00920359	0.038551	0.0407595	1.15007	TRUE
O14617-5	O14617	Isoform 5 of AP-3 complex subunit delta-1 [OS=Homo sapiens]	AP3D1	adaptor related protein complex 3 delta 1 subunit(AP3D1)	0	266.708	36	35	93	4	1	1215	136.6	7.64	344.63	35	33	19269.2	21617.2	22890.7	20082.4	21603.7	22091.3	19269.2	21087	22798.2	18796.8	20879.4	22796.6		1.10247	1.19778	0.0170564	0.00391451	0.0817912	0.0318742	1.15013	TRUE
O60907	O60907	F-box-like/WD repeat-containing protein TBL1X [OS=Homo sapiens]	TBL1X	transducin beta like 1X-linked(TBL1X)	0	113.149	41	17	49	11	1	577	62.5	6.55	175.58	17	0	983.5	1154.9	1120.8	1015.7	1144.2	1067	983.5	1126.58	1116.27	950.677	1105.84	1101.06		1.15419	1.1464	0.016527	0.0159321	0.0805677	0.0514835	1.1503	TRUE
Q5VW38	Q5VW38	Protein GPR107 [OS=Homo sapiens]	GPR107	G protein-coupled receptor 107(GPR107)	0	16.309	5	4	5	4	1	600	66.9	7.24	15.22	4	0	522.6	578.5	646.1	562.4	588.7	617	522.6	564.312	643.49	526.396	568.964	636.698		1.08034	1.22039	0.00503716	0.0011307	0.058182	0.0277579	1.15037	TRUE
Q96PE3-3	Q96PE3	Isoform 3 of Type I inositol 3,4-bisphosphate 4-phosphatase [OS=Homo sapiens]	INPP4A	inositol polyphosphate-4-phosphatase type I A(INPP4A)	0	103.019	25	18	31	18	1	972	109.3	7.12	118.13	18	0	3016.8	3580.1	3444.2	3180.6	3520.4	3369.7	3016.8	3492.3	3430.29	2976.98	3402.38	3477.28		1.1503	1.15246	0.0117064	0.00451269	0.0720607	0.0324977	1.15138	TRUE
Q15111-1	Q15111	Inactive phospholipase C-like protein 1 [OS=Homo sapiens]	PLCL1	phospholipase C like 1(PLCL1)	0	122.864	25	21	52	21	1	1095	122.6	5.62	149.27	21	0	4617.3	5226.9	5610.2	4916.6	5143.9	5416.4	4617.3	5098.71	5587.54	4601.85	4971.45	5589.32		1.09231	1.21235	0.0219464	6.31174e-05	0.0903337	0.0288376	1.15233	TRUE
Q7KZ85-2	Q7KZ85	Isoform 2 of Transcription elongation factor SPT6 [OS=Homo sapiens]	SUPT6H	SPT6 homolog, histone chaperone(SUPT6H)	0	122.759	50	22	57	1	1	545	61.3	8.46	186.5	22	0	173.3	206	190.7	182.3	213.7	189.3	173.3	200.948	189.93	170.63	206.536	195.344		1.18479	1.12021	0.00936322	0.0206616	0.0663248	0.058192	1.1525	TRUE
P55055	P55055	Oxysterols receptor LXR-beta [OS=Homo sapiens]	NR1H2	nuclear receptor subfamily 1 group H member 2(NR1H2)	0	20.204	10	4	11	4	1	460	50.9	7.74	36.33	4	0	841.8	957.8	1007.6	880.5	979.3	928.7	841.8	934.31	1003.53	824.132	946.469	958.35		1.12896	1.17765	0.00981918	0.0258332	0.0673502	0.0651694	1.15331	TRUE
Q5T447	Q5T447	E3 ubiquitin-protein ligase HECTD3 [OS=Homo sapiens]	HECTD3	HECT domain E3 ubiquitin protein ligase 3(HECTD3)	0	166.253	43	29	59	29	1	861	97.1	5.64	199.61	29	0	4708	5825.4	5124.8	4976.5	5952.6	4911.3	4708	5682.53	5104.1	4657.91	5753.04	5068.1		1.22098	1.08609	0.00174175	0.00580149	0.0483925	0.0343742	1.15353	TRUE
Q9Y376	Q9Y376	Calcium-binding protein 39 [OS=Homo sapiens]	CAB39	calcium binding protein 39(CAB39)	0	129.784	55	21	66	18	1	341	39.8	6.89	207.84	21	3	7532.3	8973.3	9007.7	8168	8937.6	8388.8	7532.3	8753.23	8971.31	7645.1	8637.97	8656.62		1.14586	1.16146	0.00526499	0.0181061	0.0582763	0.0545637	1.15366	TRUE
Q9H3U1	Q9H3U1	Protein unc-45 homolog A [OS=Homo sapiens]	UNC45A	unc-45 myosin chaperone A(UNC45A)	0	364.783	62	53	205	53	1	944	103	6.07	668.83	53	0	19441.4	22883.7	23254.1	21231.2	22708.7	22585.6	19441.4	22322.5	23160.2	19872	21947.4	23306.7		1.12608	1.18196	0.0130162	0.00401889	0.074596	0.0319955	1.15402	TRUE
O15027-5	O15027	Isoform 5 of Protein transport protein Sec16A [OS=Homo sapiens]	SEC16A	SEC16 homolog A, endoplasmic reticulum export factor(SEC16A)	0	467.531	44	63	174	3	1	2201	235.6	5.67	634.88	63	63	13298.5	15069.8	16045.7	14031.5	14907.8	15428.3	13298.5	14700.2	15980.9	13133.2	14408	15920.9		1.10126	1.20695	0.0153689	0.00103165	0.0787498	0.0276362	1.1541	TRUE
O14880	O14880	Microsomal glutathione S-transferase 3 [OS=Homo sapiens]	MGST3	microsomal glutathione S-transferase 3(MGST3)	0	51.457	34	4	13	4	1	152	16.5	9.38	67.28	4	0	1058.1	1308.8	1191.5	1152.2	1302.7	1172.1	1058.1	1276.7	1186.69	1078.44	1259.03	1209.52		1.18684	1.12154	0.00452515	0.0135852	0.0565575	0.0477455	1.15419	TRUE
Q99747	Q99747	Gamma-soluble NSF attachment protein [OS=Homo sapiens]	NAPG	NSF attachment protein gamma(NAPG)	0	226.783	68	24	163	24	1	312	34.7	5.41	557.56	24	0	17634.8	20514.1	20850.1	18883.3	20528.7	20253.6	17634.8	20011	20765.9	17674.4	19840.5	20900.2		1.12864	1.18003	0.00148189	0.000485134	0.0495408	0.0257403	1.15434	TRUE
P14550	P14550	alcohol dehydrogenase [NADP(+)] [OS=Homo sapiens]	AKR1A1	aldo-keto reductase family 1 member A1(AKR1A1)	0	203.597	76	23	124	22	1	325	36.6	6.79	393.87	23	1	16802.2	18769.8	20460.7	17798.9	18983	19681.1	16802.2	18309.5	20378	16659.4	18346.6	20309.4		1.09546	1.21594	0.00212532	0.000480089	0.0495146	0.025638	1.1557	TRUE
Q9Y4D8-5	Q9Y4D8	Isoform 5 of Probable E3 ubiquitin-protein ligase HECTD4 [OS=Homo sapiens]	HECTD4	HECT domain E3 ubiquitin protein ligase 4(HECTD4)	0	108.392	21	21	32	11	1	1321	145	5.78	117.28	21	0	1477.7	1756.1	1673.9	1588.3	1785.2	1693.6	1477.7	1713.03	1667.14	1486.62	1725.35	1747.67		1.15992	1.15197	0.00102791	0.0308597	0.0459432	0.0714097	1.15595	TRUE
Q13569	Q13569	G/T mismatch-specific thymine DNA glycosylase [OS=Homo sapiens]	TDG	thymine DNA glycosylase(TDG)	0	46.961	28	6	16	6	1	410	46	6.8	43.79	6	0	1427.4	1763.7	1606	1508.1	1737.5	1517.7	1427.4	1720.44	1599.51	1411.55	1679.25	1566.15		1.19752	1.11508	0.00613842	0.0125375	0.059461	0.0464454	1.1563	TRUE
Q07889	Q07889	Son of sevenless homolog 1 [OS=Homo sapiens]	SOS1	SOS Ras/Rac guanine nucleotide exchange factor 1(SOS1)	0	156.115	29	36	65	26	1	1333	152.4	6.84	196.05	36	9	4994.2	5588.1	6174.6	5314.6	5639.8	5816.6	4994.2	5451.05	6149.66	4974.37	5450.73	6002.3		1.09361	1.21903	0.000451357	0.00460535	0.0390733	0.0326785	1.15632	TRUE
A6NGB9	A6NGB9	WAS/WASL-interacting protein family member 3 [OS=Homo sapiens]	WIPF3	WAS/WASL interacting protein family member 3(WIPF3)	0	71.955	40	12	24	12	1	483	49.4	10.15	106.02	12	0	2960.1	3544.7	3377.4	3192.7	3625.4	3326.4	2960.1	3457.77	3363.76	2988.31	3503.86	3432.6		1.17033	1.14255	0.0028327	0.00761032	0.0520003	0.0374774	1.15644	TRUE
P48426	P48426	phosphatidylinositol 5-phosphate 4-kinase type-2 alpha [OS=Homo sapiens]	PIP4K2A	phosphatidylinositol-5-phosphate 4-kinase type 2 alpha(PIP4K2A)	0	115.912	35	18	53	10	1	406	46.2	6.99	193.13	18	7	7850.9	9149.4	8923.9	8098.3	9523.9	8414.9	7850.9	8925.01	8887.85	7579.86	9204.61	8683.55		1.1749	1.13873	0.0201904	0.0242297	0.088088	0.0632186	1.15681	TRUE
P31150	P31150	Rab GDP dissociation inhibitor alpha [OS=Homo sapiens]	GDI1	GDP dissociation inhibitor 1(GDI1)	0	305.821	74	32	176	20	1	447	50.6	5.14	582.98	32	0	10731.4	12676.1	12157.1	11060.9	12599.5	11772.1	10731.4	12365.2	12108	10352.8	12177.1	12147.9		1.16401	1.15043	0.0146181	0.0141029	0.0774111	0.0486708	1.15722	TRUE
Q9C0C2	Q9C0C2	182 kDa tankyrase-1-binding protein [OS=Homo sapiens]	TNKS1BP1	tankyrase 1 binding protein 1(TNKS1BP1)	0	366.235	53	56	113	56	1	1729	181.7	4.86	450.65	56	0	9452.3	11705.3	10281	9836.8	11768.4	9852.7	9452.3	11418.2	10239.5	9207.07	11373.9	10167.3		1.22148	1.09364	0.00361662	0.0207409	0.0542758	0.0582361	1.15756	TRUE
P54252	P54252	Ataxin-3 [OS=Homo sapiens]	ATXN3	ataxin 3(ATXN3)	0	84.506	41	10	23	10	1	364	41.8	4.91	86.95	10	0	1605	1879.8	1904.1	1709.5	1850.7	1845.5	1605	1833.7	1896.41	1600.06	1788.66	1904.42		1.1302	1.18588	0.0115861	0.00024945	0.0716423	0.0218242	1.15804	TRUE
Q16719	Q16719	kynureninase [OS=Homo sapiens]	KYNU	kynureninase(KYNU)	0.001	11.066	7	3	3	3	1	465	52.3	7.03	12.32	3	0	446.2	478	557.1	471.3	487	546.1	446.2	466.277	554.849	441.128	470.673	563.535		1.05592	1.2604	0.017809	0.0018894	0.0830278	0.0273564	1.15816	TRUE
Q76N32	Q76N32	Centrosomal protein of 68 kDa [OS=Homo sapiens]	CEP68	centrosomal protein 68(CEP68)	0	23.604	18	5	5	5	1	757	81.1	5.16	20.03	5	0	160.6	188.3	187.1	168.2	184.5	182.8	160.6	183.682	186.344	157.432	178.315	188.636		1.13824	1.17906	0.0195094	0.00468093	0.0866802	0.0328184	1.15865	TRUE
Q5PSV4	Q5PSV4	Breast cancer metastasis-suppressor 1-like protein [OS=Homo sapiens]	BRMS1L	breast cancer metastasis-suppressor 1-like(BRMS1L)	0	49.726	30	10	15	10	1	323	37.6	5.15	52.5	10	0	1857.5	2237.7	2263.8	2047.4	2214	2103.2	1857.5	2182.82	2254.65	1916.33	2139.78	2170.35		1.14541	1.17255	0.0171912	0.0240302	0.0818646	0.0629176	1.15898	TRUE
Q96B23-2	Q96B23	Isoform 2 of Uncharacterized protein C18orf25 [OS=Homo sapiens]	C18orf25	chromosome 18 open reading frame 25(C18orf25)	0	43.095	32	6	10	1	1	342	37	5.12	36.16	6	0	870.6	1025.7	990.4	932.7	1089.3	970.9	870.6	1000.54	986.399	872.99	1052.78	1001.9		1.17764	1.14035	0.0273392	0.00408129	0.0994415	0.0319054	1.15899	TRUE
Q9BU19-5	Q9BU19	Isoform 5 of Zinc finger protein 692 [OS=Homo sapiens]	ZNF692	zinc finger protein 692(ZNF692)	0	32.61	23	7	12	7	1	524	57.5	7.58	39.03	7	0	704.5	856.6	803.4	769.8	910.9	763.3	704.5	835.592	800.154	720.519	880.362	787.669		1.20416	1.11425	0.0256876	0.0152085	0.097218	0.0503724	1.1592	TRUE
C9JLW8	C9JLW8	Mapk-regulated corepressor-interacting protein 1 [OS=Homo sapiens]	MCRIP1	MAPK regulated corepressor interacting protein 1(MCRIP1)	0	26.69	58	5	17	5	1	97	10.9	9.41	57.5	5	0	1497.8	1706.5	1740.8	1558.1	1751.4	1713.5	1497.8	1664.65	1733.77	1458.35	1692.68	1768.2		1.13571	1.18464	0.0142422	0.00907857	0.0766541	0.0405112	1.16017	TRUE
Q14697-2	Q14697	Isoform 2 of Neutral alpha-glucosidase AB [OS=Homo sapiens]	GANAB	glucosidase II alpha subunit(GANAB)	0	509.613	65	51	351	3	1	966	109.4	6.24	1230.25	51	53	29118.8	33194	35999.4	31488	34187.3	33650.2	29118.8	32379.9	35854	29472.2	33041.2	34724.5		1.11657	1.2046	0.0118373	0.0096063	0.072541	0.0411256	1.16058	TRUE
Q9P260-1	Q9P260	LisH domain and HEAT repeat-containing protein KIAA1468 [OS=Homo sapiens]	KIAA1468	KIAA1468(KIAA1468)	0	103.635	28	22	29	22	1	1216	134.5	5.45	100.98	22	0	3304.9	3784.9	4058.6	3573.7	3847	3859.9	3304.9	3692.07	4042.2	3344.92	3718.03	3983.13		1.11433	1.20685	0.00391305	0.00268003	0.0547295	0.0291157	1.16059	TRUE
Q14149	Q14149	MORC family CW-type zinc finger protein 3 [OS=Homo sapiens]	MORC3	MORC family CW-type zinc finger 3(MORC3)	0	268.473	49	41	107	40	1	939	107	5.6	400.55	41	1	14749.2	17800.8	16796.2	15560.2	18292	15823.9	14749.2	17364.2	16728.3	14564.1	17678.8	16329.1		1.19547	1.12773	0.00403298	0.0135358	0.0548218	0.0476943	1.1616	TRUE
P42680	P42680	Tyrosine-protein kinase Tec [OS=Homo sapiens]	TEC	tec protein tyrosine kinase(TEC)	0	134.517	47	24	56	24	1	631	73.5	8.44	192.73	24	0	4266.8	5195.2	4925.6	4526.8	5270.2	4544.7	4266.8	5067.79	4905.7	4237	5093.52	4689.79		1.19491	1.12838	0.000563703	0.0376244	0.0386325	0.0799956	1.16164	TRUE
P30043	P30043	flavin reductase (NADPH) [OS=Homo sapiens]	BLVRB	biliverdin reductase B(BLVRB)	0	213.96	83	12	251	12	1	206	22.1	7.65	1125.55	12	0	27469.8	35507.1	29073.4	28850.4	35261.7	28131.2	27469.8	34636.3	28956	27003.5	34079.6	29029.3		1.26146	1.06447	0.0025899	0.0175931	0.0516974	0.0538464	1.16297	TRUE
P98160	P98160	Basement membrane-specific heparan sulfate proteoglycan core protein [OS=Homo sapiens]	HSPG2	heparan sulfate proteoglycan 2(HSPG2)	0	202.27	16	42	64	42	1	4391	468.5	6.51	227.91	42	0	5354.4	6980.4	6033.8	5836.4	6651.2	5738.4	5354.4	6809.2	6009.43	5462.77	6428.22	5921.6		1.22374	1.10297	0.0257538	0.0153218	0.0972002	0.0506254	1.16336	TRUE
P13716-2	P13716	Isoform 2 of Delta-aminolevulinic acid dehydratase [OS=Homo sapiens]	ALAD	aminolevulinate dehydratase(ALAD)	0	58.182	35	11	24	11	1	359	39	7.65	68.33	11	0	2364.4	3045.3	2618.1	2547.2	2932.8	2558.1	2364.4	2970.61	2607.52	2384.13	2834.48	2639.77		1.2225	1.10503	0.0165312	0.00569624	0.0805408	0.0340946	1.16377	TRUE
Q8NFW8	Q8NFW8	N-acylneuraminate cytidylyltransferase [OS=Homo sapiens]	CMAS	cytidine monophosphate N-acetylneuraminic acid synthetase(CMAS)	0	199.359	66	24	98	24	1	434	48.3	7.93	354.48	24	0	13497.5	15147.4	16898	14351.2	15303.7	15795.1	13497.5	14775.9	16829.7	13432.5	14790.6	16299.4		1.09791	1.2302	0.00063909	0.00734784	0.0407432	0.0368917	1.16405	TRUE
Q9UDT6-1	Q9UDT6	CAP-Gly domain-containing linker protein 2 [OS=Homo sapiens]	CLIP2	CAP-Gly domain containing linker protein 2(CLIP2)	0	78.912	17	15	22	11	1	1046	115.8	6.73	74.1	15	0	953.5	1011.8	1221.8	1024.1	1020.9	1221.9	953.5	986.985	1216.86	958.539	986.675	1260.91		1.03223	1.29588	0.00664599	0.00608492	0.0605278	0.0349702	1.16405	TRUE
O43143	O43143	Pre-mRNA-splicing factor ATP-dependent RNA helicase DHX15 [OS=Homo sapiens]	DHX15	DEAH-box helicase 15(DHX15)	0	490.142	60	47	377	46	1	795	90.9	7.46	1296.16	47	2	40314.8	48801.3	45931	43024.6	50216.6	44353.9	40314.8	47604.4	45745.5	40270.2	48533.1	45769.9		1.19299	1.13564	0.00355467	2.16301e-05	0.0538373	0.0355772	1.16432	TRUE
O14841	O14841	5-oxoprolinase [OS=Homo sapiens]	OPLAH	5-oxoprolinase (ATP-hydrolysing)(OPLAH)	0	311.98	42	41	133	41	1	1288	137.4	6.58	515.17	41	0	11031.8	13761.1	12479.5	11946.3	13628.8	12313.1	11031.8	13423.6	12429.1	11181.5	13171.9	12706.2		1.19728	1.13154	0.00443681	0.0114215	0.0563962	0.0442441	1.16441	TRUE
Q16611	Q16611	bcl-2 homologous antagonist/killer [OS=Homo sapiens]	BAK1	BCL2 antagonist/killer 1(BAK1)	0	38.136	34	4	12	4	1	211	23.4	6.01	49.93	4	0	202.4	231	241.7	214.7	232.9	240.8	202.4	225.335	240.724	200.955	225.092	248.488		1.1167	1.21285	0.000967092	0.00835524	0.0454478	0.0392873	1.16478	TRUE
Q9H936	Q9H936	Mitochondrial glutamate carrier 1 [OS=Homo sapiens]	SLC25A22	solute carrier family 25 member 22(SLC25A22)	0	77.657	57	13	67	13	1	323	34.4	9.29	187.93	13	0	6031.3	7402.7	6987	6537	7434.4	6726.6	6031.3	7221.15	6958.77	6118.51	7185.16	6941.35		1.18572	1.14406	0.00174356	0.00257192	0.0481175	0.0291744	1.16489	TRUE
P42898-2	P42898	Isoform 2 of Methylenetetrahydrofolate reductase [OS=Homo sapiens]	MTHFR	methylenetetrahydrofolate reductase(MTHFR)	0	190.211	45	26	71	25	1	697	78.9	5.66	250.82	26	1	5278.3	6000.7	6393.6	5530.7	6250.6	5937.3	5278.3	5853.53	6367.77	5176.64	6041.05	6126.85		1.1377	1.19509	0.0212555	0.0160411	0.0894144	0.0517139	1.1664	TRUE
P61158	P61158	actin-related protein 3 [OS=Homo sapiens]	ACTR3	ARP3 actin related protein 3 homolog(ACTR3)	0	252.75	78	25	167	20	1	418	47.3	5.88	632.52	25	5	19358.7	21449.4	23814.1	20185.2	21761.5	22838.9	19358.7	20923.3	23717.9	18893	21032	23568.1		1.09682	1.23618	0.0162664	0.00291968	0.0801528	0.0295707	1.1665	TRUE
Q9P0K8	Q9P0K8	Forkhead box protein J2 [OS=Homo sapiens]	FOXJ2	forkhead box J2(FOXJ2)	0	28.33	13	7	10	6	1	574	62.4	6.7	36.16	7	0	990	1147.6	1207.2	1076.2	1176.7	1164.5	990	1119.45	1202.32	1007.3	1137.25	1201.68		1.12988	1.20362	0.00903272	0.00180786	0.0654494	0.0275331	1.16675	TRUE
P62879	P62879	Guanine nucleotide-binding protein G(I)/G(S)/G(T) subunit beta-2 [OS=Homo sapiens]	GNB2	G protein subunit beta 2(GNB2)	0	132.625	56	13	93	6	1	340	37.3	6	353.37	13	1	3178.9	3847.3	3751.7	3454.5	3757	3724.6	3178.9	3752.94	3736.54	3233.35	3631.05	3843.51		1.15154	1.18212	0.018357	0.0103994	0.0844813	0.0422135	1.16683	TRUE
Q13464	Q13464	Rho-associated protein kinase 1 [OS=Homo sapiens]	ROCK1	Rho associated coiled-coil containing protein kinase 1(ROCK1)	0	280.67	44	52	106	44	1	1354	158.1	5.9	357.89	52	0	12187	14094	14318.6	12450.1	14532.6	13186.2	12187	13748.3	14260.8	11653.1	14045.4	13607.2		1.16584	1.16895	0.02306	0.0412068	0.0927362	0.0847001	1.1674	TRUE
Q9Y6I3-1	Q9Y6I3	Isoform 2 of Epsin-1 [OS=Homo sapiens]	EPN1	epsin 1(EPN1)	0	113.089	21	14	52	1	1	662	69	5.05	208.17	14	12	4618.8	5013.4	5970	4910.2	5095.1	5577.8	4618.8	4890.44	5945.88	4595.86	4924.29	5755.88		1.06512	1.26991	0.00461031	0.00586948	0.0571012	0.0345778	1.16751	TRUE
Q9Y4K3	Q9Y4K3	TNF receptor-associated factor 6 [OS=Homo sapiens]	TRAF6	TNF receptor associated factor 6(TRAF6)	0	79.606	34	12	26	12	1	522	59.5	6.44	97.57	12	0	3747.1	4283.7	4652.3	3981.7	4273.4	4370.4	3747.1	4178.64	4633.51	3726.8	4130.14	4509.93		1.11171	1.22338	0.00394331	0.0055796	0.0545955	0.0339398	1.16754	TRUE
Q8WWQ0	Q8WWQ0	PH-interacting protein [OS=Homo sapiens]	PHIP	pleckstrin homology domain interacting protein(PHIP)	0	254.319	36	47	105	43	1	1821	206.6	8.85	380.31	47	4	10428.9	12824.8	11955.1	11419.3	13505.1	11475	10428.9	12510.3	11906.8	10688.3	13052.3	11841.3		1.21051	1.12459	0.0177871	0.0101791	0.0829726	0.0419401	1.16755	TRUE
P42338	P42338	Phosphatidylinositol 4,5-bisphosphate 3-kinase catalytic subunit beta isoform [OS=Homo sapiens]	pik3cb	phosphatidylinositol-4,5-bisphosphate 3-kinase catalytic subunit beta(PIK3CB)	0	124.854	26	25	54	24	1	1070	122.7	7.09	167.46	25	0	3203.2	3967.2	3834.4	3592.4	3913.2	3744.3	3203.2	3869.9	3818.91	3362.42	3782.01	3863.84		1.16545	1.17015	0.0269042	0.0212356	0.0988209	0.0590205	1.1678	TRUE
Q86Y82	Q86Y82	Syntaxin-12 [OS=Homo sapiens]	STX12	syntaxin 12(STX12)	0	89.73	51	10	58	10	1	276	31.6	5.59	201.24	10	0	5762.7	7237.5	6611.1	6263.3	7361	6213.6	5762.7	7060	6584.39	5862.34	7114.22	6411.97		1.21928	1.11796	0.0019743	0.0204427	0.0502683	0.0578331	1.16862	TRUE
O95486-1	O95486	Protein transport protein Sec24A [OS=Homo sapiens]	sec24a	SEC24 homolog A, COPII coat complex component(SEC24A)	0	133.114	26	24	54	20	1	1093	119.7	7.66	199.33	24	4	8655.4	9693.8	11086	9340.5	9897.4	10274.8	8655.4	9456.06	11041.2	8742.54	9565.59	10602.8		1.09333	1.24406	0.0073492	0.0108996	0.0616733	0.0431575	1.16869	TRUE
O43583	O43583	density-regulated protein [OS=Homo sapiens]	DENR	density regulated re-initiation and release factor(DENR)	0	96.445	63	10	42	10	1	198	22.1	5.3	159.19	10	0	5801.3	6601.9	7047.9	6085.2	6750.6	6702.2	5801.3	6439.99	7019.43	5695.64	6524.29	6916.17		1.12763	1.21211	0.00837963	0.00364997	0.0637503	0.0313661	1.16987	TRUE
Q9UNW1	Q9UNW1	Multiple inositol polyphosphate phosphatase 1 [OS=Homo sapiens]	MINPP1	multiple inositol-polyphosphate phosphatase 1(MINPP1)	0	102.604	40	17	51	17	1	487	55	7.81	156.74	17	0	6726.7	8555.3	7112.8	6996.7	8898.6	6817.5	6726.7	8345.48	7084.07	6548.79	8600.28	7035.15		1.27647	1.06356	0.00709304	0.0446465	0.0614033	0.0891412	1.17001	TRUE
Q6P9B6	Q6P9B6	TLD domain-containing protein 1 [OS=Homo sapiens]	TLDC1	TBC/LysM-associated domain containing 1(TLDC1)	0	106.279	36	10	34	10	1	456	51	6.24	154.02	10	0	2914.2	3096.3	3832.8	3114.7	3113.4	3693.3	2914.2	3020.36	3817.32	2915.3	3009.02	3811.21		1.03429	1.30861	0.00323234	1.18904e-05	0.0531656	0.0488934	1.17145	TRUE
Q96AE7	Q96AE7	Tetratricopeptide repeat protein 17 [OS=Homo sapiens]	TTC17	tetratricopeptide repeat domain 17(TTC17)	0	39.658	11	8	13	1	1	1141	129.5	6.58	48.28	8	0	199.8	253.2	217.4	217.1	271	212.1	199.8	246.99	216.522	203.202	261.915	218.871		1.26279	1.08038	0.0202594	0.0159033	0.088155	0.0514512	1.17158	TRUE
Q9HCN3	Q9HCN3	Transmembrane protein 8A [OS=Homo sapiens]	TMEM8A	transmembrane protein 8A(TMEM8A)	0.001	8.945	4	2	3	2	1	771	84.7	7.53	10.23	2	0	59.5	75	66.7	64.1	72.4	68.4	59.5	73.1606	66.4306	59.9964	69.9728	70.5837		1.1978	1.1466	0.0181247	0.0525573	0.0837401	0.0985929	1.1722	TRUE
Q12846	Q12846	Syntaxin-4 [OS=Homo sapiens]	STX4	syntaxin 4(STX4)	0	40.853	29	7	15	7	1	297	34.2	6.28	49.57	7	0	1202	1500.1	1344.2	1278.2	1483.4	1346.6	1202	1463.31	1338.77	1196.37	1433.67	1389.59		1.20789	1.13759	0.00364124	0.0231784	0.0543477	0.061769	1.17274	TRUE
P35241-1	P35241	radixin [OS=Homo sapiens]	RDX	radixin(RDX)	0	374.566	63	47	492	31	1	583	68.5	6.37	1336.36	47	2	13367.6	15220.2	16619.3	14046.2	15600.1	15228	13367.6	14846.9	16552.2	13147	15077.1	15714.2		1.12859	1.21693	0.00863213	0.0219533	0.0641868	0.0599813	1.17276	TRUE
P48507	P48507	Glutamate--cysteine ligase regulatory subunit [OS=Homo sapiens]	GCLM	glutamate-cysteine ligase modifier subunit(GCLM)	0	86.45	38	12	64	12	1	274	30.7	6.02	217.96	12	0	7031.2	8529	7966.8	7183.9	8649.8	7412.8	7031.2	8319.82	7934.62	6724	8359.82	7649.46		1.21261	1.13296	0.0110362	0.0487187	0.0705765	0.0943178	1.17278	TRUE
Q9H4M9	Q9H4M9	EH domain-containing protein 1 [OS=Homo sapiens]	EHD1	EH domain containing 1(EHD1)	0	356.03	74	41	210	29	1	534	60.6	6.83	765.09	41	11	20538.7	23998.3	25411.3	22199.3	23991.5	24234.6	20538.7	23409.7	25308.6	20778.1	23187.2	25008.3		1.12779	1.21783	0.00381103	0.00181641	0.0553744	0.0275104	1.17281	TRUE
Q9BUH6	Q9BUH6	Protein PAXX [OS=Homo sapiens]	c9orf142	chromosome 9 open reading frame 142(C9orf142)	0	48.344	43	7	21	7	1	204	21.6	5.48	87.65	7	0	2666.6	3363.3	2870.1	2786.2	3382.3	2872.4	2666.6	3280.81	2858.51	2607.83	3268.91	2964.1		1.24179	1.10393	0.00220332	0.0453227	0.0497806	0.0898371	1.17286	TRUE
Q15121-2	Q15121	Isoform 2 of Astrocytic phosphoprotein PEA-15 [OS=Homo sapiens]	PEA15	phosphoprotein enriched in astrocytes 15(PEA15)	0	70.588	56	8	40	8	1	151	17.3	4.89	138.02	8	0	3377.8	3871.6	4313.8	3701.5	3929.1	4059.3	3377.8	3776.65	4296.37	3464.54	3797.38	4188.9		1.10694	1.24011	0.0145323	0.00699265	0.0773053	0.0363282	1.17352	TRUE
Q8IXV7	Q8IXV7	Kelch domain-containing protein 8B [OS=Homo sapiens]	KLHDC8B	kelch domain containing 8B(KLHDC8B)	0	63.615	33	9	17	9	1	354	37.7	8.27	65.96	9	0	1064.7	1344.4	1225.9	1139.4	1308.1	1168.6	1064.7	1311.43	1220.95	1066.46	1264.25	1205.91		1.20858	1.13875	0.0110944	0.00261178	0.0707836	0.029026	1.17366	TRUE
P24666-1	P24666	Low molecular weight phosphotyrosine protein phosphatase [OS=Homo sapiens]	ACP1	acid phosphatase 1, soluble(ACP1)	0	132.486	77	11	118	4	1	158	18	6.74	402.23	11	7	7840.6	8748.9	9660.7	8112	8972.4	9137.3	7840.6	8534.33	9621.67	7592.69	8671.6	9429.02		1.11486	1.23439	0.0246166	0.00744926	0.0954038	0.0371064	1.17462	TRUE
Q9NRC8	Q9NRC8	NAD-dependent protein deacetylase sirtuin-7 [OS=Homo sapiens]	SIRT7	sirtuin 7(SIRT7)	0	22.459	22	6	6	6	1	400	44.9	9.74	21.94	6	0	629	787.6	720.9	682.4	777.5	718.5	629	768.284	717.988	638.714	751.435	741.439		1.19879	1.15123	0.00590365	0.0170827	0.0595725	0.0531145	1.17501	TRUE
Q9P2Q2	Q9P2Q2	FERM domain-containing protein 4A [OS=Homo sapiens]	FRMD4A	FERM domain containing 4A(FRMD4A)	0	14.353	4	2	3	2	1	1039	115.4	8.87	13.84	2	0	390.7	471.2	442.1	401.7	463.4	440	390.7	459.644	440.314	375.984	447.865	454.047		1.18368	1.16653	0.0174488	0.0239647	0.0822343	0.0628261	1.17511	TRUE
Q16134	Q16134	Electron transfer flavoprotein-ubiquinone oxidoreductase, mitochondrial [OS=Homo sapiens]	ETFDH	electron transfer flavoprotein dehydrogenase(ETFDH)	0	113.142	34	17	52	17	1	617	68.5	7.55	182.49	17	0	6614.4	8355.1	7500.4	6960.2	8092.1	7211.8	6614.4	8150.19	7470.1	6514.62	7820.81	7442.04		1.21647	1.13582	0.0143496	0.00336176	0.0768302	0.0305831	1.17614	TRUE
Q8N5G0-2	Q8N5G0	Isoform 2 of Small integral membrane protein 20 [OS=Homo sapiens]	SMIM20	small integral membrane protein 20(SMIM20)	0.001	12.534	13	2	12	2	1	168	18.4	10.99	41.23	2	0	1823	2090.4	2117.3	1860.8	2106	2134.8	1823	2039.13	2108.75	1741.68	2035.4	2202.96		1.14303	1.20956	0.0245605	0.026651	0.095366	0.0661171	1.1763	TRUE
O94967-4	O94967	Isoform 4 of WD repeat-containing protein 47 [OS=Homo sapiens]	WDR47	WD repeat domain 47(WDR47)	0	57.869	17	12	20	12	1	927	102.9	6.04	54.33	12	0	1401.8	1684.6	1694.8	1498.7	1641.2	1632.7	1401.8	1643.28	1687.95	1402.76	1586.18	1684.83		1.15151	1.20261	0.0175917	3.31355e-05	0.0826239	0.0272506	1.17706	TRUE
P00492	P00492	Hypoxanthine-guanine phosphoribosyltransferase [OS=Homo sapiens]	HPRT1	hypoxanthine phosphoribosyltransferase 1(HPRT1)	0	140.278	76	14	99	13	1	218	24.6	6.68	325.85	14	1	10265.7	12600.4	12204	11014.2	12411.6	11630.7	10265.7	12291.4	12154.7	10309.1	11995.5	12002		1.18042	1.17409	0.00642684	0.00195786	0.0600618	0.0273835	1.17726	TRUE
P05362	P05362	Intercellular adhesion molecule 1 [OS=Homo sapiens]	ICAM1	intercellular adhesion molecule 1(ICAM1)	0	90.789	28	10	44	10	1	532	57.8	7.99	143.94	10	0	2234.4	2909.5	2492.2	2386	2808	2416.9	2234.4	2838.14	2482.13	2233.25	2713.86	2494.06		1.24271	1.11383	0.0128839	0.000554913	0.074252	0.0259296	1.17827	TRUE
Q9UBK8-1	Q9UBK8	Methionine synthase reductase [OS=Homo sapiens]	MTRR	5-methyltetrahydrofolate-homocysteine methyltransferase reductase(MTRR)	0	88.411	29	15	25	15	1	725	80.4	6.49	105.38	15	0	2453.7	2844.9	3157.5	2705.5	2840.2	2991.3	2453.7	2775.13	3144.74	2532.3	2744.98	3086.8		1.10712	1.24981	0.0239522	0.00609031	0.0942051	0.0349523	1.17847	TRUE
Q9BX66-9	Q9BX66	Isoform 9 of Sorbin and SH3 domain-containing protein 1 [OS=Homo sapiens]	sorbs1	sorbin and SH3 domain containing 1(SORBS1)	0	143.82	37	23	63	23	1	781	87.1	8.07	207.6	23	0	4837.4	5163.2	6334.5	5137.6	5259	6113	4837.4	5036.57	6308.91	4808.7	5082.69	6308.16		1.04905	1.308	0.0129256	9.33623e-05	0.0743878	0.023267	1.17852	TRUE
Q96BW9-3	Q96BW9	Isoform 3 of Phosphatidate cytidylyltransferase, mitochondrial [OS=Homo sapiens]	TAMM41	TAM41 mitochondrial translocator assembly and maintenance homolog(TAMM41)	0	62.209	34	8	55	8	1	337	38.1	9.13	179.98	8	0	4086.4	4662.2	5047.2	4367.3	4834.3	4877.6	4086.4	4547.86	5026.81	4087.71	4672.23	5033.32		1.12796	1.23073	0.0138473	1.24031e-05	0.0760723	0.034001	1.17935	TRUE
P61966	P61966	AP-1 complex subunit sigma-1A [OS=Homo sapiens]	AP1S1	adaptor related protein complex 1 sigma 1 subunit(AP1S1)	0	42.255	44	7	30	5	1	158	18.7	5.73	83.72	7	2	1281.1	1572.8	1533.6	1419	1646.2	1459.5	1281.1	1534.23	1527.4	1328.16	1591.01	1506.1		1.19775	1.16259	0.019824	0.0145051	0.0872297	0.0492119	1.18017	TRUE
P09486	P09486	Sparc [OS=Homo sapiens]	SPARC	secreted protein acidic and cysteine rich(SPARC)	0	50.659	38	8	14	8	1	303	34.6	4.84	53.64	8	0	1371.8	1631.1	1578.8	1401.6	1654.4	1525.7	1371.8	1591.1	1572.42	1311.87	1598.94	1574.41		1.18868	1.17258	0.013949	0.01635	0.0762235	0.0521172	1.18063	TRUE
Q13542	Q13542	eukaryotic translation initiation factor 4E-binding protein 2 [OS=Homo sapiens]	EIF4EBP2	eukaryotic translation initiation factor 4E binding protein 2(EIF4EBP2)	0	30.922	73	6	9	6	1	120	12.9	6.67	37.44	6	0	899.5	1088.5	1062.5	971.3	1156.2	1002.7	899.5	1061.8	1058.21	909.119	1117.44	1034.71		1.20492	1.15719	0.022429	0.00788067	0.0917235	0.0383495	1.18106	TRUE
Q86VN1	Q86VN1	Vacuolar protein-sorting-associated protein 36 [OS=Homo sapiens]	VPS36	vacuolar protein sorting 36 homolog(VPS36)	0	164.841	60	24	77	23	1	386	43.8	7.2	262.04	24	0	5509.8	6435	6669.4	5748.6	6547.8	6304.6	5509.8	6277.18	6642.46	5380.59	6328.29	6505.88		1.15749	1.20733	0.00650014	0.00686228	0.0601995	0.0361071	1.18241	TRUE
Q9BQ69	Q9BQ69	O-acetyl-ADP-ribose deacetylase MACROD1 [OS=Homo sapiens]	MACROD1	MACRO domain containing 1(MACROD1)	0	49.223	33	8	16	8	1	325	35.5	9.51	72.55	8	0	1077.8	1373.6	1232.4	1143.6	1335.8	1185.7	1077.8	1339.91	1227.42	1070.39	1291.02	1223.55		1.22472	1.14095	0.010332	0.000761307	0.0685796	0.0265296	1.18283	TRUE
Q96MH7	Q96MH7	Uncharacterized protein C5orf34 [OS=Homo sapiens]	C5orf34	chromosome 5 open reading frame 34(C5orf34)	0	44.732	24	12	18	12	1	638	72.9	7.93	56.75	12	0	878.6	1058	1047.4	943.6	1094.4	1003.7	878.6	1032.05	1043.17	883.193	1057.71	1035.74		1.18616	1.18	0.00625736	0.000757048	0.0599774	0.0264935	1.18308	TRUE
P62834	P62834	ras-related protein Rap-1A [OS=Homo sapiens]	RAP1A	RAP1A, member of RAS oncogene family(RAP1A)	0	109.044	67	12	38	5	1	184	21	6.67	165.64	12	0	3248.8	3687	4102.6	3497.3	3679.5	4067.8	3248.8	3596.58	4086.03	3273.41	3556.15	4197.67		1.09667	1.27007	0.00558786	0.00418568	0.0590676	0.0320811	1.18337	TRUE
O95248-4	O95248	Isoform 4 of Myotubularin-related protein 5 [OS=Homo sapiens]	SBF1	SET binding factor 1(SBF1)	0	144.712	24	34	62	32	1	1893	210.9	7.11	180.93	34	2	3715.2	4651	4505	4052	4475.2	4316.8	3715.2	4536.93	4486.8	3792.6	4325.17	4454.62		1.18039	1.19095	0.026614	0.00340128	0.0983702	0.0306041	1.18567	TRUE
P07355-2	P07355	Isoform 2 of Annexin A2 [OS=Homo sapiens]	ANXA2	annexin A2(ANXA2)	0	279.677	77	34	264	34	1	357	40.4	8.37	856.2	34	0	30388.2	34830	37734.4	31869.2	35079.8	36264.9	30388.2	33975.8	37582	29829	33903.8	37422.7		1.12725	1.24557	0.00537096	0.00154249	0.0586597	0.0275771	1.18641	TRUE
Q13011	Q13011	Delta(3,5)-Delta(2,4)-dienoyl-CoA isomerase, mitochondrial [OS=Homo sapiens]	ECH1	enoyl-CoA hydratase 1(ECH1)	0	126.265	57	15	119	15	1	328	35.8	8	361.32	15	0	7795.5	9700.1	9340.9	8433.9	9372.4	9118.7	7795.5	9462.2	9303.17	7893.98	9058.19	9409.82		1.18043	1.19271	0.020903	0.00229731	0.0888865	0.0283255	1.18657	TRUE
Q5VWZ2	Q5VWZ2	Lysophospholipase-like protein 1 [OS=Homo sapiens]	LYPLAL1	lysophospholipase like 1(LYPLAL1)	0	78.172	73	12	56	12	1	237	26.3	7.84	200.28	12	0	5289	6432.5	6447.6	5792	6522.1	6229.9	5289	6274.74	6421.55	5421.21	6303.45	6428.8		1.17441	1.19982	0.00520445	0.00380578	0.0582332	0.031711	1.18712	TRUE
P43304	P43304	Glycerol-3-phosphate dehydrogenase, mitochondrial [OS=Homo sapiens]	GPD2	glycerol-3-phosphate dehydrogenase 2(GPD2)	0	260.831	55	33	106	33	1	727	80.8	7.69	416.73	33	0	12912.6	15924.7	15258.9	13611.7	15532.8	14775.5	12912.6	15534.1	15197.3	12740.3	15012.1	15247.2		1.19075	1.18678	0.0123888	0.00139875	0.0731936	0.0273888	1.18877	TRUE
Q96QG7	Q96QG7	myotubularin-related protein 9 [OS=Homo sapiens]	MTMR9	myotubularin related protein 9(MTMR9)	0	50.527	24	12	24	12	1	549	63.4	6.39	68.14	12	0	1706.6	2064.7	2081.1	1837.1	2093.5	1972.7	1706.6	2014.06	2072.69	1719.49	2023.32	2035.68		1.17842	1.19914	0.000673284	0.00328373	0.0419476	0.0303772	1.18878	TRUE
Q8N0Z8	Q8N0Z8	tRNA pseudouridine synthase-like 1 [OS=Homo sapiens]	PUSL1	pseudouridylate synthase-like 1(PUSL1)	0	34.69	27	5	9	5	1	303	33.2	9.85	40.16	5	0	460.6	541.4	552.9	486.7	548.1	553.4	460.6	528.122	550.666	455.542	529.725	571.068		1.15468	1.22441	0.00139889	0.0102911	0.0495881	0.0420648	1.18954	TRUE
Q53T59	Q53T59	HCLS1-binding protein 3 [OS=Homo sapiens]	HS1BP3	HCLS1 binding protein 3(HS1BP3)	0	50.125	24	7	18	7	1	392	42.8	5.01	68.67	7	0	1064.6	1341.8	1231.4	1125.2	1315.5	1195.6	1064.6	1308.89	1226.43	1053.17	1271.4	1233.77		1.2184	1.16169	0.00710585	0.00157116	0.0613206	0.0275506	1.19005	TRUE
Q9UNH5	Q9UNH5	Dual specificity protein phosphatase CDC14A [OS=Homo sapiens]	CDC14A	cell division cycle 14A(CDC14A)	0	43.813	21	8	13	8	1	594	66.5	9.1	55.55	8	0	1025.5	1302.9	1177.9	1090.4	1288.2	1151.2	1025.5	1270.95	1173.14	1020.59	1245.01	1187.95		1.22964	1.15395	0.00314024	0.00244443	0.0533581	0.0286776	1.1918	TRUE
P24752	P24752	Acetyl-CoA acetyltransferase, mitochondrial [OS=Homo sapiens]	ACAT1	acetyl-CoA acetyltransferase 1(ACAT1)	0	286.168	64	32	159	32	1	427	45.2	8.85	582.28	32	0	13854.8	18518.6	15859	15394	18606.1	15109.6	13854.8	18064.4	15794.9	14408.5	17982.3	15592		1.27539	1.11052	0.0051322	0.0338449	0.0583779	0.0756771	1.19295	TRUE
Q9Y371-2	Q9Y371	Isoform 2 of Endophilin-B1 [OS=Homo sapiens]	SH3GLB1	SH3 domain containing GRB2 like endophilin B1(SH3GLB1)	0	84.334	37	14	41	13	1	386	43.2	5.68	139.17	14	0	4243.2	5144	5429.6	4685.3	5100.6	5082.1	4243.2	5017.84	5407.67	4385.36	4929.6	5244.35		1.15285	1.23451	0.0157153	0.0112569	0.0792898	0.0440004	1.19368	TRUE
A0MZ66-3	A0MZ66	Isoform 3 of Shootin-1 [OS=Homo sapiens]	SHTN1	shootin 1(SHTN1)	0	245.762	61	38	92	38	1	649	73.6	5.45	331.66	38	0	9389.7	10775.5	12299.8	10220.4	10658	11821.1	9389.7	10511.2	12250.1	9566.11	10300.7	12198.5		1.09792	1.28977	0.0212049	0.00111789	0.0893845	0.0279439	1.19384	TRUE
P16219	P16219	Short-chain specific acyl-CoA dehydrogenase, mitochondrial [OS=Homo sapiens]	ACADS	acyl-CoA dehydrogenase, C-2 to C-3 short chain(ACADS)	0	75.72	28	9	27	9	1	412	44.3	7.99	90.52	9	0	3011	3804.7	3445	3167.6	3683.7	3455.5	3011	3711.39	3431.08	2964.82	3560.2	3565.82		1.21684	1.17087	0.0145589	0.0189076	0.0772469	0.0557333	1.19385	TRUE
Q96E11	Q96E11	Ribosome-recycling factor, mitochondrial [OS=Homo sapiens]	MRRF	mitochondrial ribosome recycling factor(MRRF)	0	67.916	39	9	31	9	1	262	29.3	9.79	101.45	9	0	3446.8	4135.8	4402.9	3716.5	4150.4	3985.7	3446.8	4034.37	4385.11	3478.58	4011.26	4112.95		1.16176	1.22709	0.00122791	0.0290416	0.0474099	0.0691683	1.19443	TRUE
P80303	P80303	Nucleobindin-2 [OS=Homo sapiens]	NUCB2	nucleobindin 2(NUCB2)	0	150.644	49	22	54	21	1	420	50.2	5.12	184.67	22	0	5059.8	5638.9	6744.4	5361.8	5702.1	6155.3	5059.8	5500.6	6717.15	5018.55	5510.94	6351.81		1.09259	1.29674	0.00207027	0.0147797	0.0506724	0.0497332	1.19467	TRUE
Q9P270	Q9P270	SLAIN motif-containing protein 2 [OS=Homo sapiens]	SLAIN2	SLAIN motif family member 2(SLAIN2)	0	146.712	43	19	60	19	1	581	62.5	9.45	213.96	19	0	4632.8	5342.6	5937.8	4889.2	5310.9	5584.2	4632.8	5211.57	5913.81	4576.2	5132.85	5762.48		1.12329	1.26792	0.00721241	0.00426085	0.0615939	0.0322366	1.19561	TRUE
O15031	O15031	Plexin-B2 [OS=Homo sapiens]	PLXNB2	plexin B2(PLXNB2)	0	177.713	25	33	64	33	1	1838	205	6.24	243.3	33	0	5862	7433.1	6814.7	6319.5	7443.8	6715.6	5862	7250.8	6787.17	5914.94	7194.25	6930		1.22655	1.16475	0.000841858	0.00610725	0.0446673	0.0350007	1.19565	TRUE
Q6ICL3	Q6ICL3	transport and Golgi organization protein 2 homolog [OS=Homo sapiens]	TANGO2	transport and golgi organization 2 homolog(TANGO2)	0	37.408	33	9	23	9	1	276	30.9	5.17	45.9	9	0	1431.9	1718	1759.1	1523.9	1695.4	1717	1431.9	1675.87	1751.99	1426.34	1638.56	1771.82		1.1596	1.23286	0.00676584	0.000955406	0.0606786	0.0269084	1.19623	TRUE
P33121	P33121	Long-chain-fatty-acid--CoA ligase 1 [OS=Homo sapiens]	ACSL1	acyl-CoA synthetase long-chain family member 1(ACSL1)	0	144.7	38	26	68	24	1	698	77.9	7.15	216.7	26	1	8140.7	10732.5	9161.5	8708.9	10384.6	9085.5	8140.7	10469.3	9124.49	8151.37	10036.5	9375.56		1.25863	1.13552	0.0103933	0.0127073	0.0685439	0.0466539	1.19708	TRUE
Q86YH6-1	Q86YH6	Decaprenyl-diphosphate synthase subunit 2 [OS=Homo sapiens]	PDSS2	prenyl (decaprenyl) diphosphate synthase, subunit 2(PDSS2)	0	49.251	32	8	15	8	1	399	44.1	8.24	60.25	8	0	1282	1515.3	1551.1	1358.9	1540.2	1553.5	1282	1478.14	1544.83	1271.91	1488.57	1603.1		1.16163	1.23259	0.00123387	0.00976385	0.0469786	0.0413481	1.19711	TRUE
P07858	P07858	Cathepsin B [OS=Homo sapiens]	CTSB	cathepsin B(CTSB)	0	138.641	42	15	60	15	1	339	37.8	6.3	214.49	15	0	5537.8	6724.4	6487.5	5772.4	6877.9	6331.5	5537.8	6559.48	6461.29	5402.86	6647.32	6533.64		1.20713	1.18776	0.00501015	0.00550913	0.058197	0.0336856	1.19745	TRUE
Q8IVH8	Q8IVH8	mitogen-activated protein kinase kinase kinase kinase 3 [OS=Homo sapiens]	MAP4K3	mitogen-activated protein kinase kinase kinase kinase 3(MAP4K3)	0	52.002	16	11	21	8	1	894	101.3	7.56	58.61	11	4	1765.9	2340.4	2003.6	1898.9	2363	1864.5	1765.9	2283	1995.51	1777.34	2283.78	1924.03		1.28887	1.1062	0.000125395	0.0350722	0.0429687	0.0769772	1.19754	TRUE
O60271	O60271	C-jun-amino-terminal kinase-interacting protein 4 [OS=Homo sapiens]	SPAG9	sperm associated antigen 9(SPAG9)	0	344.257	44	45	132	1	1	1321	146.1	5.15	513.42	45	43	11627.2	14593.9	13408.8	12169.4	15084.1	12569.6	11627.2	14236	13354.6	11390.3	14578.4	12970.9		1.25184	1.14372	0.00511944	0.0180812	0.0583134	0.0545286	1.19778	TRUE
Q14289-2	Q14289	Isoform 2 of Protein-tyrosine kinase 2-beta [OS=Homo sapiens]	PTK2B	protein tyrosine kinase 2 beta(PTK2B)	0	328.716	59	49	146	48	1	967	111.1	5.91	495.56	49	1	13340.3	15535.2	16883.9	14200.7	15835.4	16074.3	13340.3	15154.2	16815.7	13291.6	15304.5	16587.5		1.14369	1.25425	0.00170074	0.00118546	0.048065	0.0275402	1.19897	TRUE
Q9P289	Q9P289	serine/threonine-protein kinase 26 [OS=Homo sapiens]	STK26	serine/threonine protein kinase 26(STK26)	0	159.374	51	21	107	10	1	416	46.5	5.29	323.26	21	2	4099.3	5428.8	4811.2	4546	5280.3	4710.3	4099.3	5295.66	4791.76	4254.97	5103.28	4860.68		1.24474	1.15539	0.0143351	0.0167673	0.0768525	0.0527117	1.20007	TRUE
Q9ULH1-2	Q9ULH1	Isoform 1 of Arf-GAP with SH3 domain, ANK repeat and PH domain-containing protein 1 [OS=Homo sapiens]	ASAP1	ArfGAP with SH3 domain, ankyrin repeat and PH domain 1(ASAP1)	0	151.424	32	29	52	27	1	1132	125.8	7.52	199.46	29	2	4629.2	5756.7	5424.4	4931.2	5981.9	5224	4629.2	5615.52	5402.49	4615.51	5781.36	5390.78		1.2328	1.16751	0.00592544	0.000135223	0.0592112	0.0226953	1.20015	TRUE
Q9Y315	Q9Y315	deoxyribose-phosphate aldolase [OS=Homo sapiens]	DERA	deoxyribose-phosphate aldolase(DERA)	0	64.574	46	11	24	11	1	318	35.2	8.94	86.59	11	0	1094.1	1317.6	1394.7	1201.3	1302.1	1354.6	1094.1	1285.29	1389.07	1124.4	1258.45	1397.85		1.1466	1.25622	0.0151351	0.0030651	0.0782343	0.0298666	1.20141	TRUE
P26640	P26640	Valine--tRNA ligase [OS=Homo sapiens]	VARS	valyl-tRNA synthetase(VARS)	0	603.905	55	67	457	66	1	1264	140.4	7.59	1538.85	67	1	42642	50566.8	52721.6	45462.9	53106.5	49987.3	42642	49326.6	52508.6	42552.5	51326.1	51583.2		1.18145	1.22181	0.0163541	0.0024119	0.0802483	0.0285814	1.20163	TRUE
Q86V24	Q86V24	Adiponectin receptor protein 2 [OS=Homo sapiens]	ADIPOR2	adiponectin receptor 2(ADIPOR2)	0.004	5.745	5	2	2	2	1	386	43.9	6.6	6.25	2	0	369.6	481.4	445.3	409.7	490	410.4	369.6	469.594	443.501	383.472	473.573	423.502		1.25243	1.15129	0.00571396	0.0427322	0.0591833	0.0867085	1.20186	TRUE
O75582-1	O75582	Ribosomal protein S6 kinase alpha-5 [OS=Homo sapiens]	RPS6KA5	ribosomal protein S6 kinase A5(RPS6KA5)	0	59.603	18	11	20	10	1	802	89.8	7.11	62.61	11	1	1437.5	1872.1	1703.1	1521.1	1773.7	1590.8	1437.5	1826.19	1696.22	1423.72	1714.24	1641.59		1.23738	1.16657	0.0264878	0.0136901	0.0980358	0.0479298	1.20197	TRUE
Q8N5U6-2	Q8N5U6	Isoform 2 of RING finger protein 10 [OS=Homo sapiens]	RNF10	ring finger protein 10(RNF10)	0	26.806	11	6	6	6	1	816	90.4	6.92	24.34	6	0	521.2	562.6	701.2	551.9	572.7	673.1	521.2	548.802	698.367	516.568	553.5	694.589		1.06219	1.34226	0.0102902	0.000283054	0.068579	0.0226003	1.20222	TRUE
P60660	P60660	Myosin light polypeptide 6 [OS=Homo sapiens]	MYL6	myosin light chain 6(MYL6)	0	81.889	76	9	51	1	1	151	16.9	4.65	156.03	9	8	3882	4469.8	4919.9	4053.2	4559.2	4648.8	3882	4360.18	4900.02	3793.72	4406.35	4797.22		1.14211	1.26337	0.00823862	0.00446334	0.063859	0.0324262	1.20274	TRUE
P42166	P42166	Lamina-associated polypeptide 2, isoform alpha [OS=Homo sapiens]	TMPO	thymopoietin(TMPO)	0	412.123	77	38	240	30	1	694	75.4	7.66	928.36	38	8	20925.1	26684	23940.3	22584.5	28598.8	22973.8	20925.1	26029.6	23843.6	21138.7	27640	23707.3		1.27591	1.13045	0.0190363	0.00212567	0.0855491	0.0282416	1.20318	TRUE
Q9Y3L5	Q9Y3L5	ras-related protein Rap-2c [OS=Homo sapiens]	RAP2C	RAP2C, member of RAS oncogene family(RAP2C)	0	77.724	60	8	29	4	1	183	20.7	4.94	102.15	8	0	1352.7	1494.8	1757.8	1422.7	1501.6	1745.4	1352.7	1458.14	1750.7	1331.62	1451.26	1801.12		1.08385	1.32317	0.00956572	0.00394556	0.066895	0.0319687	1.20351	TRUE
P22314	P22314	Ubiquitin-like modifier-activating enzyme 1 [OS=Homo sapiens]	UBA1	ubiquitin like modifier activating enzyme 1(UBA1)	0	554.801	67	51	411	51	1	1058	117.8	5.76	1347.41	51	0	39993.5	48361.9	49945.4	43159.9	49185.1	47620.6	39993.5	47175.8	49743.6	40396.9	47536.2	49140.9		1.17815	1.23005	0.00142347	0.00153425	0.0496044	0.0275494	1.2041	TRUE
P13798	P13798	Acylamino-acid-releasing enzyme [OS=Homo sapiens]	APEH	acylaminoacyl-peptide hydrolase(APEH)	0	228.363	61	29	134	28	1	732	81.2	5.48	479.85	29	1	9031.2	10385.8	11510.1	9662.4	10502.2	11427.3	9031.2	10131.1	11463.6	9043.83	10150.1	11792.1		1.12206	1.28662	0.000107184	0.00400301	0.0400673	0.0320241	1.20434	TRUE
Q96TA1	Q96TA1	Niban-like protein 1 [OS=Homo sapiens]	FAM129B	family with sequence similarity 129 member B(FAM129B)	0	202.931	43	26	103	26	1	746	84.1	6.19	359.43	26	0	9579.7	11670.4	11993.8	10460.7	11993.4	11389	9579.7	11384.2	11945.3	9791.03	11591.3	11752.6		1.18609	1.22339	0.00667151	0.00434059	0.0605591	0.0321595	1.20474	TRUE
Q92574-1	Q92574	Hamartin [OS=Homo sapiens]	TSC1	tuberous sclerosis 1(TSC1)	0	99.328	27	18	28	18	1	1164	129.7	6.47	102.66	18	0	1899.6	2279.5	2331.5	1981.2	2288.9	2222	1899.6	2223.59	2322.08	1854.37	2212.17	2292.94		1.18162	1.22937	0.00464985	0.00388231	0.0571605	0.0318326	1.2055	TRUE
Q969V6	Q969V6	MKL/myocardin-like protein 1 [OS=Homo sapiens]	MKL1	megakaryoblastic leukemia (translocation) 1(MKL1)	0	86.628	22	14	32	12	1	931	98.9	5.86	109.04	14	0	1313	1503.4	1738.3	1416.5	1547.4	1618.5	1313	1466.53	1731.28	1325.82	1495.52	1670.17		1.12249	1.289	0.00948275	0.00663586	0.066769	0.0358328	1.20575	TRUE
Q9Y5X1	Q9Y5X1	Sorting nexin-9 [OS=Homo sapiens]	SNX9	sorting nexin 9(SNX9)	0	268.803	66	31	129	31	1	595	66.6	5.58	475.43	31	0	11153.5	13189.6	13914.6	11789.7	13366.3	13450.8	11153.5	12866.1	13858.4	11034.9	12918.2	13880.2		1.16206	1.25014	0.0012942	0.000471414	0.0477288	0.025506	1.2061	TRUE
P01130	P01130	Low-density lipoprotein receptor [OS=Homo sapiens]	LDLR	low density lipoprotein receptor(LDLR)	0	29.831	7	5	13	5	1	860	95.3	5.05	38.57	5	0	606	705.1	801.9	658.9	691.5	773.8	606	687.807	798.661	616.719	668.318	798.504		1.10911	1.30624	0.0266902	0.000818558	0.0984748	0.026608	1.20767	TRUE
P0DJD1	P0DJD1	RANBP2-like and GRIP domain-containing protein 2 [OS=Homo sapiens]	RGPD2	RANBP2-like and GRIP domain containing 2(RGPD2)	0	332.791	34	52	161	7	1	1756	197.2	6.2	495.08	52	2	525.2	642.1	655.6	563	632.5	631.1	525.2	626.352	652.952	526.958	611.296	651.248		1.17629	1.23955	0.00661262	9.42908e-05	0.0604246	0.0221556	1.20792	TRUE
Q9C0C4	Q9C0C4	Semaphorin-4C [OS=Homo sapiens]	SEMA4C	semaphorin 4C(SEMA4C)	0	55.309	17	10	18	10	1	833	92.6	7.28	59.9	10	0	1418.1	1767.7	1630	1455.1	1822.2	1559.1	1418.1	1724.35	1623.42	1361.95	1761.11	1608.88		1.25374	1.16267	0.00893179	0.0160554	0.0652934	0.051699	1.20821	TRUE
Q9UMZ2-1	Q9UMZ2	Synergin gamma [OS=Homo sapiens]	SYNRG	synergin gamma(SYNRG)	0	143.453	21	23	48	22	1	1314	140.6	5.03	176.72	23	0	4086.5	4845.3	5262.3	4369.7	4854.4	4942.1	4086.5	4726.47	5241.04	4089.96	4691.66	5099.88		1.15186	1.26472	0.000792782	0.0042289	0.0437573	0.0321131	1.20829	TRUE
Q969S3	Q969S3	Zinc finger protein 622 [OS=Homo sapiens]	ZNF622	zinc finger protein 622(ZNF622)	0	202.296	50	21	90	21	1	477	54.2	6.15	327.8	21	0	10278.8	12248	12907.9	11068.1	12515.9	12595.7	10278.8	11947.6	12855.8	10359.5	12096.3	12997.8		1.16501	1.2527	0.00245935	0.000980368	0.0504382	0.0268752	1.20885	TRUE
Q8IZ81	Q8IZ81	ELMO domain-containing protein 2 [OS=Homo sapiens]	ELMOD2	ELMO domain containing 2(ELMOD2)	0	34.18	26	6	12	6	1	293	34.9	8.05	41	6	0	1420	1815.5	1696.8	1577.7	1923.7	1637.8	1420	1770.97	1689.95	1476.7	1859.21	1690.09		1.25321	1.16686	0.0198397	0.0134834	0.0872524	0.0475913	1.21004	TRUE
O60502	O60502	protein O-GlcNAcase [OS=Homo sapiens]	MGEA5	meningioma expressed antigen 5 (hyaluronidase)(MGEA5)	0	235.794	50	36	74	36	1	916	102.8	4.91	301.63	36	0	7627.2	9723.1	8935.7	8102	9895.6	8603.9	7627.2	9484.64	8899.6	7583.33	9563.85	8878.59		1.25232	1.16881	0.000556217	0.000358765	0.0390968	0.0239877	1.21057	TRUE
O94851	O94851	[F-actin]-methionine sulfoxide oxidase MICAL2 [OS=Homo sapiens]	MICAL2	microtubule associated monooxygenase, calponin and LIM domain containing 2(MICAL2)	0	113.048	24	23	45	20	1	1124	126.6	8.65	149.62	23	0	2781.1	3175.7	3647	2993.2	3199.1	3593.1	2781.1	3097.81	3632.27	2801.58	3091.85	3707.81		1.10873	1.31479	0.00123282	0.00197784	0.0471568	0.0275225	1.21176	TRUE
Q7L8W6	Q7L8W6	Diphthine--ammonia ligase [OS=Homo sapiens]	DPH6	diphthamine biosynthesis 6(DPH6)	0	42.328	37	9	11	9	1	267	30.3	5.4	45.1	9	0	1432.9	1776.7	1848.3	1610.4	1775	1786.1	1432.9	1733.13	1840.83	1507.31	1715.49	1843.12		1.17292	1.25296	0.0218808	0.00986956	0.0902899	0.0414754	1.21294	TRUE
P54619-3	P54619	Isoform 3 of 5'-AMP-activated protein kinase subunit gamma-1 [OS=Homo sapiens]	PRKAG1	protein kinase AMP-activated non-catalytic subunit gamma 1(PRKAG1)	0	119.968	60	18	54	18	1	340	38.5	7.09	181.3	18	0	7340.1	8579.9	9403.1	7795.3	8988.6	8807.9	7340.1	8369.48	9365.11	7296.26	8687.26	9089.1		1.16537	1.26085	0.0171169	0.00531582	0.0817949	0.0333211	1.21311	TRUE
P29218-3	P29218	Isoform 3 of Inositol monophosphatase 1 [OS=Homo sapiens]	IMPA1	inositol monophosphatase 1(IMPA1)	0	148.65	47	16	112	16	1	336	36.7	7.91	293.02	16	0	10819.2	12833.6	13270.4	11047.7	13143	12529.1	10819.2	12518.9	13216.8	10340.4	12702.4	12929.1		1.19195	1.23565	0.0155649	0.0123163	0.0790646	0.0460616	1.2138	TRUE
Q66K74	Q66K74	Microtubule-associated protein 1S [OS=Homo sapiens]	MAP1S	microtubule associated protein 1S(MAP1S)	0	197.753	44	28	81	28	1	1059	112.1	7.3	292.83	28	0	5037.7	5834.7	6404.5	5245.6	6039.3	6051.6	5037.7	5691.6	6378.63	4909.79	5836.83	6244.8		1.15893	1.26901	0.0146566	0.0047519	0.0773656	0.03284	1.21397	TRUE
Q9BZ95	Q9BZ95	Histone-lysine N-methyltransferase NSD3 [OS=Homo sapiens]	whsc1l1	Wolf-Hirschhorn syndrome candidate 1-like 1(WHSC1L1)	0	175.985	32	37	59	37	1	1437	161.5	8.21	199.09	37	0	5239.1	6597.8	6514	5684.3	6906	5852.9	5239.1	6435.99	6487.69	5320.4	6674.48	6039.76		1.24158	1.18637	0.00961579	0.0495686	0.0671309	0.0953572	1.21397	TRUE
Q96PU5	Q96PU5	E3 ubiquitin-protein ligase NEDD4-like [OS=Homo sapiens]	NEDD4L	neural precursor cell expressed, developmentally down-regulated 4-like, E3 ubiquitin protein ligase(NEDD4L)	0	156.024	33	26	70	1	1	975	111.9	5.82	241.3	26	21	3464	4269.9	4298.8	3663.2	4191.9	4108.5	3464	4165.18	4281.43	3428.69	4051.37	4239.67		1.19207	1.23625	0.00800507	0.00112615	0.0628784	0.0279803	1.21416	TRUE
Q9Y2B5-2	Q9Y2B5	Isoform 2 of VPS9 domain-containing protein 1 [OS=Homo sapiens]	VPS9D1	VPS9 domain containing 1(VPS9D1)	0.001	9.959	4	2	3	2	1	662	72.9	7.77	8.55	2	0	324.1	385.3	421.2	358.1	390.8	415.1	324.1	375.85	419.498	335.175	377.699	428.352		1.143	1.28603	0.0138906	0.00560624	0.0761577	0.0339262	1.21452	TRUE
Q9NQ34	Q9NQ34	transmembrane protein 9B [OS=Homo sapiens]	TMEM9B	TMEM9 domain family member B(TMEM9B)	0	17.035	37	5	7	5	1	198	22.5	8.06	19.29	5	0	744.7	905.7	939	785.4	906.3	873.2	744.7	883.487	935.207	735.12	875.917	901.078		1.18893	1.24088	0.00190189	0.00974468	0.0494973	0.0413307	1.21491	TRUE
O14772	O14772	fucose-1-phosphate guanylyltransferase [OS=Homo sapiens]	FPGT	fucose-1-phosphate guanylyltransferase(FPGT)	0	41.587	21	9	9	9	1	594	66.6	6.48	36.31	9	0	696.8	861	894.3	781	890.4	856.7	696.8	839.884	890.687	731.002	860.55	884.051		1.19094	1.24299	0.0208154	0.00993443	0.0887894	0.0415146	1.21697	TRUE
Q9UHC7	Q9UHC7	E3 ubiquitin-protein ligase makorin-1 [OS=Homo sapiens]	MKRN1	makorin ring finger protein 1(MKRN1)	0	79.048	34	12	35	12	1	482	53.3	5.14	114.37	12	0	2026	2373.5	2692.7	2217.4	2393.9	2595.9	2026	2315.29	2681.82	2075.45	2313.65	2678.78		1.12861	1.307	0.0086824	0.00154437	0.064328	0.0275507	1.21781	TRUE
Q7Z2W4	Q7Z2W4	zinc finger CCCH-type antiviral protein 1 [OS=Homo sapiens]	ZC3HAV1	zinc finger CCCH-type containing, antiviral 1(ZC3HAV1)	0	385.06	68	54	186	29	1	902	101.4	8.4	711.57	54	22	23738	26168.2	32667.9	25538.2	26816.2	31107.3	23738	25526.4	32535.9	23903.3	25917.2	32100.4		1.07981	1.35673	0.0122243	0.000750404	0.0729558	0.0266005	1.21827	TRUE
Q8TB40	Q8TB40	Protein ABHD4 [OS=Homo sapiens]	ABHD4	abhydrolase domain containing 4(ABHD4)	0	38.048	37	8	18	8	1	342	38.8	7.59	43.51	8	0	685.8	812.2	893.9	736.8	827.9	841.9	685.8	792.281	890.289	689.632	800.145	868.778		1.15776	1.27892	0.00162132	0.00322791	0.0472828	0.030235	1.21834	TRUE
Q9UDY2	Q9UDY2	Tight junction protein ZO-2 [OS=Homo sapiens]	TJP2	tight junction protein 2(TJP2)	0	349.839	53	49	165	49	1	1190	133.9	7.4	611.9	49	0	16012.3	19926.7	20088.4	17224	20148.9	18794.1	16012.3	19438	20007.2	16121.4	19473.4	19394.1		1.21092	1.22617	0.000286076	0.00726248	0.0392114	0.0368001	1.21855	TRUE
Q9H0N5	Q9H0N5	Pterin-4-alpha-carbinolamine dehydratase 2 [OS=Homo sapiens]	PCBD2	pterin-4 alpha-carbinolamine dehydratase 2(PCBD2)	0.003	6.27	18	2	2	2	1	130	14.4	9.11	3.38	2	0	174.9	223	205.4	183.9	212.6	211.7	174.9	217.531	204.57	172.127	205.473	218.459		1.21894	1.21901	0.0255104	0.0330145	0.0969043	0.0744479	1.21897	TRUE
Q8N8R5	Q8N8R5	UPF0565 protein C2orf69 [OS=Homo sapiens]	C2orf69	chromosome 2 open reading frame 69(C2orf69)	0	60.116	35	10	24	10	1	385	43.4	8.09	80.77	10	0	1799	2130.5	2322.4	1885.7	2120.6	2185.7	1799	2078.25	2313.02	1764.98	2049.51	2255.48		1.15819	1.28185	0.00618223	0.00439859	0.0595347	0.0322119	1.22002	TRUE
P18440	P18440	Arylamine N-acetyltransferase 1 [OS=Homo sapiens]	nat1	N-acetyltransferase 1(NAT1)	0	50.763	45	10	15	10	1	290	33.9	6.54	49.86	10	0	1264.3	1433	1739.2	1374.8	1468.3	1629.9	1264.3	1397.86	1732.17	1286.79	1419.08	1681.94		1.10421	1.3383	0.013259	0.00404295	0.0747887	0.0318785	1.22125	TRUE
P07686	P07686	Beta-hexosaminidase subunit beta [OS=Homo sapiens]	HEXB	hexosaminidase subunit beta(HEXB)	0	146.335	38	23	122	21	1	556	63.1	6.76	353.31	23	2	12152.9	14527.6	15144.3	12589.3	15033.2	14230.1	12152.9	14171.3	15083.1	11783.4	14529.2	14684.4		1.19904	1.24362	0.0114599	0.00857951	0.071453	0.0395948	1.22133	TRUE
O94979	O94979	Protein transport protein Sec31A [OS=Homo sapiens]	SEC31A	SEC31 homolog A, COPII coat complex component(SEC31A)	0	388.785	42	47	240	17	1	1220	132.9	6.89	848.78	47	33	22389.5	25795.7	30661	24488.9	25784.1	29143.8	22389.5	25163.1	30537.1	22921.2	24919.7	30074.2		1.10532	1.33768	0.0146835	0.00211595	0.0774083	0.0282035	1.2215	TRUE
Q8IWE5	Q8IWE5	pleckstrin homology domain-containing family M member 2 [OS=Homo sapiens]	PLEKHM2	pleckstrin homology and RUN domain containing M2(PLEKHM2)	0	42.856	12	8	12	8	1	1019	112.7	4.93	38.74	8	0	181.1	223.9	216.9	182.4	224.6	201.6	181.1	218.409	216.024	170.723	217.07	208.036		1.23778	1.20532	0.0152848	0.0313262	0.0784656	0.0719426	1.22155	TRUE
P13612	P13612	Integrin alpha-4 [OS=Homo sapiens]	ITGA4	integrin subunit alpha 4(ITGA4)	0	15.151	3	3	10	2	1	1032	114.8	6.48	16.43	3	0	188.2	247.8	217.6	206.6	265.2	211.1	188.2	241.723	216.721	193.374	256.309	217.84		1.3052	1.13886	0.0172073	0.00983323	0.0818466	0.0414498	1.22203	TRUE
Q6P0Q8	Q6P0Q8	microtubule-associated serine/threonine-protein kinase 2 [OS=Homo sapiens]	mast2	microtubule associated serine/threonine kinase 2(MAST2)	0	66.374	7	12	25	7	1	1798	196.3	8.16	88.18	12	0	902.7	1051.4	1206.7	952.7	1077	1084	902.7	1025.61	1201.83	891.71	1040.89	1118.61		1.15164	1.29315	0.0047507	0.0245311	0.057287	0.0634215	1.22239	TRUE
O60763-2	O60763	Isoform 2 of General vesicular transport factor p115 [OS=Homo sapiens]	USO1	USO1 vesicle transport factor(USO1)	0	422.001	52	44	179	44	1	973	109.1	4.89	767.44	44	0	19272.9	21709.6	26080.8	20392.8	21939.7	24689.6	19272.9	21177.2	25975.4	19087.3	21204.2	25477.8		1.10483	1.34132	0.00216858	0.00164129	0.0498168	0.0273793	1.22307	TRUE
Q9NQT8	Q9NQT8	Kinesin-like protein KIF13B [OS=Homo sapiens]	KIF13B	kinesin family member 13B(KIF13B)	0	206.955	33	44	68	38	1	1826	202.7	5.88	213.53	44	7	6415.7	7800.6	8217.9	6913.3	7842.6	7909.2	6415.7	7609.29	8184.7	6470.72	7579.68	8161.71		1.17868	1.2685	0.00073562	0.000296937	0.0435233	0.0230378	1.22359	TRUE
Q9H008-1	Q9H008	Phospholysine phosphohistidine inorganic pyrophosphate phosphatase [OS=Homo sapiens]	LHPP	phospholysine phosphohistidine inorganic pyrophosphate phosphatase(LHPP)	0	35.735	35	5	6	5	1	270	29.1	6.15	35.68	5	0	429.4	504.5	543.2	454.2	496.5	560.5	429.4	492.127	541.006	425.123	479.855	578.394		1.13746	1.30997	0.0120215	0.0195943	0.0728553	0.0566408	1.22371	TRUE
Q9NPR2-1	Q9NPR2	Semaphorin-4B [OS=Homo sapiens]	SEMA4B	semaphorin 4B(SEMA4B)	0	16.774	7	5	5	5	1	832	92.1	6.95	15.1	5	0	337.5	419.9	395.9	346.4	440.4	378.5	337.5	409.602	394.301	324.224	425.636	390.584		1.26221	1.18612	0.0140897	0.0122994	0.0765854	0.0460191	1.22417	TRUE
P46940	P46940	Ras GTPase-activating-like protein IQGAP1 [OS=Homo sapiens]	iqgap1	IQ motif containing GTPase activating protein 1(IQGAP1)	0	866.365	59	90	384	85	1	1657	189.1	6.48	1460.32	90	6	42057.8	46381.9	58073.6	43973.3	46160.3	54387.8	42057.8	45244.4	57839	41158.2	44612.8	56124.2		1.07981	1.36949	0.0263162	0.00394303	0.097841	0.0319798	1.22465	TRUE
P16278	P16278	Beta-galactosidase [OS=Homo sapiens]	GLB1	galactosidase beta 1(GLB1)	0	128.531	32	18	84	18	1	677	76	6.57	258.03	18	0	8115.3	10273.1	9425.9	8426.1	10608.8	9252.5	8115.3	10021.1	9387.82	7886.68	10253.1	9547.89		1.26699	1.18334	0.00576207	0.00892892	0.0593083	0.0402806	1.22516	TRUE
O95563	O95563	Mitochondrial pyruvate carrier 2 [OS=Homo sapiens]	MPC2	mitochondrial pyruvate carrier 2(MPC2)	0	37.533	46	6	14	6	1	127	14.3	10.43	45.15	6	0	1450.1	1733.1	1841.8	1559.6	1841.2	1772.5	1450.1	1690.6	1834.36	1459.76	1779.47	1829.09		1.19252	1.25898	0.0245344	0.000213087	0.095355	0.0219053	1.22575	TRUE
Q9H939-1	Q9H939	Proline-serine-threonine phosphatase-interacting protein 2 [OS=Homo sapiens]	PSTPIP2	proline-serine-threonine phosphatase interacting protein 2(PSTPIP2)	0	153.867	66	25	65	25	1	334	38.8	8.48	194.4	25	0	8586.5	11309.9	10101.2	9124.2	11286.5	9695	8586.5	11032.5	10060.4	8540.09	10908.1	10004.5		1.28109	1.17157	0.000759823	0.000610521	0.0440055	0.0265658	1.22633	TRUE
P56181-2	P56181	Isoform 2 of NADH dehydrogenase [ubiquinone] flavoprotein 3, mitochondrial [OS=Homo sapiens]	NDUFV3	NADH:ubiquinone oxidoreductase subunit V3(NDUFV3)	0	208.746	54	21	123	21	1	473	51	9.17	483.06	21	0	7998.5	10600.6	9667.8	8980.3	10702.4	9670.5	7998.5	10340.6	9628.74	8405.4	10343.6	9979.24		1.26093	1.19532	0.0089167	0.0269625	0.0652992	0.0664688	1.22813	TRUE
Q9C000	Q9C000	NACHT, LRR and PYD domains-containing protein 1 [OS=Homo sapiens]	NLRP1	NLR family pyrin domain containing 1(NLRP1)	0	31.91	7	11	14	11	1	1473	165.8	6.84	34.9	11	0	1292.2	1469	1774.8	1365.6	1450.8	1662.1	1292.2	1432.97	1767.63	1278.18	1402.16	1715.16		1.103	1.35497	0.0159572	0.00352403	0.079825	0.0310296	1.22899	TRUE
Q14011	Q14011	Cold-inducible RNA-binding protein [OS=Homo sapiens]	CIRBP	cold inducible RNA binding protein(CIRBP)	0	63.119	40	7	41	7	1	172	18.6	9.51	127.05	7	0	3097.4	3667.3	3835.4	3123.8	3801.5	3630.5	3097.4	3577.36	3819.91	2923.82	3674.06	3746.41		1.20431	1.25661	0.0251091	0.0145594	0.0961796	0.049315	1.23046	TRUE
Q969S8-1	Q969S8	Histone deacetylase 10 [OS=Homo sapiens]	HDAC10	histone deacetylase 10(HDAC10)	0	36.365	26	9	10	9	1	669	71.4	5.74	33.6	9	0	865.6	1137.5	1007	898.3	1094.9	999.6	865.6	1109.6	1002.93	840.793	1058.19	1031.51		1.2704	1.19225	0.014962	0.013049	0.078225	0.0471922	1.23132	TRUE
Q5QP82	Q5QP82	DDB1- and CUL4-associated factor 10 [OS=Homo sapiens]	DCAF10	DDB1 and CUL4 associated factor 10(DCAF10)	0	72.617	32	13	25	13	1	559	60.5	7.5	93.37	13	0	2111.9	2580.4	2753.4	2283.5	2689.8	2526.4	2111.9	2517.11	2742.28	2137.31	2599.63	2607.06		1.20416	1.2589	0.00975939	0.0152837	0.0673333	0.0505605	1.23153	TRUE
Q9BZQ8	Q9BZQ8	Protein Niban [OS=Homo sapiens]	FAM129A	family with sequence similarity 129 member A(FAM129A)	0	150.714	38	28	62	28	1	928	103.1	4.78	203.41	28	0	4002.5	5534.7	4566.1	4259.2	5330.8	4444.2	4002.5	5398.96	4547.65	3986.53	5152.09	4586.08		1.32069	1.14328	0.00919552	0.00131904	0.06576	0.0274627	1.23199	TRUE
Q9BYX2	Q9BYX2	TBC1 domain family member 2A [OS=Homo sapiens]	TBC1D2	TBC1 domain family member 2(TBC1D2)	0	97.605	28	20	36	20	1	928	105.3	6.58	106.34	20	0	1380	1744.7	1735.9	1518.4	1792.8	1686.8	1380	1701.91	1728.89	1421.2	1732.7	1740.65		1.22612	1.23859	0.0065276	0.00408389	0.0601154	0.0318652	1.23236	TRUE
P60983	P60983	glia maturation factor beta [OS=Homo sapiens]	GMFB	glia maturation factor beta(GMFB)	0	54.179	62	7	21	5	1	142	16.7	5.29	68.31	7	2	2315.2	2629.5	3149.1	2464	2712.6	2973.7	2315.2	2565.01	3136.38	2306.26	2621.66	3068.64		1.1223	1.34265	0.0101395	0.0018566	0.0683505	0.0276106	1.23248	TRUE
Q96GG9	Q96GG9	DCN1-like protein 1 [OS=Homo sapiens]	DCUN1D1	defective in cullin neddylation 1 domain containing 1(DCUN1D1)	0	90.639	40	10	55	10	1	259	30.1	5.34	176.02	10	0	5459.9	7112.9	6827.5	6024.9	7111.5	6560.3	5459.9	6938.45	6799.92	5639.2	6873.09	6769.74		1.24438	1.22259	0.00491373	0.0053725	0.057647	0.0333712	1.23349	TRUE
Q8NEM2	Q8NEM2	SHC SH2 domain-binding protein 1 [OS=Homo sapiens]	SHCBP1	SHC binding and spindle associated 1(SHCBP1)	0	235.195	56	31	111	30	1	672	75.6	4.75	386.06	31	1	9000.2	10806.2	11716.5	9614.4	10980.9	11246.8	9000.2	10541.2	11669.2	8998.91	10612.8	11605.9		1.17528	1.29312	0.000514755	0.000143999	0.039564	0.0223444	1.2342	TRUE
Q99714-1	Q99714	3-hydroxyacyl-CoA dehydrogenase type-2 [OS=Homo sapiens]	HSD17B10	hydroxysteroid 17-beta dehydrogenase 10(HSD17B10)	0	206.557	79	17	97	17	1	261	26.9	7.78	450.19	17	0	9761.6	12024.7	12926	10814.6	11825.3	12646.2	9761.6	11729.8	12873.8	10122.3	11428.9	13049.9		1.1647	1.30376	0.0199604	0.00438751	0.0875955	0.0321881	1.23423	TRUE
Q9UHY1	Q9UHY1	Nuclear receptor-binding protein [OS=Homo sapiens]	NRBP1	nuclear receptor binding protein 1(NRBP1)	0	199.899	44	18	55	18	1	535	59.8	5.08	254.91	18	0	7031.7	7929.8	9486.8	7284.9	8062.4	8928.8	7031.7	7735.32	9448.48	6818.54	7792.11	9213.86		1.12109	1.34744	0.0168636	0.00431134	0.081341	0.0321163	1.23427	TRUE
O00459	O00459	Phosphatidylinositol 3-kinase regulatory subunit beta [OS=Homo sapiens]	PIK3R2	phosphoinositide-3-kinase regulatory subunit 2(PIK3R2)	0	143.139	48	26	42	23	1	728	81.5	6.43	166.87	26	3	4906.6	5979.3	6168.5	5132.7	6193.3	5847.8	4906.6	5832.66	6143.58	4804.11	5985.67	6034.5		1.21704	1.25409	0.00754911	0.0036597	0.0614692	0.0313515	1.23556	TRUE
O75554	O75554	WW domain-binding protein 4 [OS=Homo sapiens]	WBP4	WW domain binding protein 4(WBP4)	0	47.629	32	7	14	7	1	376	42.5	5.57	57.15	7	0	1880.6	2542	2170.5	2027.4	2529.4	2188.4	1880.6	2479.66	2161.73	1897.61	2444.6	2258.27		1.30333	1.16987	0.00115385	0.0225415	0.0479256	0.0609205	1.2366	TRUE
P04150-3	P04150	Isoform Alpha-2 of Glucocorticoid receptor [OS=Homo sapiens]	NR3C1	nuclear receptor subfamily 3 group C member 1(NR3C1)	0	146.674	32	21	42	1	1	778	85.8	6.49	166.57	21	19	3488.5	4236.5	4421.8	3674.8	4263.1	4339.4	3488.5	4132.6	4403.94	3439.55	4120.18	4477.94		1.19121	1.28202	0.00145027	0.00205595	0.0492851	0.0279935	1.23662	TRUE
Q8TDQ7	Q8TDQ7	Glucosamine-6-phosphate isomerase 2 [OS=Homo sapiens]	GNPDA2	glucosamine-6-phosphate deaminase 2(GNPDA2)	0	116.146	76	14	47	9	1	276	31.1	6.95	177.25	14	0	1907	2348.3	2531.1	2079	2375.6	2351.6	1907	2290.71	2520.88	1945.91	2295.96	2426.68		1.19044	1.28411	0.00285048	0.00855738	0.0517491	0.0396038	1.23728	TRUE
Q5T8D3-1	Q5T8D3	Acyl-CoA-binding domain-containing protein 5 [OS=Homo sapiens]	ACBD5	acyl-CoA binding domain containing 5(ACBD5)	0	41.539	15	8	10	8	1	534	60.1	5.33	44.25	8	0	1258.9	1548.8	1582.7	1345.4	1526.2	1617.8	1258.9	1510.82	1576.31	1259.27	1475.03	1669.45		1.18572	1.28893	0.00580301	0.0159964	0.0595062	0.0516305	1.23733	TRUE
P20645	P20645	Cation-dependent mannose-6-phosphate receptor [OS=Homo sapiens]	M6PR	mannose-6-phosphate receptor, cation dependent(M6PR)	0	81.286	46	12	48	12	1	277	31	5.83	138.57	12	0	3665.4	4696.6	4465.6	3922.9	5075.6	4095.6	3665.4	4581.41	4447.56	3671.76	4905.44	4226.36		1.29299	1.18219	0.0219822	0.0263285	0.0903909	0.0658532	1.23759	TRUE
O94874-1	O94874	E3 UFM1-protein ligase 1 [OS=Homo sapiens]	UFL1	UFM1 specific ligase 1(UFL1)	0	258.945	51	39	140	38	1	794	89.5	6.79	437.98	39	1	10059.9	12370.9	12808.8	10641.6	12581	12187.5	10059.9	12067.5	12757.1	9960.35	12159.2	12576.6		1.21011	1.2654	0.00103401	0.00150115	0.0457187	0.0275569	1.23776	TRUE
Q5JRK9	Q5JRK9	putative G antigen family E member 3 [OS=Homo sapiens]	PAGE2B	PAGE family member 2B(PAGE2B)	0	46.099	87	6	60	6	1	111	12	4.15	152.68	6	0	3864.5	5123	4560.1	4235.2	5202.4	4672.3	3864.5	4997.36	4541.68	3964.07	5027.99	4821.47		1.28061	1.19602	0.00224134	0.0354712	0.0500891	0.0775013	1.23832	TRUE
Q01518-1	Q01518	adenylyl cyclase-associated protein 1 [OS=Homo sapiens]	CAP1	adenylate cyclase associated protein 1(CAP1)	0	330.062	70	32	247	1	1	475	51.9	8.06	827.1	32	0	86.3	101.9	111.3	91	99	115.4	86.3	99.4009	110.85	85.1744	95.681	119.084		1.13767	1.34093	0.0260473	0.0196156	0.0975025	0.0566428	1.2393	TRUE
Q96K80	Q96K80	Zinc finger CCCH domain-containing protein 10 [OS=Homo sapiens]	ZC3H10	zinc finger CCCH-type containing 10(ZC3H10)	0	17.244	12	4	4	4	1	434	46	7.64	12.86	4	0	488.5	552.4	658.5	504.7	549.6	636.7	488.5	538.852	655.84	472.39	531.175	657.027		1.11358	1.3663	0.0257112	0.00209962	0.0971285	0.0281226	1.23994	TRUE
O15247	O15247	Chloride intracellular channel protein 2 [OS=Homo sapiens]	CLIC2	chloride intracellular channel 2(CLIC2)	0	174.491	74	19	86	18	1	247	28.3	5.59	327.37	19	1	9998.2	12390.8	13092.4	10704.9	12585	11980.5	9998.2	12086.9	13039.5	10019.6	12163.1	12363		1.21142	1.269	0.000349365	0.0154357	0.0399053	0.0507571	1.24021	TRUE
Q96TC7	Q96TC7	Regulator of microtubule dynamics protein 3 [OS=Homo sapiens]	RMDN3	regulator of microtubule dynamics 3(RMDN3)	0	138.162	49	18	48	18	1	470	52.1	5.1	182.36	18	0	5694.9	7599.1	6921.4	6187.9	7475.1	6748.4	5694.9	7412.73	6893.44	5791.76	7224.5	6963.85		1.27428	1.20638	0.00448435	0.00254191	0.0563903	0.0289539	1.24033	TRUE
O00625	O00625	Pirin [OS=Homo sapiens]	PIR	pirin(PIR)	0	74.772	42	11	48	11	1	290	32.1	6.92	128.93	11	0	3567.7	4559.2	4518	3760.9	4428.6	4227.5	3567.7	4447.38	4499.75	3520.13	4280.13	4362.47		1.23134	1.25034	0.0110598	0.00663787	0.0706729	0.0358201	1.24084	TRUE
Q9BUP3-3	Q9BUP3	Isoform 3 of Oxidoreductase HTATIP2 [OS=Homo sapiens]	HTATIP2	HIV-1 Tat interactive protein 2(HTATIP2)	0	176.5	65	22	118	22	1	276	30.1	8.38	392.1	22	0	9323.6	11293.3	12184.6	10003	11562	11712.4	9323.6	11016.3	12135.4	9362.63	11174.4	12086.3		1.18754	1.29623	0.00215123	0.000128198	0.0496958	0.023429	1.24189	TRUE
P00352	P00352	Retinal dehydrogenase 1 [OS=Homo sapiens]	ALDH1A1	aldehyde dehydrogenase 1 family member A1(ALDH1A1)	0	225.449	68	27	147	25	1	501	54.8	6.73	476.93	27	1	16200.3	18640.1	21814.7	16595.1	18613.5	20296.3	16200.3	18182.9	21726.6	15532.7	17989.5	20944.3		1.1399	1.34468	0.0236462	0.00872509	0.0936737	0.0400419	1.24229	TRUE
Q8N1G1	Q8N1G1	RNA exonuclease 1 homolog [OS=Homo sapiens]	REXO1	RNA exonuclease 1 homolog(REXO1)	0	75.548	22	17	21	17	1	1221	131.4	8.95	78.39	17	0	1969.5	2811.2	2373.5	2185.5	2674.3	2218.5	1969.5	2742.25	2363.91	2045.59	2584.64	2289.33		1.32672	1.15894	0.017338	0.0267624	0.0821357	0.0661737	1.24283	TRUE
O60829	O60829	P antigen family member 4 [OS=Homo sapiens]	PAGE4	PAGE family member 4(PAGE4)	0	14.572	48	2	3	2	1	102	11.1	4.79	14.03	2	0	377.9	463.3	486	396.5	456.6	469.7	377.9	451.937	484.037	371.117	441.293	484.696		1.19254	1.29334	0.0075738	0.000960714	0.0613664	0.0267828	1.24294	TRUE
O60518	O60518	ran-binding protein 6 [OS=Homo sapiens]	RANBP6	RAN binding protein 6(RANBP6)	0	112.643	24	21	45	17	1	1105	124.6	5.01	146.32	21	0	3050.3	3521.9	4333.4	3310.5	3463.3	4085.6	3050.3	3435.52	4315.89	3098.57	3347.19	4216.04		1.10308	1.38756	0.0243034	0.00215912	0.0950409	0.0279631	1.24532	TRUE
Q5T0F9-2	Q5T0F9	Isoform 2 of Coiled-coil and C2 domain-containing protein 1B [OS=Homo sapiens]	CC2D1B	coiled-coil and C2 domain containing 1B(CC2D1B)	0	136.842	41	23	68	21	1	852	93.5	5.24	238.89	23	0	4769.4	5720.7	6323.5	5099.3	5820.6	6071.3	4769.4	5580.4	6297.95	4772.85	5625.47	6265.13		1.17434	1.31657	0.00073738	0.000119347	0.0433158	0.0239392	1.24546	TRUE
Q9BYG5	Q9BYG5	Partitioning defective 6 homolog beta [OS=Homo sapiens]	PARD6B	par-6 family cell polarity regulator beta(PARD6B)	0	65.931	31	10	18	10	1	372	41.2	5.58	66.42	10	0	1838.1	2210.3	2390.2	1893.5	2290.8	2206.3	1838.1	2156.09	2380.54	1772.28	2214	2276.74		1.21042	1.28997	0.013056	0.0135058	0.0746158	0.0476294	1.2502	TRUE
P29692-3	P29692	Isoform 3 of Elongation factor 1-delta [OS=Homo sapiens]	EEF1D	eukaryotic translation elongation factor 1 delta(EEF1D)	0	200.256	77	20	150	1	1	257	28.5	4.92	500.38	20	0	144.9	195.4	190.7	162.6	189.3	174.5	144.9	190.608	189.93	152.191	182.954	180.071		1.2574	1.24541	0.0185768	0.0271364	0.0846874	0.0666774	1.25141	TRUE
Q9UHQ9	Q9UHQ9	NADH-cytochrome b5 reductase 1 [OS=Homo sapiens]	CYB5R1	cytochrome b5 reductase 1(CYB5R1)	0	94.009	44	13	69	13	1	305	34.1	9.38	188.57	13	0	5277.5	6443.7	7040.2	5656.8	6288.5	6870.1	5277.5	6285.67	7011.76	5294.66	6077.68	7089.43		1.16942	1.3338	0.0133046	0.000507711	0.0747386	0.0259343	1.25161	TRUE
Q9UKG1	Q9UKG1	DCC-interacting protein 13-alpha [OS=Homo sapiens]	APPL1	adaptor protein, phosphotyrosine interacting with PH domain and leucine zipper 1(APPL1)	0	111.06	41	23	47	22	1	709	79.6	5.41	142.68	23	0	3026.9	3356.7	4439.4	3226.3	3328.2	4121.4	3026.9	3274.38	4421.47	3019.76	3216.62	4252.98		1.07349	1.43458	0.0167227	0.00409315	0.0808509	0.0318167	1.25404	TRUE
P40763	P40763	Signal transducer and activator of transcription 3 [OS=Homo sapiens]	STAT3	signal transducer and activator of transcription 3(STAT3)	0	286.495	63	38	137	38	1	770	88	6.3	504.62	38	0	15047.1	19867.2	18943.3	16135.4	19759	17738.5	15047.1	19380	18866.8	15102.4	19096.6	18304.8		1.27619	1.23291	0.00120004	0.00640446	0.048378	0.0353729	1.25455	TRUE
Q6ZUJ8	Q6ZUJ8	Phosphoinositide 3-kinase adapter protein 1 [OS=Homo sapiens]	pik3ap1	phosphoinositide-3-kinase adaptor protein 1(PIK3AP1)	0	38.639	12	8	11	8	1	805	90.3	5.4	35.84	8	0	551.8	825.9	637.5	618.9	780.5	627.4	551.8	805.645	634.925	579.279	754.334	647.43		1.37919	1.13374	0.0179233	0.0375987	0.0831837	0.0799823	1.25647	TRUE
Q8TDY2-1	Q8TDY2	RB1-inducible coiled-coil protein 1 [OS=Homo sapiens]	RB1CC1	RB1 inducible coiled-coil 1(RB1CC1)	0	253.516	37	50	99	49	1	1594	183	5.41	309.7	50	0	8368.8	10849.2	10493.5	8754.3	11064.5	9648.2	8368.8	10583.1	10451.1	8193.87	10693.6	9956.23		1.28462	1.23213	0.00192047	0.0181334	0.0496664	0.0545661	1.25837	TRUE
Q9BRQ8-1	Q9BRQ8	Apoptosis-inducing factor 2 [OS=Homo sapiens]	AIFM2	apoptosis inducing factor, mitochondria associated 2(AIFM2)	0	69.228	42	12	19	12	1	373	40.5	9.11	78.09	12	0	2636.7	3144.6	3573.1	2825.2	3178.4	3483.7	2636.7	3067.48	3558.67	2644.34	3071.84	3594.92		1.16252	1.35458	0.000105033	0.000391251	0.0454627	0.0243761	1.25855	TRUE
Q9H9G7	Q9H9G7	Protein argonaute-3 [OS=Homo sapiens]	AGO3	argonaute 3, RISC catalytic component(AGO3)	0	213.188	44	33	100	20	1	860	97.3	9.11	332.25	33	8	4585.2	5890.1	5950.6	4952.2	5764.6	5791.4	4585.2	5745.64	5926.56	4635.17	5571.34	5976.3		1.22739	1.29093	0.00739643	0.000690041	0.061567	0.0272831	1.25916	TRUE
P61106	P61106	Ras-related protein Rab-14 [OS=Homo sapiens]	RAB14	RAB14, member RAS oncogene family(RAB14)	0	184.971	84	19	114	17	1	215	23.9	6.21	410.22	19	2	14880.7	19130	19057.8	16314.8	19438.6	18933.8	14880.7	18660.8	18980.8	15270.4	18786.9	19538.3		1.242	1.27754	0.00313561	0.0065416	0.0536117	0.0356279	1.25977	TRUE
Q9NVN3-1	Q9NVN3	Isoform 1 of Synembryn-B [OS=Homo sapiens]	RIC8B	RIC8 guanine nucleotide exchange factor B(RIC8B)	0	45.766	26	13	39	12	1	536	60.8	5.88	120.42	13	0	1293	1500.7	1873	1360.1	1487	1650	1293	1463.89	1865.43	1273.03	1437.15	1702.68		1.13056	1.39052	0.00978194	0.0257471	0.0673194	0.0650718	1.26054	TRUE
Q9NP97	Q9NP97	Dynein light chain roadblock-type 1 [OS=Homo sapiens]	DYNLRB1	dynein light chain roadblock-type 1(DYNLRB1)	0	41.285	61	4	17	4	1	96	10.9	7.25	52.7	4	0	1100.8	1332.7	1441.3	1189.2	1383.3	1466.6	1100.8	1300.02	1435.48	1113.07	1336.93	1513.42		1.1911	1.33201	0.00834683	0.0113284	0.0636775	0.0440911	1.26156	TRUE
Q6TCH7-1	Q6TCH7	Progestin and adipoQ receptor family member 3 [OS=Homo sapiens]	PAQR3	progestin and adipoQ receptor family member 3(PAQR3)	0.005	5.466	7	1	1	1	1	311	36.2	8.53	6.14	1	0	243.5	269.7	336.7	262.1	273.8	361.7	243.5	263.086	335.34	245.321	264.621	373.248		1.07955	1.44959	0.00373081	0.0285508	0.0548877	0.0684155	1.26457	TRUE
Q6ZSS7	Q6ZSS7	Major facilitator superfamily domain-containing protein 6 [OS=Homo sapiens]	MFSD6	major facilitator superfamily domain containing 6(MFSD6)	0	25.742	6	4	10	4	1	791	88	5.53	27.48	4	0	458	544.4	658	507.7	541.5	630.7	458	531.048	655.342	475.198	523.346	650.836		1.12987	1.39968	0.023332	0.00226437	0.0930115	0.0283875	1.26478	TRUE
P35219	P35219	carbonic anhydrase-related protein [OS=Homo sapiens]	CA8	carbonic anhydrase 8(CA8)	0	83.533	46	10	48	10	1	290	33	4.86	185.39	10	0	3472.2	4433.1	4700.3	3838.7	4363.4	4517.1	3472.2	4324.38	4681.31	3592.95	4217.12	4661.31		1.20896	1.32235	0.0117577	0.0028759	0.0721605	0.0295273	1.26566	TRUE
Q13303-5	Q13303	Isoform 5 of Voltage-gated potassium channel subunit beta-2 [OS=Homo sapiens]	KCNAB2	potassium voltage-gated channel subfamily A regulatory beta subunit 2(KCNAB2)	0	47.026	28	8	20	1	1	395	43.5	8.54	57.18	8	9	1253	1416.9	1726.3	1323.4	1462.3	1743.2	1253	1382.15	1719.33	1238.68	1413.28	1798.85		1.12191	1.41197	0.0124864	0.00613983	0.0734536	0.0350166	1.26694	TRUE
Q12857-4	Q12857	Isoform 4 of Nuclear factor 1 A-type [OS=Homo sapiens]	NFIA	nuclear factor I A(NFIA)	0	60.534	24	10	28	2	1	554	60.9	8.88	88.2	10	8	1584.5	2276.5	1781.7	1693.8	2364.4	1698.1	1584.5	2220.67	1774.5	1585.37	2285.13	1752.31		1.42145	1.11261	0.00232089	0.00384782	0.0500971	0.0317079	1.26703	TRUE
Q9HAB8-1	Q9HAB8	phosphopantothenate--cysteine ligase [OS=Homo sapiens]	PPCS	phosphopantothenoylcysteine synthetase(PPCS)	0	28.337	20	7	11	7	1	311	34	6.71	36.98	7	0	2377.9	3043.8	3152.5	2592.6	3050	3031.3	2377.9	2969.15	3139.76	2426.63	2947.75	3128.08		1.23153	1.30457	0.00228112	0.00117056	0.0498934	0.0275836	1.26805	TRUE
Q9UKV8	Q9UKV8	Protein argonaute-2 [OS=Homo sapiens]	AGO2	argonaute 2, RISC catalytic component(AGO2)	0	320.5	53	41	200	34	1	859	97.1	9.19	643.2	41	8	13517.7	19663.5	15286.9	14623.3	20167.6	14644.8	13517.7	19181.2	15225.1	13687.1	19491.5	15112.3		1.42154	1.11515	0.000948828	0.00419568	0.0456325	0.0320979	1.26834	TRUE
Q8TDX7-1	Q8TDX7	Serine/threonine-protein kinase Nek7 [OS=Homo sapiens]	NEK7	NIMA related kinase 7(NEK7)	0	102.137	57	16	51	13	1	302	34.5	8.25	143.91	16	3	4716.9	6199.1	6036.8	5075.6	6247.1	5739.9	4716.9	6047.07	6012.41	4750.67	6037.67	5923.15		1.27643	1.26068	0.000179341	0.00149199	0.0421399	0.0275114	1.26856	TRUE
P20340-2	P20340	Isoform 2 of Ras-related protein Rab-6A [OS=Homo sapiens]	RAB6A	RAB6A, member RAS oncogene family(RAB6A)	0	101.971	64	13	70	1	1	208	23.5	5.54	239.11	13	0	542.4	664.2	714.8	574.5	694.5	687.9	542.4	647.91	711.912	537.722	671.217	709.862		1.22128	1.31631	0.00974803	0.000223456	0.0673679	0.0218774	1.26879	TRUE
O43426	O43426	Synaptojanin-1 [OS=Homo sapiens]	SYNJ1	synaptojanin 1(SYNJ1)	0	227.067	32	39	81	39	1	1573	173	7.42	301.46	39	0	8825.9	10443.5	12017.9	9131.6	10689	11241.5	8825.9	10187.4	11969.4	8547.01	10330.7	11600.4		1.18104	1.3567	0.0097927	0.00552426	0.0673371	0.033753	1.26887	TRUE
Q96LW9	Q96LW9	Zinc finger and SCAN domain-containing protein 31 [OS=Homo sapiens]	ZSCAN31	zinc finger and SCAN domain containing 31(ZSCAN31)	0.001	10.099	9	2	3	2	1	406	47.3	6.89	13.03	2	0	193.3	233.7	267.1	200.9	228.8	244.9	193.3	227.968	266.021	188.039	221.13	252.719		1.17769	1.36031	0.0158316	0.0106661	0.079438	0.0427891	1.269	TRUE
Q8ND24-2	Q8ND24	Isoform 2 of RING finger protein 214 [OS=Homo sapiens]	RNF214	ring finger protein 214(RNF214)	0	105.52	43	23	43	1	1	548	61.3	8.13	134.27	23	0	302	399	371.7	311.8	382.1	368.3	302	389.214	370.198	291.839	369.29	380.058		1.27729	1.2634	0.0179529	0.00809389	0.0831799	0.0387677	1.27035	TRUE
P02545	P02545	Prelamin-A/C [OS=Homo sapiens]	LMNA	lamin A/C(LMNA)	0	504.71	77	57	400	6	1	664	74.1	7.02	1417.2	57	58	39323.1	51309.5	50742.7	42013.5	50422.4	49117.6	39323.1	50051.1	50537.7	39323.9	48732	50685.7		1.25603	1.28706	0.00426412	4.29783e-05	0.0555754	0.0252467	1.27155	TRUE
Q00536-2	Q00536	Isoform 2 of Cyclin-dependent kinase 16 [OS=Homo sapiens]	CDK16	cyclin dependent kinase 16(CDK16)	0	55.378	25	12	62	7	1	570	63.4	8.13	172.43	12	0	1582.9	2013.3	1949.8	1574.8	2079.2	1801.9	1582.9	1963.92	1941.92	1473.98	2009.5	1859.43		1.29983	1.24354	0.0161919	0.0320716	0.0800737	0.0729213	1.27168	TRUE
Q9Y2W6	Q9Y2W6	tudor and KH domain-containing protein [OS=Homo sapiens]	TDRKH	tudor and KH domain containing(TDRKH)	0	117.783	39	16	42	16	1	561	62	5.02	157.93	16	0	2645.7	3101.6	3660.7	2762.6	3072.4	3572.1	2645.7	3025.53	3645.91	2585.74	2969.4	3686.14		1.14594	1.40154	0.0113754	0.00117937	0.0713043	0.0274762	1.27374	TRUE
Q86YB8	Q86YB8	ERO1-like protein beta [OS=Homo sapiens]	ERO1B	endoplasmic reticulum oxidoreductase 1 beta(ERO1B)	0	44.662	27	10	12	9	1	467	53.5	7.99	49.6	10	0	671.2	883.1	935	759.6	870.2	860.5	671.2	861.442	931.223	710.972	841.027	887.972		1.23173	1.31619	0.0189298	0.0176007	0.0854907	0.0538498	1.27396	TRUE
Q14119	Q14119	Vascular endothelial zinc finger 1 [OS=Homo sapiens]	VEZF1	vascular endothelial zinc finger 1(VEZF1)	0	24.49	17	7	8	5	1	521	56.9	9.52	18.03	7	0	340.7	484.2	418.6	373.6	480	393.4	340.7	472.325	416.909	349.683	463.908	405.96		1.35611	1.1919	0.00249768	0.0112352	0.0508439	0.0439574	1.274	TRUE
Q9NQE9	Q9NQE9	Histidine triad nucleotide-binding protein 3 [OS=Homo sapiens]	HINT3	histidine triad nucleotide binding protein 3(HINT3)	0	66.318	62	8	21	8	1	182	20.3	6.6	75.85	8	0	2271.1	2774.1	3101.9	2341.8	2723.3	2855.8	2271.1	2706.06	3089.37	2191.88	2632	2946.97		1.19608	1.35254	0.0150129	0.0105565	0.0780443	0.0426197	1.27431	TRUE
Q01433-1	Q01433	AMP deaminase 2 [OS=Homo sapiens]	AMPD2	adenosine monophosphate deaminase 2(AMPD2)	0	173.49	36	32	79	32	1	879	100.6	6.93	255.13	32	0	7613.3	8779	11130.1	8128.5	8979.9	10186.9	7613.3	8563.69	11085.1	7608.13	8678.85	10512.1		1.13278	1.41887	0.00323724	0.00798114	0.0529286	0.0385419	1.27583	TRUE
O14773	O14773	Tripeptidyl-peptidase 1 [OS=Homo sapiens]	TPP1	tripeptidyl peptidase 1(TPP1)	0	108.183	45	13	55	13	1	563	61.2	6.48	244	13	0	4369.5	5416.6	6036	4824.4	5504.9	5882.5	4369.5	5283.76	6011.62	4515.55	5320.35	6070.3		1.19348	1.3598	0.00758423	0.00241542	0.0613905	0.0285819	1.27664	TRUE
Q14118	Q14118	Dystroglycan [OS=Homo sapiens]	DAG1	dystroglycan 1(DAG1)	0	34.213	16	9	9	9	1	895	97.4	8.56	33.05	9	0	739.9	912.8	1048.1	821.3	901.9	1016.9	739.9	890.413	1043.87	768.722	871.664	1049.37		1.168	1.38751	0.0179107	0.00250963	0.083266	0.028866	1.27776	TRUE
P30622-2	P30622	Isoform 3 of CAP-Gly domain-containing linker protein 1 [OS=Homo sapiens]	CLIP1	CAP-Gly domain containing linker protein 1(CLIP1)	0	402.434	53	64	117	60	1	1392	156.7	5.36	430.32	64	4	13204.1	14736.6	19168.4	13795.6	14895.4	18298.8	13204.1	14375.2	19091	12912.4	14396	18883		1.10165	1.45402	0.0119165	0.000911399	0.0725933	0.0266738	1.27783	TRUE
Q16513	Q16513	Serine/threonine-protein kinase N2 [OS=Homo sapiens]	PKN2	protein kinase N2(PKN2)	0	224.196	43	36	78	33	1	984	112	6.3	294.32	36	2	10137.5	12527.2	13731.8	10701.4	12747.5	12922	10137.5	12220	13676.3	10016.3	12320.1	13334.5		1.21764	1.34024	0.00128241	0.00278504	0.0475071	0.0293267	1.27894	TRUE
Q13131-2	Q13131	Isoform 2 of 5'-AMP-activated protein kinase catalytic subunit alpha-1 [OS=Homo sapiens]	prkaa1	protein kinase AMP-activated catalytic subunit alpha 1(PRKAA1)	0	206.954	46	26	116	26	1	574	65.5	8.22	338.58	26	0	7177.6	9792.4	9161.9	7803.7	9692.5	8765.6	7177.6	9552.24	9124.89	7304.12	9367.56	9045.45		1.30646	1.25471	0.00253461	0.00163633	0.0513415	0.0274077	1.28058	TRUE
O75083	O75083	WD repeat-containing protein 1 [OS=Homo sapiens]	WDR1	WD repeat domain 1(WDR1)	0	305.9	72	33	238	33	1	606	66.2	6.65	944.46	33	0	24591.4	29352.5	34873.7	26445.3	29693.4	33311.4	24591.4	28632.6	34732.8	24752.3	28697.9	34374.9		1.16186	1.40054	0.000472511	0.000394033	0.0396524	0.0238274	1.2812	TRUE
Q6N069	Q6N069	N-alpha-acetyltransferase 16, NatA auxiliary subunit [OS=Homo sapiens]	NAA16	N(alpha)-acetyltransferase 16, NatA auxiliary subunit(NAA16)	0	107.387	27	25	70	14	1	864	101.4	7.87	187.6	25	1	3292.3	4121	4483.8	3519.4	4253.6	4150.1	3292.3	4019.93	4465.69	3294.09	4111	4282.6		1.2345	1.32824	0.00345976	0.00709688	0.0535839	0.0364097	1.28137	TRUE
P08758	P08758	annexin A5 [OS=Homo sapiens]	ANXA5	annexin A5(ANXA5)	0	205.709	79	27	99	26	1	320	35.9	5.05	347.98	27	1	12098.1	14678.2	17137	13144.9	14454.8	16647.2	12098.1	14318.2	17067.8	12303.4	13970.2	17178.7		1.15929	1.40346	0.0106335	0.000561247	0.0691848	0.025786	1.28137	TRUE
O60268-1	O60268	Uncharacterized protein KIAA0513 [OS=Homo sapiens]	KIAA0513	KIAA0513(KIAA0513)	0	63.994	31	14	28	14	1	411	46.6	5.06	84.9	14	0	3595.4	4789.3	4650	3804.7	4633.5	4439.2	3595.4	4671.84	4631.22	3561.13	4478.16	4580.93		1.27855	1.28724	0.00959492	0.000875299	0.0670422	0.026661	1.28289	TRUE
Q04828	Q04828	aldo-keto reductase family 1 member C1 [OS=Homo sapiens]	AKR1C1	aldo-keto reductase family 1 member C1(AKR1C1)	0	203.565	74	22	157	1	1	323	36.8	7.88	557.95	22	22	11570.2	14568	15244.8	12055.7	14710.5	14610.5	11570.2	14210.7	15183.2	11283.9	14217.3	15077		1.24389	1.32406	0.00262895	0.00169577	0.0519723	0.0275069	1.28397	TRUE
Q0VDG4-1	Q0VDG4	secernin-3 [OS=Homo sapiens]	SCRN3	secernin 3(SCRN3)	0	88.058	29	10	29	10	1	424	48.5	5.55	106.8	10	0	1602.3	2299.4	1883.2	1697.8	2323.4	1775.5	1602.3	2243.01	1875.59	1589.11	2245.51	1832.18		1.40644	1.1618	0.000107105	0.00763103	0.0419445	0.0375344	1.28412	TRUE
Q8IVI9	Q8IVI9	Nostrin [OS=Homo sapiens]	NOSTRIN	nitric oxide synthase trafficking(NOSTRIN)	0	220.282	67	33	82	33	1	506	57.6	8.97	335.13	33	0	8712.5	12329.1	10271.7	9209.9	12097.1	10245.2	8712.5	12026.7	10230.2	8620.3	11691.5	10572.3		1.3684	1.20018	0.00295063	0.0102661	0.0529826	0.042046	1.28429	TRUE
Q9HAV0	Q9HAV0	Guanine nucleotide-binding protein subunit beta-4 [OS=Homo sapiens]	GNB4	G protein subunit beta 4(GNB4)	0	88.513	32	9	51	5	1	340	37.5	6	195.05	9	0	1346.8	1647.6	1898.8	1463.9	1680.4	1814.2	1346.8	1607.19	1891.13	1370.18	1624.06	1872.12		1.18928	1.38508	0.00312922	0.000828598	0.053614	0.0266187	1.28718	TRUE
Q9UBU6	Q9UBU6	Protein FAM8A1 [OS=Homo sapiens]	FAM8A1	family with sequence similarity 8 member A1(FAM8A1)	0	41.912	33	8	16	8	1	413	44.1	7.21	66	8	0	1315	1712	1784.5	1485.5	1774.8	1751.2	1315	1670.01	1777.29	1390.4	1715.3	1807.11		1.25132	1.32491	0.0163264	0.00840197	0.0802561	0.0393944	1.28811	TRUE
Q86V87	Q86V87	protein FAM160B2 [OS=Homo sapiens]	FAM160B2	family with sequence similarity 160 member B2(FAM160B2)	0	40.328	10	8	12	7	1	743	82.3	5.47	41.78	8	0	924.9	1210.7	1285.7	1034.4	1176.8	1238.6	924.9	1181.01	1280.51	968.18	1137.35	1278.14		1.22465	1.35158	0.0202631	0.00421427	0.0881249	0.0320612	1.28811	TRUE
Q92538	Q92538	Golgi-specific brefeldin A-resistance guanine nucleotide exchange factor 1 [OS=Homo sapiens]	GBF1	golgi brefeldin A resistant guanine nucleotide exchange factor 1(GBF1)	0	322.934	33	49	197	48	1	1859	206.3	5.73	621.69	49	0	14785.6	17461.2	21450.3	15646.5	17464	19937.5	14785.6	17033	21363.6	14644.8	16878.5	20574		1.15226	1.42498	0.00216741	0.00408729	0.0499294	0.0318012	1.28862	TRUE
Q01415-1	Q01415	N-acetylgalactosamine kinase [OS=Homo sapiens]	GALK2	galactokinase 2(GALK2)	0	119.28	56	17	40	17	1	458	50.3	6.61	162.79	17	0	3263.4	4184.8	4597.4	3601.4	4059.3	4374.8	3263.4	4082.17	4578.83	3370.85	3923.21	4514.47		1.20668	1.37066	0.0190232	0.00258408	0.0855366	0.0290321	1.28867	TRUE
Q58WW2-3	Q58WW2	Isoform 3 of DDB1- and CUL4-associated factor 6 [OS=Homo sapiens]	DCAF6	DDB1 and CUL4 associated factor 6(DCAF6)	0	83.272	19	17	41	17	1	951	106.5	5.41	134.42	17	0	3211.2	3862.7	4549	3405.3	3939.9	4251	3211.2	3767.97	4530.62	3187.3	3807.82	4386.72		1.18399	1.39366	0.00155427	0.00333732	0.0471673	0.0305636	1.28883	TRUE
Q9NSI6-1	Q9NSI6	bromodomain and WD repeat-containing protein 1 [OS=Homo sapiens]	BRWD1	bromodomain and WD repeat domain containing 1(BRWD1)	0	120.978	14	27	60	23	1	2320	262.8	8.46	183.19	27	2	3273.4	4247	4176	3350.2	4264.9	4000.4	3273.4	4142.84	4159.13	3135.73	4121.92	4128.12		1.28953	1.29304	0.00558443	0.00559875	0.0591073	0.0339308	1.29128	TRUE
Q08722	Q08722	Leukocyte surface antigen CD47 [OS=Homo sapiens]	CD47	CD47 molecule(CD47)	0	15.154	10	3	8	3	1	323	35.2	7.21	31.1	3	0	1080.7	1399.7	1411.7	1121	1355.9	1377.7	1080.7	1365.37	1406	1049.24	1310.44	1421.68		1.25629	1.32759	0.013182	0.00252932	0.0746617	0.0288504	1.29194	TRUE
P20339	P20339	Ras-related protein Rab-5A [OS=Homo sapiens]	RAB5A	RAB5A, member RAS oncogene family(RAB5A)	0	98.012	73	10	78	7	1	215	23.6	8.15	266.55	10	0	1657	1966.3	2366.7	1759.6	2063.8	2198.7	1657	1918.08	2357.14	1646.95	1994.61	2268.9		1.18424	1.40015	0.0157025	0.00448246	0.0793715	0.0324505	1.2922	TRUE
Q6P996-5	Q6P996	Isoform 5 of Pyridoxal-dependent decarboxylase domain-containing protein 1 [OS=Homo sapiens]	PDXDC1	pyridoxal dependent decarboxylase domain containing 1(PDXDC1)	0	208.839	48	27	107	27	1	761	83.7	5.62	370	27	0	9376.6	10878.2	13676.3	9775.3	11101.7	12552.6	9376.6	10611.4	13621.1	9149.5	10729.5	12953.4		1.15194	1.43443	0.00816846	0.00759145	0.0634947	0.0374518	1.29318	TRUE
Q14643-1	Q14643	Inositol 1,4,5-trisphosphate receptor type 1 [OS=Homo sapiens]	ITPR1	inositol 1,4,5-trisphosphate receptor type 1(ITPR1)	0	58.865	6	17	30	12	1	2758	313.7	6.04	65.98	17	0	982.4	1251.1	1341.6	1074.9	1216.2	1367.7	982.4	1220.42	1336.18	1006.09	1175.43	1411.37		1.20486	1.38173	0.0152237	0.0106133	0.078348	0.0427025	1.29329	TRUE
Q13510-2	Q13510	Isoform 2 of Acid ceramidase [OS=Homo sapiens]	ASAH1	N-acylsphingosine amidohydrolase 1(ASAH1)	0	63.854	31	12	62	12	1	411	46.5	7.85	175.1	12	0	3846.6	4957.5	5005.6	4076.8	5030.9	4978.2	3846.6	4835.92	4985.38	3815.81	4862.24	5137.13		1.26568	1.32106	0.000395718	0.00393845	0.0396876	0.0320057	1.29337	TRUE
Q96P50	Q96P50	Arf-GAP with coiled-coil, ANK repeat and PH domain-containing protein 3 [OS=Homo sapiens]	acap3	ArfGAP with coiled-coil, ankyrin repeat and PH domains 3(ACAP3)	0	43.36	13	7	10	6	1	834	92.4	5.99	36.57	7	0	319.5	390	439.3	343.9	400.4	440.8	319.5	380.435	437.525	321.884	386.977	454.873		1.19649	1.39136	0.0030382	0.00483117	0.0535036	0.0329449	1.29393	TRUE
Q14651	Q14651	Plastin-1 [OS=Homo sapiens]	PLS1	plastin 1(PLS1)	0	198.478	50	28	137	23	1	629	70.2	5.41	540.6	28	2	8605	11457.1	11157.8	9154.2	11459	10752.6	8605	11176.1	11112.7	8568.17	11074.8	11095.9		1.29568	1.29322	0.000450076	6.46852e-05	0.0393769	0.0265985	1.29445	TRUE
Q9HB90	Q9HB90	ras-related GTP-binding protein C [OS=Homo sapiens]	RRAGC	Ras related GTP binding C(RRAGC)	0	125.516	46	12	44	12	1	399	44.2	5.1	180.37	12	0	4234.5	5468.3	5571.4	4393.2	5302.6	5431.8	4234.5	5334.19	5548.89	4111.96	5124.83	5605.21		1.25311	1.33639	0.0129306	0.00229947	0.0743645	0.0282673	1.29475	TRUE
P07738	P07738	Bisphosphoglycerate mutase [OS=Homo sapiens]	BPGM	bisphosphoglycerate mutase(BPGM)	0	89.361	49	13	52	13	1	259	30	6.54	179.78	13	0	3143.4	3792.6	4493.3	3406.3	3930.1	4306.7	3143.4	3699.59	4475.15	3188.24	3798.34	4444.2		1.1842	1.4087	0.00853755	0.000442985	0.0639461	0.0251249	1.29645	TRUE
Q9Y259-1	Q9Y259	Choline/ethanolamine kinase [OS=Homo sapiens]	CHKB	choline kinase beta(CHKB)	0	17.513	8	3	14	3	1	395	45.2	5.49	47.45	3	0	248.4	354.4	286.2	256.5	352.6	286.9	248.4	345.708	285.044	240.079	340.779	296.06		1.40536	1.18962	0.00237699	0.0215002	0.0503824	0.0593746	1.29749	TRUE
Q6IQ22	Q6IQ22	Ras-related protein Rab-12 [OS=Homo sapiens]	RAB12	RAB12, member RAS oncogene family(RAB12)	0	64.365	44	11	49	10	1	244	27.2	8.41	143.65	11	0	1753.5	2662.7	1993.6	1877.3	2723.7	1847.6	1753.5	2597.4	1985.55	1757.12	2632.39	1906.59		1.4897	1.10867	0.000418461	0.0403448	0.0409693	0.0837445	1.29919	TRUE
Q16670-1	Q16670	Zinc finger and SCAN domain-containing protein 26 [OS=Homo sapiens]	ZSCAN26	zinc finger and SCAN domain containing 26(ZSCAN26)	0	44.945	20	7	14	7	1	478	55.2	8.06	52.21	7	0	758.3	955	1077.6	828.4	936.8	1046.6	758.3	931.578	1073.25	775.367	905.394	1080.01		1.19776	1.40399	0.0104531	0.000876918	0.0686087	0.0266117	1.30088	TRUE
Q9Y2E5	Q9Y2E5	Epididymis-specific alpha-mannosidase [OS=Homo sapiens]	man2b2	mannosidase alpha class 2B member 2(MAN2B2)	0	44.087	9	7	22	7	1	1009	113.9	7.24	56.71	7	0	849.5	1067.9	1151	904	1112.6	1113.5	849.5	1041.71	1146.35	846.128	1075.3	1149.05		1.24851	1.35372	0.00635756	5.18633e-05	0.0598907	0.0266577	1.30111	TRUE
Q5T3F8	Q5T3F8	CSC1-like protein 2 [OS=Homo sapiens]	TMEM63B	transmembrane protein 63B(TMEM63B)	0	36.964	11	10	23	10	1	832	94.9	7.4	48.75	10	0	2114.8	2980.5	2611.9	2240.5	2991.7	2484.7	2114.8	2907.4	2601.35	2097.07	2891.4	2564.03		1.37678	1.22639	0.000226412	0.00187269	0.0387919	0.027551	1.30158	TRUE
Q7Z403-1	Q7Z403	Transmembrane channel-like protein 6 [OS=Homo sapiens]	TMC6	transmembrane channel like 6(TMC6)	0	42.363	15	9	26	9	1	805	90	8.66	64.91	9	0	1966.8	2735.1	2456.1	2194.3	2896.2	2477.4	1966.8	2668.02	2446.18	2053.83	2799.11	2556.49		1.35977	1.24425	0.0116259	0.0198634	0.0718346	0.0568197	1.30201	TRUE
Q9UJJ9	Q9UJJ9	N-acetylglucosamine-1-phosphotransferase subunit gamma [OS=Homo sapiens]	GNPTG	N-acetylglucosamine-1-phosphate transferase gamma subunit(GNPTG)	0	39.861	33	6	12	6	1	305	34	6.95	39.07	6	0	442.2	581.6	605.1	484	568.8	593.7	442.2	567.336	602.656	453.015	549.731	612.654		1.24782	1.35756	0.00856246	0.00211067	0.064016	0.0281788	1.30269	TRUE
Q06787-6	Q06787	Isoform 5 of Synaptic functional regulator FMR1 [OS=Homo sapiens]	FMR1	fragile X mental retardation 1(FMR1)	0	134.975	52	23	36	20	1	590	66.4	8.38	144.47	23	0	3131	4351.5	4001.6	3384	4382.2	3822.4	3131	4244.78	3985.43	3167.36	4235.29	3944.43		1.34639	1.25904	0.000296587	0.00112641	0.0381114	0.0278186	1.30271	TRUE
P40222	P40222	alpha-taxilin [OS=Homo sapiens]	TXLNA	taxilin alpha(TXLNA)	0	237.405	60	32	169	30	1	546	61.9	6.52	465.93	32	2	15721.2	19254.1	21933.5	16214.3	19946.9	19968.2	15721.2	18781.9	21844.9	15176.3	19278.2	20605.7		1.23182	1.37392	0.0104236	0.013453	0.068579	0.0476064	1.30287	TRUE
P52895	P52895	Aldo-keto reductase family 1 member C2 [OS=Homo sapiens]	AKR1C2	aldo-keto reductase family 1 member C2(AKR1C2)	0	190.516	79	21	143	5	1	323	36.7	7.49	522.56	21	0	1075.5	1358.7	1469.1	1124	1391	1374.1	1075.5	1325.38	1463.17	1052.04	1344.37	1417.97		1.25485	1.35421	0.00308384	0.00453468	0.0535052	0.0325137	1.30453	TRUE
O43237	O43237	Cytoplasmic dynein 1 light intermediate chain 2 [OS=Homo sapiens]	DYNC1LI2	dynein cytoplasmic 1 light intermediate chain 2(DYNC1LI2)	0	151.267	44	21	78	20	1	492	54.1	6.38	290.83	21	0	4481.3	5669.5	6258	4672.7	5739.1	5640.7	4481.3	5530.45	6232.72	4373.56	5546.7	5820.78		1.25097	1.36123	0.00239513	0.0172624	0.0503774	0.0533506	1.3061	TRUE
Q7Z3J3	Q7Z3J3	RanBP2-like and GRIP domain-containing protein 4 [OS=Homo sapiens]	RGPD4	RANBP2-like and GRIP domain containing 4(RGPD4)	0	360.259	31	52	196	1	1	1758	197.2	6.27	641.46	52	5	438.8	566.4	617.5	466.1	548.7	575	438.8	552.509	615.005	436.261	530.305	593.357		1.23741	1.38089	0.0113749	0.00424934	0.0713554	0.0321792	1.30915	TRUE
O15305	O15305	Phosphomannomutase 2 [OS=Homo sapiens]	PMM2	phosphomannomutase 2(PMM2)	0	90.512	42	13	33	12	1	246	28.1	6.77	111.66	13	1	3473.8	4690.7	4357.6	3502.2	4819.2	3980.2	3473.8	4575.66	4340	3278	4657.64	4107.27		1.36753	1.25111	0.00723809	0.0307039	0.0616212	0.0712697	1.30932	TRUE
Q7Z7L7	Q7Z7L7	Protein zer-1 homolog [OS=Homo sapiens]	ZER1	zyg-11 related cell cycle regulator(ZER1)	0.001	9.459	4	3	3	3	1	766	88.1	5.62	11.39	3	0	749.3	882.7	1135.5	803	864	1070.6	749.3	861.051	1130.91	751.594	835.035	1104.78		1.13005	1.48957	0.0174369	0.00127217	0.0822726	0.0271045	1.30981	TRUE
Q16563	Q16563	Synaptophysin-like protein 1 [OS=Homo sapiens]	SYPL1	synaptophysin like 1(SYPL1)	0	16.828	22	4	7	4	1	259	28.5	8.43	28.86	4	0	1386.6	1614.1	2053.8	1478.3	1594.2	2035.1	1386.6	1574.51	2045.5	1383.66	1540.75	2100.07		1.12454	1.49646	0.00950972	0.00157515	0.0668444	0.0275617	1.3105	TRUE
P19256	P19256	Lymphocyte function-associated antigen 3 [OS=Homo sapiens]	CD58	CD58 molecule(CD58)	0	26.45	14	4	11	4	1	250	28.1	6.76	30.92	4	0	977.8	1243.4	1397.4	1041.1	1197.6	1312.9	977.8	1212.91	1391.75	974.451	1157.45	1354.82		1.21417	1.40687	0.0172014	0.00217334	0.0818659	0.0280589	1.31052	TRUE
O14618	O14618	copper chaperone for superoxide dismutase [OS=Homo sapiens]	CCS	copper chaperone for superoxide dismutase(CCS)	0	39.477	30	9	26	9	1	274	29	5.58	75.08	9	0	2315	3139.3	2990.4	2429.4	3067.3	2931.3	2315	3062.31	2978.32	2273.87	2964.47	3024.88		1.31335	1.30821	0.00540365	0.0019239	0.0587049	0.0274691	1.31078	TRUE
Q96EK5	Q96EK5	KIF1-binding protein [OS=Homo sapiens]	kif1bp	KIF1 binding protein(KIF1BP)	0	230.455	56	31	96	30	1	621	71.8	5.49	333.51	31	1	7521.1	8575.2	11538.6	7844.7	8821.1	10350.2	7521.1	8364.89	11492	7342.5	8525.37	10680.6		1.13635	1.49174	0.0137479	0.0126744	0.0757792	0.0466373	1.31405	TRUE
Q96CV9-1	Q96CV9	Optineurin [OS=Homo sapiens]	OPTN	optineurin(OPTN)	0	63.876	26	15	26	15	1	577	65.9	5.24	85.5	15	0	3040.8	4030.6	4379.4	3449.4	4065.2	4127.5	3040.8	3931.75	4361.71	3228.58	3928.92	4259.27		1.25382	1.37509	0.0136434	0.00817219	0.0756598	0.0390291	1.31446	TRUE
P82094	P82094	TATA element modulatory factor [OS=Homo sapiens]	TMF1	TATA element modulatory factor 1(TMF1)	0	247.657	51	45	93	45	1	1093	122.8	4.92	322.46	45	0	9919.9	11864.4	14724.6	10466.6	11939.9	13680.6	9919.9	11573.4	14665.1	9796.55	11539.6	14117.4		1.17227	1.45982	0.0014149	0.00381353	0.0495156	0.0316473	1.31605	TRUE
P35712-1	P35712	Transcription factor Sox-6 [OS=Homo sapiens]	SOX6	SRY-box 6(SOX6)	0	46.254	13	8	18	8	1	828	91.9	7.78	45.3	8	0	901.1	1228.9	1179.8	972.2	1231.6	1166	901.1	1198.76	1175.03	909.962	1190.31	1203.23		1.31916	1.31319	0.000448463	0.00270352	0.0400887	0.0291781	1.31617	TRUE
A0AV96	A0AV96	RNA-binding protein 47 [OS=Homo sapiens]	RBM47	RNA binding motif protein 47(RBM47)	0	48.247	18	9	17	9	1	593	64.1	7.68	68.11	9	0	1822.9	2470.3	2446.1	1967.9	2483.1	2329.2	1822.9	2409.72	2436.22	1841.92	2399.85	2403.56		1.31236	1.32061	0.000350036	0.00103291	0.0394341	0.02758	1.31648	TRUE
Q15643	Q15643	Thyroid receptor-interacting protein 11 [OS=Homo sapiens]	TRIP11	thyroid hormone receptor interactor 11(TRIP11)	0	385.41	41	69	120	68	1	1979	227.4	5.26	428.49	69	1	10091.3	12166.4	15398.3	11022	12002.4	14491	10091.3	11868	15336.1	10316.4	11600	14953.6		1.14996	1.48423	0.0128271	0.00201062	0.0742891	0.0277439	1.3171	TRUE
Q86TI2-2	Q86TI2	Isoform 2 of Dipeptidyl peptidase 9 [OS=Homo sapiens]	DPP9	dipeptidyl peptidase 9(DPP9)	0	194.542	38	28	84	27	1	892	101.6	6.64	303.52	28	1	4947.3	6381.6	6823.8	5269.4	6623.4	6471	4947.3	6225.09	6796.23	4932.06	6401.35	6677.59		1.27806	1.36384	0.00412213	0.00110557	0.0549439	0.027805	1.32095	TRUE
Q6P1N0	Q6P1N0	Coiled-coil and C2 domain-containing protein 1A [OS=Homo sapiens]	cc2d1a	coiled-coil and C2 domain containing 1A(CC2D1A)	0	203.558	51	42	92	41	1	951	104	8.09	311.67	42	1	9137	13405.2	11408.3	9860.3	13448	10747.2	9137	13076.4	11362.2	9229.06	12997.2	11090.3		1.41966	1.2225	0.000248367	0.00489845	0.0378253	0.0329663	1.32108	TRUE
P00915	P00915	carbonic anhydrase 1 [OS=Homo sapiens]	CA1	carbonic anhydrase 1(CA1)	0	139.452	61	12	108	12	1	261	28.9	7.12	441.61	12	0	6902.9	10475.8	8392.2	7731.9	11036.7	7864.9	6902.9	10218.9	8358.3	7236.92	10666.7	8115.99		1.47708	1.1651	0.00678903	0.0298533	0.0606221	0.0701467	1.32109	TRUE
P10644	P10644	cAMP-dependent protein kinase type I-alpha regulatory subunit [OS=Homo sapiens]	PRKAR1A	protein kinase cAMP-dependent type I regulatory subunit alpha(PRKAR1A)	0	148.698	58	23	88	19	1	381	43	5.35	294.39	23	6	9069.9	9801.8	14875.4	9746.8	9803	13810.6	9069.9	9561.41	14815.3	9122.83	9474.36	14251.5	Acetyl [N-Term]	1.04634	1.59772	0.0142919	0.00270085	0.0766708	0.0291876	1.32203	TRUE
Q15436	Q15436	protein transport protein Sec23A [OS=Homo sapiens]	SEC23A	Sec23 homolog A, coat complex II component(SEC23A)	0	156.969	37	21	78	18	1	765	86.1	7.08	288.16	21	0	4371.9	5222.7	6509.3	4586.3	5294.1	6054.8	4371.9	5094.61	6483	4292.69	5116.62	6248.1		1.1785	1.46933	0.00281316	0.0036955	0.0519897	0.031429	1.32391	TRUE
P17405-1	P17405	Sphingomyelin phosphodiesterase [OS=Homo sapiens]	SMPD1	sphingomyelin phosphodiesterase 1(SMPD1)	0	25.14	13	5	9	5	1	629	69.7	7.28	23.07	5	0	141.4	167.9	224.7	149.6	167	190.6	141.4	163.782	223.792	140.023	161.401	196.685		1.1555	1.49411	0.00392702	0.0360518	0.0547387	0.0780441	1.3248	TRUE
P01137	P01137	Transforming growth factor beta-1 [OS=Homo sapiens]	TGFB1	transforming growth factor beta 1(TGFB1)	0	80.24	37	14	30	14	1	390	44.3	8.53	103.62	14	0	2549.8	3437.6	3358.3	2623.2	3353	3234.2	2549.8	3353.29	3344.73	2455.27	3240.59	3337.45		1.31744	1.33508	0.00846297	0.00318069	0.0639114	0.0301013	1.32626	TRUE
P61020	P61020	Ras-related protein Rab-5B [OS=Homo sapiens]	RAB5B	RAB5B, member RAS oncogene family(RAB5B)	0	74.721	53	8	70	5	1	215	23.7	8.13	221.94	8	0	1248.3	1577.5	1831.5	1348.8	1578.7	1718.5	1248.3	1538.81	1824.1	1262.45	1525.77	1773.36		1.22058	1.43282	0.00120491	0.00234114	0.0483373	0.0282724	1.3267	TRUE
Q03468-2	Q03468	Isoform 2 of DNA excision repair protein ERCC-6 [OS=Homo sapiens]	ERCC6	ERCC excision repair 6, chromatin remodeling factor(ERCC6)	0	58.114	14	13	17	6	1	1061	119.4	6.58	55.82	13	0	416	572	591.7	465.4	562.5	553.8	416	557.972	589.31	435.606	543.642	571.481		1.29357	1.36306	0.00930349	0.00726638	0.0660724	0.0367972	1.32832	TRUE
P21291	P21291	Cysteine and glycine-rich protein 1 [OS=Homo sapiens]	CSRP1	cysteine and glycine rich protein 1(CSRP1)	0	84.958	64	10	34	10	1	193	20.6	8.57	129.93	10	0	2834.2	3671.9	4050.8	3255.9	3797.3	4208.3	2834.2	3581.85	4034.44	3047.46	3670	4342.65		1.23296	1.42427	0.0272124	0.0218234	0.099244	0.0597457	1.32861	TRUE
Q08999	Q08999	Retinoblastoma-like protein 2 [OS=Homo sapiens]	RBL2	RB transcriptional corepressor like 2(RBL2)	0	56.513	13	12	18	12	1	1139	128.3	7.44	53.39	12	0	614.3	822	849.4	660.3	796.1	834	614.3	801.84	845.969	618.029	769.411	860.626		1.27503	1.38485	0.00914925	0.00101543	0.0658874	0.0274701	1.32994	TRUE
Q8WUH6	Q8WUH6	Transmembrane protein 263 [OS=Homo sapiens]	TMEM263	transmembrane protein 263(TMEM263)	0	61.69	84	7	14	7	1	116	11.7	9.32	76	7	0	2624.7	3174	3991.2	2787.7	3148.5	3697.8	2624.7	3096.16	3975.08	2609.24	3042.95	3815.86		1.17294	1.48854	0.00372645	0.00389115	0.0549218	0.0317784	1.33074	TRUE
O75146	O75146	Huntingtin-interacting protein 1-related protein [OS=Homo sapiens]	HIP1R	huntingtin interacting protein 1 related(HIP1R)	0	229.209	40	40	93	38	1	1068	119.3	6.67	301.43	40	2	8566.1	12365.6	11151.6	9202.7	12106.9	10545.4	8566.1	12062.3	11106.6	8613.56	11701	10882.1		1.38323	1.27992	0.00304974	0.00226863	0.0533639	0.0283544	1.33157	TRUE
Q9UJ70-2	Q9UJ70	Isoform 2 of N-acetyl-D-glucosamine kinase [OS=Homo sapiens]	NAGK	N-acetylglucosamine kinase(NAGK)	0	111.844	55	18	39	18	1	390	42	6.68	134.88	18	0	3255.4	4182.7	4730.6	3509.9	4185.5	4441.3	3255.4	4080.12	4711.49	3285.2	4045.18	4583.09		1.24229	1.42106	0.000838654	0.00228292	0.0447863	0.0284036	1.33167	TRUE
P08236	P08236	beta-glucuronidase [OS=Homo sapiens]	GUSB	glucuronidase beta(GUSB)	0	33.765	12	6	21	6	1	651	74.7	7.02	70.48	6	0	1527.8	1905.7	2106.8	1572.6	2009.1	2030.2	1527.8	1858.96	2098.29	1471.93	1941.75	2095.02		1.26702	1.3979	0.0151944	0.00219173	0.0782949	0.0280323	1.33246	TRUE
O95081	O95081	Arf-GAP domain and FG repeat-containing protein 2 [OS=Homo sapiens]	AGFG2	ArfGAP with FG repeats 2(AGFG2)	0	43.267	22	7	33	7	1	481	48.9	9.11	102.68	7	0	1499.3	1854.1	2082.3	1532.1	1853.8	2094.8	1499.3	1808.63	2073.89	1434.02	1791.65	2161.68		1.22737	1.44395	0.010074	0.00698389	0.0681319	0.0363977	1.33566	TRUE
P07585	P07585	decorin [OS=Homo sapiens]	DCN	decorin(DCN)	0.001	8.665	6	2	2	2	1	359	39.7	8.54	7.33	2	0	72.5	94	107.1	81.2	100.2	98.6	72.5	91.6946	106.667	76.0017	96.8408	101.748		1.26958	1.40345	0.0233324	0.0100057	0.092968	0.0415801	1.33652	TRUE
O75845	O75845	lathosterol oxidase [OS=Homo sapiens]	SC5D	sterol-C5-desaturase(SC5D)	0.008	4.558	5	2	2	2	1	299	35.3	8.07	5.56	2	0	629.8	865.3	920.8	696.4	828.3	839.8	629.8	844.078	917.08	651.818	800.531	866.611		1.28323	1.39175	0.0175956	0.0118149	0.0825948	0.0450674	1.33749	TRUE
Q7L3B6	Q7L3B6	Hsp90 co-chaperone Cdc37-like 1 [OS=Homo sapiens]	CDC37L1	cell division cycle 37 like 1(CDC37L1)	0	60.937	38	10	23	10	1	337	38.8	5.34	85.74	10	0	2266.1	2866.6	3274.6	2445.9	3104.2	3040.1	2266.1	2796.3	3261.37	2289.32	3000.13	3137.16		1.27243	1.4046	0.0262568	0.00466769	0.0977085	0.0328656	1.33851	TRUE
Q7Z4R8	Q7Z4R8	UPF0669 protein C6orf120 [OS=Homo sapiens]	C6orf120	chromosome 6 open reading frame 120(C6orf120)	0.001	12.497	14	1	3	1	1	191	20.8	4.84	18.61	1	0	192.8	278.6	248.5	212.8	284.2	247.5	192.8	271.767	247.496	199.177	274.672	255.402		1.39406	1.28298	0.00205182	0.00828089	0.0505215	0.0391842	1.33852	TRUE
P16260	P16260	Graves disease carrier protein [OS=Homo sapiens]	SLC25A16	solute carrier family 25 member 16(SLC25A16)	0	21.577	16	6	8	6	1	332	36.2	9.85	21.99	6	0	1048.7	1393.4	1399.8	1091.4	1394.5	1398.4	1048.7	1359.23	1394.15	1021.53	1347.75	1443.05		1.30757	1.37047	0.00213863	0.00527793	0.0496838	0.0335179	1.33902	TRUE
P16298-4	P16298	Isoform 4 of Serine/threonine-protein phosphatase 2B catalytic subunit beta isoform [OS=Homo sapiens]	PPP3CB	protein phosphatase 3 catalytic subunit beta(PPP3CB)	0	47.895	20	8	28	6	1	525	59.1	5.91	83.44	8	0	1283.1	1797.8	1678.4	1364.4	1836.7	1611.4	1283.1	1753.71	1671.62	1277.05	1775.13	1662.85		1.37837	1.30245	0.000527357	0.000189329	0.0394271	0.0219302	1.34041	TRUE
P16383-1	P16383	GC-rich sequence DNA-binding factor 2 [OS=Homo sapiens]	GCFC2	GC-rich sequence DNA-binding factor 2(GCFC2)	0	92.253	26	17	40	12	1	781	89.3	5.99	109.95	17	5	2176.1	2843.7	3108.3	2301.9	2781	2966.8	2176.1	2773.96	3095.74	2154.54	2687.77	3061.52		1.26118	1.42179	0.00611346	0.000490074	0.0594995	0.0258357	1.34149	TRUE
Q7L591-1	Q7L591	Docking protein 3 [OS=Homo sapiens]	DOK3	docking protein 3(DOK3)	0	39.744	26	9	13	9	1	496	53.3	7.77	44.52	9	0	1544.3	2072.1	2108.5	1661.6	2036.7	2157.7	1544.3	2021.28	2099.98	1555.23	1968.42	2226.59		1.2872	1.39588	0.00365685	0.0105556	0.0542851	0.0426371	1.34154	TRUE
P37173-2	P37173	Isoform 2 of TGF-beta receptor type-2 [OS=Homo sapiens]	TGFBR2	transforming growth factor beta receptor 2(TGFBR2)	0	27.439	14	7	8	7	1	592	67.4	5.88	27.53	7	0	630.3	912	814	650.4	868.4	766	630.3	889.633	810.712	608.763	839.287	790.455		1.39535	1.29224	0.0122666	0.00660111	0.0730489	0.0357625	1.34379	TRUE
P49641	P49641	Alpha-mannosidase 2x [OS=Homo sapiens]	MAN2A2	mannosidase alpha class 2A member 2(MAN2A2)	0	67.042	15	14	27	13	1	1150	130.5	6.84	78.93	14	1	2036.2	3091.5	2611.6	2296	3178.7	2494.5	2036.2	3015.68	2601.05	2149.01	3072.13	2574.14		1.4546	1.23654	0.00436757	0.0134489	0.0562992	0.0476124	1.34557	TRUE
P61019-1	P61019	Ras-related protein Rab-2A [OS=Homo sapiens]	RAB2A	RAB2A, member RAS oncogene family(RAB2A)	0	120.117	85	16	88	8	1	212	23.5	6.54	279.4	16	9	7684.4	10159	11476.8	8720.6	10242.4	11086.8	7684.4	9909.85	11430.4	8162.32	9899.03	11440.8		1.25003	1.44328	0.0142469	0.00459928	0.0765794	0.0326636	1.34665	TRUE
Q9UH99	Q9UH99	SUN domain-containing protein 2 [OS=Homo sapiens]	SUN2	Sad1 and UNC84 domain containing 2(SUN2)	0	76.035	30	14	18	14	1	717	80.3	6.73	79.08	14	0	1193.8	1655.4	1558.3	1315.1	1811.4	1573.1	1193.8	1614.8	1552	1230.91	1750.67	1623.32		1.38799	1.30957	0.0216888	0.0112778	0.0899944	0.0439985	1.34878	TRUE
P09493-2	P09493	Isoform 2 of Tropomyosin alpha-1 chain [OS=Homo sapiens]	TPM1	tropomyosin 1 (alpha)(TPM1)	0	140.673	64	22	59	3	1	228	26.7	4.82	203.51	22	1	747.4	1009.1	1060.6	788.9	1013.4	958.4	747.4	984.351	1056.32	738.396	979.426	988.998		1.3217	1.37658	0.000460709	0.0144165	0.0390605	0.0490735	1.34914	TRUE
Q9BXD5-1	Q9BXD5	N-acetylneuraminate lyase [OS=Homo sapiens]	NPL	N-acetylneuraminate pyruvate lyase(NPL)	0	23.4	22	4	5	4	1	320	35.1	5.57	19.99	4	0	556.5	683.1	861.7	620.8	675.4	865.9	556.5	666.347	858.219	581.058	652.757	893.545		1.15959	1.53993	0.0230766	0.0048707	0.0926218	0.0329413	1.34976	TRUE
Q9BV10	Q9BV10	Dol-P-Man:Man(7)GlcNAc(2)-PP-Dol alpha-1,6-mannosyltransferase [OS=Homo sapiens]	ALG12	ALG12, alpha-1,6-mannosyltransferase(ALG12)	0.005	5.382	3	2	7	1	1	488	54.6	9.58	18.16	2	0	190.3	239.6	258.4	190	253.7	249.9	190.3	233.724	257.356	177.837	245.195	257.878		1.30093	1.39957	0.0225898	0.00711491	0.0917425	0.0364567	1.35025	TRUE
O00391	O00391	Sulfhydryl oxidase 1 [OS=Homo sapiens]	qsox1	quiescin sulfhydryl oxidase 1(QSOX1)	0	16.302	8	4	6	4	1	747	82.5	8.92	19.21	4	0	65.9	98.2	87.7	70	93.4	79.3	65.9	95.7916	87.3457	65.5187	90.2688	81.8317		1.41578	1.28732	0.0101092	0.0207624	0.0683136	0.0582368	1.35155	TRUE
Q9P2E5-1	Q9P2E5	Chondroitin sulfate glucuronyltransferase [OS=Homo sapiens]	chpf2	chondroitin polymerizing factor 2(CHPF2)	0	61.215	20	12	21	12	1	772	85.9	7.83	68.43	12	0	1444.5	1739.4	2342.1	1585.6	1774.2	2115.8	1444.5	1696.74	2332.64	1484.09	1714.72	2183.35		1.16488	1.54203	0.00801239	0.00933461	0.0628759	0.040834	1.35346	TRUE
Q5VVQ6-1	Q5VVQ6	Ubiquitin thioesterase OTU1 [OS=Homo sapiens]	YOD1	YOD1 deubiquitinase(YOD1)	0	110.682	57	15	40	15	1	348	38.3	6.11	149.68	15	0	4176.5	5481.4	5910.8	4343.3	5668	5426.2	4176.5	5346.97	5886.92	4065.25	5477.98	5599.44		1.31343	1.39368	0.00439787	0.00890593	0.0563366	0.0402652	1.35355	TRUE
P09493-4	P09493	Isoform 4 of Tropomyosin alpha-1 chain [OS=Homo sapiens]	TPM1	tropomyosin 1 (alpha)(TPM1)	0	138.367	55	23	62	3	1	284	32.8	4.77	194.95	23	10	2422.5	3231	3417.3	2541.1	3264.5	3211.2	2422.5	3151.76	3403.5	2378.42	3155.06	3313.72		1.31367	1.39915	0.000860373	0.0027127	0.0453571	0.0291625	1.35641	TRUE
Q96MK2-1	Q96MK2	Protein FAM65C [OS=Homo sapiens]	FAM65C	family with sequence similarity 65 member C(FAM65C)	0	67.252	16	11	23	11	1	946	105.2	7.43	78.7	11	0	1327.4	1870.2	1736.8	1380.9	1934.2	1633.5	1327.4	1824.33	1729.78	1292.5	1869.36	1685.65		1.40986	1.30365	0.00280277	0.00496514	0.0519145	0.0330902	1.35676	TRUE
Q9Y5N5	Q9Y5N5	HemK methyltransferase family member 2 [OS=Homo sapiens]	N6AMT1	N-6 adenine-specific DNA methyltransferase 1 (putative)(N6AMT1)	0	19.941	15	4	7	4	1	214	22.9	5.21	25.18	4	0	1781.8	2614.4	2329.5	1923.8	2600.7	2289.8	1781.8	2550.28	2320.09	1800.64	2513.51	2362.9		1.4135	1.30721	0.000776969	0.00180165	0.043468	0.0275918	1.36036	TRUE
P18085	P18085	ADP-ribosylation factor 4 [OS=Homo sapiens]	ARF4	ADP ribosylation factor 4(ARF4)	0	116.743	66	12	78	7	1	180	20.5	7.14	285.15	12	0	5845.5	7209.1	9038.5	6092.8	7116.9	8264.9	5845.5	7032.29	9001.99	5702.75	6878.31	8528.76		1.20456	1.51804	0.00780789	0.00675723	0.062221	0.0359919	1.3613	TRUE
P04062	P04062	glucosylceramidase [OS=Homo sapiens]	GBA	glucosylceramidase beta(GBA)	0	43.459	21	9	18	9	1	536	59.7	7.61	60.89	9	0	1741.4	2133.6	2602.2	1837.1	2203.1	2552.2	1741.4	2081.27	2591.69	1719.49	2129.24	2633.68		1.2166	1.50983	0.00491246	0.000719785	0.0577144	0.0269069	1.36322	TRUE
P09493-5	P09493	Isoform 5 of Tropomyosin alpha-1 chain [OS=Homo sapiens]	TPM1	tropomyosin 1 (alpha)(TPM1)	0	118.733	44	18	52	1	1	245	28.4	4.77	179.85	18	0	108.1	146.8	149.7	113.2	153.2	139.3	108.1	143.2	149.095	105.953	148.064	143.747		1.36071	1.36808	0.00470875	0.00530717	0.0574552	0.0333686	1.3644	TRUE
P10114	P10114	Ras-related protein Rap-2a [OS=Homo sapiens]	RAP2A	RAP2A, member of RAS oncogene family(RAP2A)	0	51.607	35	5	11	1	1	183	20.6	4.82	54.55	5	0	111.7	154.2	148.4	114.3	150.9	148.4	111.7	150.418	147.801	106.983	145.841	153.138		1.35474	1.37614	0.0071023	0.00741586	0.0613543	0.0370523	1.36544	TRUE
P35240-1	P35240	merlin [OS=Homo sapiens]	NF2	neurofibromin 2(NF2)	0	38.939	16	10	24	10	1	595	69.6	6.47	61.72	10	0	1214.6	1797.4	1623.9	1321.9	1752.2	1589.4	1214.6	1753.32	1617.34	1237.27	1693.46	1640.14		1.40577	1.32857	0.00411396	0.00158959	0.0549241	0.0274639	1.36717	TRUE
Q9H777	Q9H777	Zinc phosphodiesterase elac protein 1 [OS=Homo sapiens]	ELAC1	elaC ribonuclease Z 1(ELAC1)	0.001	11.149	8	2	2	2	1	363	40	6.79	9.76	2	0	68.5	87.9	98.9	73.7	91.4	100.4	68.5	85.7442	98.5005	68.9819	88.3358	103.605		1.2662	1.47005	0.00514776	0.00623677	0.0582327	0.034892	1.36813	TRUE
P20061	P20061	Transcobalamin-1 [OS=Homo sapiens]	TCN1	transcobalamin 1(TCN1)	0.005	5.479	4	1	1	1	1	433	48.2	5.03	7.04	1	0	139.7	174.9	210.2	150.3	171.6	214.8	139.7	170.611	209.351	140.678	165.847	221.658		1.20001	1.53724	0.00743515	0.00665047	0.0615158	0.0357941	1.36863	TRUE
Q9UKT8-1	Q9UKT8	F-box/WD repeat-containing protein 2 [OS=Homo sapiens]	FBXW2	F-box and WD repeat domain containing 2(FBXW2)	0	27.868	14	5	9	5	1	454	51.5	6.58	40.92	5	0	1318.7	1693.6	1975.9	1377.9	1724.7	1797.8	1318.7	1652.06	1967.92	1289.69	1666.88	1855.2		1.27241	1.4657	0.00209509	0.00905691	0.0505279	0.0404805	1.36906	TRUE
Q0JRZ9-1	Q0JRZ9	F-BAR domain only protein 2 [OS=Homo sapiens]	FCHO2	FCH domain only 2(FCHO2)	0	71.716	22	13	28	12	1	810	88.9	6.86	101.62	13	0	3003.4	4130.8	4061.8	3086.1	4229.1	3856.8	3003.4	4029.49	4045.39	2888.53	4087.32	3979.93		1.37761	1.36209	0.0033244	0.00381846	0.0532941	0.0316244	1.36985	TRUE
Q9ULC3	Q9ULC3	Ras-related protein Rab-23 [OS=Homo sapiens]	RAB23	RAB23, member RAS oncogene family(RAB23)	0	78.42	57	13	23	13	1	237	26.6	6.6	89.74	13	0	3562.1	4462.6	5438.9	3869.9	4519.6	5374.8	3562.1	4353.15	5416.93	3622.16	4368.08	5546.4		1.21394	1.52602	0.00161722	0.00142318	0.0475001	0.0275395	1.36998	TRUE
O60381-1	O60381	HMG box-containing protein 1 [OS=Homo sapiens]	HBP1	HMG-box transcription factor 1(HBP1)	0	16.045	11	5	5	5	1	514	57.6	6.19	17.6	5	0	344.1	459.7	509	380.3	469.3	494.5	344.1	448.426	506.944	355.954	453.567	510.287		1.28846	1.45308	0.00406896	0.00150448	0.0548576	0.0274953	1.37077	TRUE
Q15836	Q15836	Vesicle-associated membrane protein 3 [OS=Homo sapiens]	VAMP3	vesicle associated membrane protein 3(VAMP3)	0	51.646	40	4	17	1	1	100	11.3	8.79	89.13	4	0	155.8	200	233.6	154.9	193.5	203.6	155.8	195.095	232.656	144.984	187.013	210.1		1.27037	1.47201	0.0264763	0.0296714	0.0980815	0.0699993	1.37119	TRUE
P35580-2	P35580	Isoform 2 of Myosin-10 [OS=Homo sapiens]	MYH10	myosin heavy chain 10(MYH10)	0	1349.86	64	150	617	1	1	1992	230.6	5.57	2142.54	150	0	91.6	140.5	130	103.2	133.9	116.5	91.6	137.054	129.475	96.5933	129.411	120.219		1.41591	1.3268	0.0133336	0.0280173	0.07485	0.0678087	1.37135	TRUE
Q9H173	Q9H173	nucleotide exchange factor SIL1 [OS=Homo sapiens]	SIL1	SIL1 nucleotide exchange factor(SIL1)	0	61.117	28	12	25	12	1	461	52.1	5.36	75.84	12	0	2193.6	2597.9	3646.4	2342.3	2586.4	3264.8	2193.6	2534.19	3631.67	2192.35	2499.69	3369.03		1.14773	1.59617	0.00282594	0.0099392	0.0519922	0.0414713	1.37195	TRUE
P07602-1	P07602	Prosaposin [OS=Homo sapiens]	PSAP	prosaposin(PSAP)	0	261.261	52	27	407	27	1	524	58.1	5.17	1069.65	27	0	28291.4	39582.1	40394.5	30431.9	37735.6	39302.2	28291.4	38611.3	40231.3	28483.7	36470.5	40557		1.32244	1.42295	0.0135069	0.000247942	0.0752581	0.0221638	1.3727	TRUE
Q9NZM3	Q9NZM3	Intersectin-2 [OS=Homo sapiens]	ITSN2	intersectin 2(ITSN2)	0	208.833	25	39	94	37	1	1697	193.3	8.12	303.13	39	1	7863	10799	11523.9	8619	10888.8	10948.7	7863	10534.2	11477.3	8067.23	10523.8	11298.2		1.32188	1.42971	0.00158665	0.00157093	0.0474494	0.0276054	1.3758	TRUE
P08294	P08294	Extracellular superoxide dismutase [Cu-Zn] [OS=Homo sapiens]	SOD3	superoxide dismutase 3, extracellular(SOD3)	0	29.208	17	3	8	3	1	240	25.8	6.61	26.75	3	0	658.7	967.8	923.9	725.5	996.5	830.6	658.7	944.064	920.168	679.055	963.093	857.118		1.42564	1.32856	0.0023861	0.021976	0.050316	0.0600034	1.3771	TRUE
Q9NRA2	Q9NRA2	Sialin [OS=Homo sapiens]	SLC17A5	solute carrier family 17 member 5(SLC17A5)	0.009	4.126	3	2	2	2	1	495	54.6	8.27	4.98	2	0	88	107.6	125.3	89.4	107.4	135.2	88	104.961	124.794	83.6768	103.799	139.516		1.21601	1.53958	0.0142611	0.026358	0.0766057	0.065887	1.37779	TRUE
Q7Z3E2	Q7Z3E2	Coiled-coil domain-containing protein 186 [OS=Homo sapiens]	CCDC186	coiled-coil domain containing 186(CCDC186)	0	46.346	16	12	19	12	1	898	103.6	6.27	59.3	12	0	1310.1	1592.7	2096.3	1400.5	1630.3	1951.2	1310.1	1553.64	2087.83	1310.84	1575.64	2013.49		1.19395	1.56483	0.0018709	0.00251232	0.0497938	0.0288566	1.37939	TRUE
Q8NEW0	Q8NEW0	Zinc transporter 7 [OS=Homo sapiens]	SLC30A7	solute carrier family 30 member 7(SLC30A7)	0.001	12.331	7	2	8	2	1	376	41.6	6.95	29.81	2	0	300	398.4	459.9	338.6	415.8	440.5	300	388.629	458.042	316.923	401.86	454.563		1.28134	1.47928	0.0149753	0.00339693	0.0780459	0.0305984	1.38031	TRUE
P02724	P02724	Glycophorin-A [OS=Homo sapiens]	GYPA	glycophorin A (MNS blood group)(GYPA)	0	17.511	29	3	5	3	1	150	16.3	5.47	24.99	3	0	317	389.3	498.8	329.3	386	461.7	317	379.752	496.785	308.219	373.059	476.44		1.20408	1.55662	0.00740483	0.00402989	0.0615125	0.0319593	1.38035	TRUE
P07339	P07339	Cathepsin D [OS=Homo sapiens]	CTSD	cathepsin D(CTSD)	0	194.925	48	17	93	17	1	412	44.5	6.54	372.53	17	0	12364	14655.8	19572	12844.4	14891.6	18700.6	12364	14296.4	19492.9	12022.1	14392.4	19297.6		1.17644	1.59068	0.00674251	0.000746291	0.0606015	0.0266848	1.38356	TRUE
Q15390	Q15390	Mitochondrial fission regulator 1 [OS=Homo sapiens]	MTFR1	mitochondrial fission regulator 1(MTFR1)	0	19.46	19	4	6	4	1	333	37	9.01	20.64	4	0	283.4	409.3	388.7	309	434.2	367.1	283.4	399.262	387.13	289.218	419.644	378.82		1.43011	1.33763	0.00732542	0.00274188	0.0615365	0.0292847	1.38387	TRUE
P06396-2	P06396	Isoform 2 of Gelsolin [OS=Homo sapiens]	GSN	gelsolin(GSN)	0	149.759	41	24	62	24	1	731	80.6	5.85	255.88	24	0	7097.1	8079.6	12161.6	7754.3	8112.9	11553.7	7097.1	7881.45	12112.5	7257.88	7840.92	11922.6		1.09525	1.67433	0.0143884	0.000660123	0.076888	0.0275576	1.38479	TRUE
Q6P2P2	Q6P2P2	putative protein arginine N-methyltransferase 9 [OS=Homo sapiens]	PRMT9	protein arginine methyltransferase 9(PRMT9)	0	75.824	18	14	33	14	1	845	94.4	5.25	103.3	14	0	1727.5	2408.6	2516.6	1864.1	2372.9	2392.9	1727.5	2349.53	2506.43	1744.76	2293.35	2469.3		1.33713	1.43299	0.00251117	0.000741205	0.0509922	0.026972	1.38506	TRUE
Q9NUN5-1	Q9NUN5	Probable lysosomal cobalamin transporter [OS=Homo sapiens]	LMBRD1	LMBR1 domain containing 1(LMBRD1)	0.003	6.765	3	1	2	1	1	540	61.3	7.77	12.78	1	0	235.3	344.3	305.8	230.7	321.8	289.9	235.3	335.856	304.565	215.931	311.012	299.155		1.43356	1.33794	0.024962	0.0169512	0.0959289	0.052966	1.38575	TRUE
Q96RQ1	Q96RQ1	Endoplasmic reticulum-Golgi intermediate compartment protein 2 [OS=Homo sapiens]	ERGIC2	ERGIC and golgi 2(ERGIC2)	0	16.185	14	4	6	4	1	377	42.5	6.77	16.66	4	0	501.4	675.4	736.3	543.3	706.4	701.8	501.4	658.836	733.326	508.519	682.718	724.206		1.32838	1.44322	0.00559951	0.00066741	0.0591148	0.0275818	1.3858	TRUE
Q8NHP6-1	Q8NHP6	motile sperm domain-containing protein 2 [OS=Homo sapiens]	MOSPD2	motile sperm domain containing 2(MOSPD2)	0	44.113	26	10	14	10	1	518	59.7	5.96	51.25	10	0	1969	2776.7	2816.6	2199.1	2878.2	2811.4	1969	2708.6	2805.22	2058.32	2781.71	2901.16		1.36327	1.41692	0.00616697	0.0060391	0.0594574	0.0348775	1.39009	TRUE
Q9BZV1	Q9BZV1	UBX domain-containing protein 6 [OS=Homo sapiens]	UBXN6	UBX domain protein 6(UBXN6)	0	79.037	41	13	32	13	1	441	49.7	6.89	113.29	13	0	2051.9	2787.9	3053.6	2173.4	2730.9	2891.6	2051.9	2719.53	3041.26	2034.26	2639.35	2983.92		1.31147	1.47453	0.00413503	0.00095607	0.0550267	0.0268352	1.393	TRUE
Q9UPQ9	Q9UPQ9	Trinucleotide repeat-containing gene 6B protein [OS=Homo sapiens]	TNRC6B	trinucleotide repeat containing 6B(TNRC6B)	0	332.356	39	44	109	1	1	1833	193.9	6.76	416.05	44	49	9582.9	14308.2	13490.6	10495.4	14132.2	12618.3	9582.9	13957.3	13436.1	9823.51	13658.4	13021.2		1.42302	1.36333	0.00217725	0.00459606	0.0498766	0.0326972	1.39317	TRUE
Q99973	Q99973	Telomerase protein component 1 [OS=Homo sapiens]	TEP1	telomerase associated protein 1(TEP1)	0	66.948	7	15	23	15	1	2627	290.3	7.97	74.9	15	0	1259.7	1610.1	2018.1	1366	1629.4	1877.9	1259.7	1570.61	2009.95	1278.55	1574.77	1937.85		1.23919	1.55532	0.00100957	0.00278319	0.0458712	0.0293448	1.39726	TRUE
Q07866-6	Q07866	Isoform N of Kinesin light chain 1 [OS=Homo sapiens]	KLC1	kinesin light chain 1(KLC1)	0	285.927	53	41	126	1	1	628	71	6.67	447.4	41	0	304.6	475.1	376.8	329.9	500.7	383.1	304.6	463.448	375.278	308.78	483.914	395.331		1.54449	1.25633	0.00388901	0.0165533	0.0550486	0.0524399	1.40041	TRUE
O94979-7	O94979	Isoform 7 of Protein transport protein Sec31A [OS=Homo sapiens]	SEC31A	SEC31 homolog A, COPII coat complex component(SEC31A)	0	285.085	36	31	173	1	1	969	105.7	8.44	639.83	31	0	49.3	61.1	84.1	52.9	62.6	71	49.3	59.6015	83.7603	49.5134	60.5014	73.2667		1.21545	1.58913	0.00188173	0.031003	0.0496004	0.0715802	1.40229	TRUE
O94855-2	O94855	Isoform 2 of Protein transport protein Sec24D [OS=Homo sapiens]	SEC24D	SEC24 homolog D, COPII coat complex component(SEC24D)	0	127.121	30	23	63	21	1	1033	113	7.25	195.02	23	0	4562	5170.6	7986.4	4785.5	5147.5	7257	4562	5043.79	7954.14	4479.14	4974.93	7488.69		1.10813	1.70806	0.0119286	0.00540971	0.0726133	0.0333254	1.40809	TRUE
O60936-3	O60936	Isoform 3 of Nucleolar protein 3 [OS=Homo sapiens]	NOL3	nucleolar protein 3(NOL3)	0.001	12.483	7	1	2	1	1	270	29.3	4.3	11.69	1	0	85.2	107.7	137	91.4	105	134.4	85.2	105.059	136.447	85.5488	101.48	138.691		1.2096	1.61136	0.00994323	0.000473045	0.0677491	0.0254269	1.41048	TRUE
Q6UWL2-2	Q6UWL2	Isoform 2 of Sushi domain-containing protein 1 [OS=Homo sapiens]	SUSD1	sushi domain containing 1(SUSD1)	0	18.343	8	4	4	4	1	757	84.5	6.79	16.94	4	0	271.7	371.1	433.3	314	366.4	436.5	271.7	361.999	431.55	293.898	354.117	450.436		1.26612	1.55938	0.0236283	0.00837944	0.0936927	0.0393336	1.41275	TRUE
Q9UKG9-1	Q9UKG9	peroxisomal carnitine O-octanoyltransferase [OS=Homo sapiens]	CROT	carnitine O-octanoyltransferase(CROT)	0	57.976	21	10	23	10	1	612	70.1	7.08	75.66	10	0	1400.3	1869.1	2188.3	1562.4	1994.2	2097.1	1400.3	1823.26	2179.46	1462.38	1927.34	2164.05		1.31017	1.51729	0.0181242	0.00186044	0.0837849	0.0275681	1.41373	TRUE
Q14108-1	Q14108	Lysosome membrane protein 2 [OS=Homo sapiens]	SCARB2	scavenger receptor class B member 2(SCARB2)	0	37.683	15	6	24	6	1	478	54.3	5.14	63.8	6	0	1341.8	2038.8	1716	1373.5	2036	1723.8	1341.8	1988.8	1709.07	1285.57	1967.74	1778.83		1.50589	1.32753	0.00203428	0.0106692	0.0505437	0.042781	1.41671	TRUE
Q99961	Q99961	Endophilin-A2 [OS=Homo sapiens]	SH3GL1	SH3 domain containing GRB2 like 1, endophilin A2(SH3GL1)	0	204.488	65	25	100	25	1	368	41.5	5.43	373.91	25	0	10881.5	15327.7	16379.1	11632.1	15437	15202.4	10881.5	14951.8	16312.9	10887.4	14919.5	15687.7		1.3722	1.47002	1.64333e-05	0.00371304	0.0225246	0.0314805	1.42111	TRUE
P13489	P13489	Ribonuclease inhibitor [OS=Homo sapiens]	RNH1	ribonuclease/angiogenin inhibitor 1(RNH1)	0	316.897	84	32	227	31	1	461	49.9	4.82	959.71	32	0	17541.7	27136.4	24470.8	18789.8	26719.8	23310.8	17541.7	26470.9	24371.9	17586.9	25824	24055		1.48867	1.37856	0.00142376	0.000579023	0.0494051	0.0258798	1.43362	TRUE
Q9H4B7	Q9H4B7	tubulin beta-1 chain [OS=Homo sapiens]	TUBB1	tubulin beta 1 class VI(TUBB1)	0	114.295	43	15	120	9	1	451	50.3	5.17	333.91	15	0	1201.3	1908.1	1588.2	1295.3	1986.4	1521.2	1201.3	1861.3	1581.78	1212.38	1919.81	1569.77		1.56653	1.3057	0.00189066	0.000490319	0.0496765	0.0256839	1.43612	TRUE
P13686	P13686	Tartrate-resistant acid phosphatase type 5 [OS=Homo sapiens]	ACP5	acid phosphatase 5, tartrate resistant(ACP5)	0.008	4.499	4	1	1	1	1	325	36.6	8.7	4.31	1	0	151.2	233.8	186.5	152.7	243.5	190.9	151.2	228.066	185.747	142.924	235.337	196.995		1.57553	1.30129	0.00420808	0.0239437	0.0550195	0.0627911	1.43841	TRUE
Q16706	Q16706	Alpha-mannosidase 2 [OS=Homo sapiens]	MAN2A1	mannosidase alpha class 2A member 1(MAN2A1)	0	62.213	11	11	48	10	1	1144	131.1	7.58	146.91	11	0	1893.3	2299.9	3341.6	2085.6	2380.6	3091.6	1893.3	2243.49	3328.1	1952.08	2300.79	3190.3		1.18175	1.69512	0.0135162	0.00312649	0.075208	0.0300026	1.43844	TRUE
Q8IYT2	Q8IYT2	Cap-specific mRNA (nucleoside-2'-O-)-methyltransferase 2 [OS=Homo sapiens]	CMTR2	cap methyltransferase 2(CMTR2)	0	48.645	13	9	25	9	1	770	88.1	7.01	78.63	9	0	3508.4	4241	6170.2	3684.4	4303.9	5410.4	3508.4	4136.99	6145.27	3448.53	4159.61	5583.13		1.19257	1.68586	0.00227451	0.0137485	0.050149	0.0479915	1.43921	TRUE
Q9UBS9-1	Q9UBS9	SUN domain-containing ossification factor [OS=Homo sapiens]	SUCO	SUN domain containing ossification factor(SUCO)	0	38.842	10	8	13	8	1	1254	139.3	5.01	47.41	8	0	796.9	1243.4	1193	930.8	1286.1	1132.1	796.9	1212.91	1188.18	871.212	1242.98	1168.24		1.47226	1.41263	0.0101981	0.0122655	0.0682416	0.0459762	1.44244	TRUE
Q96CN4-2	Q96CN4	Isoform 2 of EVI5-like protein [OS=Homo sapiens]	EVI5L	ecotropic viral integration site 5 like(EVI5L)	0.005	5.629	2	1	1	1	1	805	92.5	5.31	4.75	1	0	51	74.5	71.3	57.2	81	78.7	51	72.6729	71.012	53.5382	78.2845	81.2126		1.44404	1.45616	0.0171527	0.0453134	0.0818234	0.0898403	1.4501	TRUE
O00159-1	O00159	Unconventional myosin-Ic [OS=Homo sapiens]	MYO1C	myosin IC(MYO1C)	0	195.488	38	37	79	37	1	1063	121.6	9.41	296.4	37	0	7522.6	10638.3	11731.6	8015.4	10872.2	10851.5	7522.6	10377.4	11684.2	7502.27	10507.7	11197.9		1.39004	1.52295	0.000506179	0.00381476	0.0404157	0.0316256	1.45649	TRUE
Q99988	Q99988	Growth/differentiation factor 15 [OS=Homo sapiens]	GDF15	growth differentiation factor 15(GDF15)	0	12.891	8	2	3	2	1	308	34.1	9.66	13.95	2	0	403.4	594.4	683.4	483.8	616	618.7	403.4	579.822	680.639	452.828	595.349	638.453		1.3725	1.54058	0.0253865	0.0191463	0.0967017	0.0562155	1.45654	TRUE
Q06547-3	Q06547	Isoform 3 of GA-binding protein subunit beta-1 [OS=Homo sapiens]	GABPB1	GA binding protein transcription factor beta subunit 1(GABPB1)	0.001	9.712	5	2	3	2	1	360	38.1	4.88	10.35	2	0	138.3	201.6	212.3	150.1	207.7	199.6	138.3	196.656	211.442	140.491	200.737	205.972		1.42541	1.49723	0.00152188	0.00180192	0.0488905	0.0275445	1.46132	TRUE
Q9P2E9-1	Q9P2E9	Ribosome-binding protein 1 [OS=Homo sapiens]	RRBP1	ribosome binding protein 1(RRBP1)	0	327.283	39	46	117	2	1	1410	152.4	8.6	468.94	46	42	10377.5	13355	18921	11486.2	13346.6	17196.6	10377.5	13027.5	18844.6	10750.9	12899.2	17745.6		1.2271	1.7318	0.00670224	0.00558761	0.0605706	0.0339383	1.47945	TRUE
Q8WXA3	Q8WXA3	RUN and FYVE domain-containing protein 2 [OS=Homo sapiens]	RUFY2	RUN and FYVE domain containing 2(RUFY2)	0	64.442	27	15	24	13	1	655	75	6.51	72.41	15	1	2463.3	3429.4	3993.8	2611.7	3336.2	3863.9	2463.3	3345.29	3977.67	2444.5	3224.35	3987.26		1.33861	1.62291	0.00538017	4.76424e-05	0.0586824	0.0261207	1.48076	TRUE
Q7Z7H5	Q7Z7H5	Transmembrane emp24 domain-containing protein 4 [OS=Homo sapiens]	TMED4	transmembrane p24 trafficking protein 4(TMED4)	0	54.081	40	7	25	5	1	227	25.9	8.28	79.91	7	0	1041.1	1630.8	1578.8	1220.5	1651.7	1657.8	1041.1	1590.8	1572.42	1142.37	1596.33	1710.73		1.45967	1.50364	0.0100566	0.0234463	0.0682386	0.0621607	1.48165	TRUE
Q9UHB6	Q9UHB6	LIM domain and actin-binding protein 1 [OS=Homo sapiens]	LIMA1	LIM domain and actin binding 1(LIMA1)	0	284.281	56	40	88	40	1	759	85.2	6.84	355.12	40	0	8430.1	10679	15868.3	9369.1	10878.9	14290.5	8430.1	10417.1	15804.2	8769.31	10514.2	14746.7		1.21698	1.77628	0.00882071	0.00684735	0.0648851	0.036121	1.49663	TRUE
Q9HA65	Q9HA65	TBC1 domain family member 17 [OS=Homo sapiens]	TBC1D17	TBC1 domain family member 17(TBC1D17)	0	33.355	12	10	24	9	1	648	72.7	5.19	58.97	10	0	1311.2	2230.9	1858.8	1412.7	2158.3	1723.7	1311.2	2176.19	1851.29	1322.26	2085.94	1778.73		1.61845	1.37842	0.0031018	0.00538088	0.0535907	0.0333476	1.49844	TRUE
Q00978	Q00978	Interferon regulatory factor 9 [OS=Homo sapiens]	IRF9	interferon regulatory factor 9(IRF9)	0	41.067	25	7	15	7	1	393	43.7	5.77	43.69	7	0	909.5	1140.2	1614.7	967.1	1145.1	1581.6	909.5	1112.24	1608.18	905.188	1106.71	1632.09		1.22277	1.78558	0.000300444	0.000290487	0.0380131	0.0227521	1.50418	TRUE
P10619	P10619	lysosomal protective protein [OS=Homo sapiens]	CTSA	cathepsin A(CTSA)	0	78.934	25	11	41	11	1	480	54.4	6.61	135.05	11	0	4321.1	6105.1	7266.4	4634.6	6153.6	6945.3	4321.1	5955.37	7237.05	4337.9	5947.3	7167.03		1.3746	1.66348	3.30174e-05	0.000157021	0.0301706	0.0215223	1.51904	TRUE
Q5T0N5-4	Q5T0N5	Isoform 4 of Formin-binding protein 1-like [OS=Homo sapiens]	FNBP1L	formin binding protein 1 like(FNBP1L)	0	54.942	25	10	20	10	1	551	64	6.19	63.66	10	0	1542.1	2606	2193.6	1605.9	2549	2022.1	1542.1	2542.09	2184.74	1503.09	2463.55	2086.66		1.64378	1.40267	0.00199496	0.00732861	0.050327	0.0368627	1.52322	TRUE
Q8N0W7	Q8N0W7	Fragile X mental retardation 1 neighbor protein [OS=Homo sapiens]	FMR1NB	fragile X mental retardation 1 neighbor(FMR1NB)	0.001	11.1	13	2	2	2	1	255	29.2	8.94	10.35	2	0	251.3	384.5	408.9	297.8	395.6	458.2	251.3	375.07	407.248	278.735	382.338	472.828		1.42898	1.66041	0.0152263	0.0388553	0.078312	0.0817671	1.54469	TRUE
Q08495-1	Q08495	Dematin [OS=Homo sapiens]	DMTN	dematin actin binding protein(DMTN)	0	139.669	60	20	89	2	1	405	45.5	8.88	306.72	20	19	5979.2	9193.8	10277.4	6612.6	9036	9409	5979.2	8968.32	10235.9	6189.27	8733.07	9709.39		1.45469	1.63909	0.00323361	0.00527106	0.0530803	0.0335261	1.54689	TRUE
Q16610	Q16610	Extracellular matrix protein 1 [OS=Homo sapiens]	ECM1	extracellular matrix protein 1(ECM1)	0	162.09	64	24	90	24	1	540	60.6	6.71	361.28	24	0	5374	6595.7	10025.7	5719.5	6783.9	9987.2	5374	6433.94	9985.2	5353.35	6556.47	10306.1		1.21096	1.89154	0.00300137	0.00112823	0.0531967	0.0277801	1.55125	TRUE
Q8NFY9	Q8NFY9	Kelch repeat and BTB domain-containing protein 8 [OS=Homo sapiens]	KBTBD8	kelch repeat and BTB domain containing 8(KBTBD8)	0	85.497	29	16	34	16	1	601	68.8	6.29	105.91	16	0	1979.2	2543.7	3876.4	2132.5	2506.5	3464.7	1979.2	2481.31	3860.74	1995.98	2422.47	3575.31		1.2336	1.87062	0.00431415	0.00675614	0.0560498	0.0360094	1.55211	TRUE
Q9Y282-3	Q9Y282	Isoform 3 of Endoplasmic reticulum-Golgi intermediate compartment protein 3 [OS=Homo sapiens]	ERGIC3	ERGIC and golgi 3(ERGIC3)	0	15.775	8	3	4	3	1	388	43.7	6.04	15.07	3	0	560	849.8	939.7	662.8	907.9	1011.8	560	828.958	935.904	620.369	877.463	1044.1		1.44567	1.67745	0.0209912	0.0231769	0.0888938	0.0617849	1.56156	TRUE
P48960-1	P48960	CD97 antigen [OS=Homo sapiens]	ADGRE5	adhesion G protein-coupled receptor E5(ADGRE5)	0	67.558	24	12	16	10	1	835	91.8	6.87	62.74	12	2	1079.3	1345.2	2046.1	1137.1	1376.9	1968.4	1079.3	1312.21	2037.83	1064.31	1330.74	2031.24		1.23295	1.89824	0.00227124	7.23585e-05	0.0502114	0.028337	1.56559	TRUE
Q9UPY8	Q9UPY8	Microtubule-associated protein RP/EB family member 3 [OS=Homo sapiens]	MAPRE3	microtubule associated protein RP/EB family member 3(MAPRE3)	0	79.302	46	15	37	3	1	281	32	5.54	109.97	15	10	3160.5	5677.3	4422.1	3304.2	5728.8	4110.4	3160.5	5538.06	4404.24	3092.67	5536.74	4241.63		1.77107	1.38264	0.000197911	0.0053785	0.0406905	0.033358	1.57685	TRUE
Q49A26-5	Q49A26	Isoform 5 of Putative oxidoreductase GLYR1 [OS=Homo sapiens]	GLYR1	glyoxylate reductase 1 homolog(GLYR1)	0	148.582	61	20	60	2	1	472	51.5	8.27	208.44	20	0	398.1	600.3	618.7	414.5	658.1	628	398.1	585.577	616.201	387.965	636.037	648.049		1.55409	1.60833	0.0136777	0.00484977	0.0757476	0.0329624	1.58121	TRUE
Q96K49-1	Q96K49	Transmembrane protein 87B [OS=Homo sapiens]	TMEM87B	transmembrane protein 87B(TMEM87B)	0	19.16	8	4	9	4	1	555	63.5	7.44	20.8	4	0	398.1	584.8	719.9	442.5	651	663.1	398.1	570.458	716.992	414.172	629.175	684.27		1.47689	1.72511	0.0238203	0.00380917	0.0939109	0.0317071	1.601	TRUE
P07947	P07947	tyrosine-protein kinase Yes [OS=Homo sapiens]	YES1	YES proto-oncogene 1, Src family tyrosine kinase(YES1)	0	110.216	50	21	63	11	1	543	60.8	6.74	217.52	21	7	4598.6	7051.4	8046.5	4857.3	7028.9	7692.8	4598.6	6878.46	8013.99	4546.35	6793.26	7938.4		1.495	1.74439	0.000487175	0.000182188	0.0396686	0.0227018	1.6197	TRUE
Q7L4E1-1	Q7L4E1	Mitoguardin 2 [OS=Homo sapiens]	MIGA2	mitoguardin 2(MIGA2)	0	35.14	15	7	12	7	1	593	65.5	5.83	37.7	7	0	574.3	959.8	936.5	590	937.9	895.2	574.3	936.261	932.717	552.229	906.457	923.78		1.63575	1.64798	0.00267066	0.00106235	0.0520463	0.0273024	1.64186	TRUE
Q9UPY8-2	Q9UPY8	Isoform 2 of Microtubule-associated protein RP/EB family member 3 [OS=Homo sapiens]	MAPRE3	microtubule associated protein RP/EB family member 3(MAPRE3)	0	65.518	43	13	28	1	1	266	30.4	5.3	86.34	13	0	65.8	114.1	104.4	70.2	123.3	95.2	65.8	111.302	103.978	65.7059	119.166	98.2393		1.75253	1.53771	0.00625751	0.00652419	0.0599089	0.0356275	1.64512	TRUE
P22694-1	P22694	cAMP-dependent protein kinase catalytic subunit beta [OS=Homo sapiens]	PRKACB	protein kinase cAMP-activated catalytic subunit beta(PRKACB)	0	69.271	35	14	59	4	1	351	40.6	8.78	138.3	14	0	933.6	1271.5	1833.3	966.2	1346.5	1644.6	933.6	1240.32	1825.89	904.346	1301.36	1697.11		1.38289	1.91681	0.0091258	0.00608692	0.0659496	0.0349573	1.64985	TRUE
Q8IWE2	Q8IWE2	Protein Noxp20 [OS=Homo sapiens]	FAM114A1	family with sequence similarity 114 member A1(FAM114A1)	0	34.572	16	7	14	7	1	563	60.7	4.68	47.85	7	0	967.2	1326.1	1963.4	961.5	1338.5	1646.3	967.2	1293.58	1955.47	899.947	1293.63	1698.86		1.38565	1.95717	0.00861104	0.0213298	0.064088	0.0591423	1.67141	TRUE
P98175-3	P98175	Isoform 3 of RNA-binding protein 10 [OS=Homo sapiens]	RBM10	RNA binding motif protein 10(RBM10)	0	298.806	43	36	135	2	1	853	94.4	6.73	499.58	36	0	122.5	204.9	196.8	122.8	222.8	185.1	122.5	199.875	196.005	114.939	215.331	191.009		1.74869	1.62996	0.00923906	0.00365086	0.0658994	0.031341	1.68932	TRUE
Q15165-1	Q15165	Isoform 1 of Serum paraoxonase/arylesterase 2 [OS=Homo sapiens]	PON2	paraoxonase 2(PON2)	0	19.72	14	3	11	3	1	354	39.4	5.5	30.1	3	0	352.2	583.4	624.1	393.2	631.5	636.2	352.2	569.092	621.579	368.028	610.329	656.511		1.63757	1.77456	0.00912636	0.00469284	0.0658379	0.0327901	1.70606	TRUE
Q8IVL6-1	Q8IVL6	Prolyl 3-hydroxylase 3 [OS=Homo sapiens]	P3H3	prolyl 3-hydroxylase 3(P3H3)	0.004	6.082	3	2	3	2	1	736	81.8	6.32	10.31	2	0	219	340.5	447.6	237.7	318.3	414.1	219	332.149	445.792	222.483	307.629	427.321		1.44916	1.97768	0.0152431	0.00189109	0.0783497	0.0273328	1.71342	TRUE
P51606-1	P51606	N-acylglucosamine 2-epimerase [OS=Homo sapiens]	RENBP	renin binding protein(RENBP)	0	48.277	26	12	24	12	1	427	48.8	6.37	80.5	12	0	1376.8	2466.3	2341.9	1503.9	2466.2	2345.5	1376.8	2405.81	2332.44	1407.62	2383.52	2420.38		1.72005	1.70693	0.000359787	0.00223376	0.0389327	0.0282189	1.71349	TRUE
Q99574	Q99574	Neuroserpin [OS=Homo sapiens]	SERPINI1	serpin family I member 1(SERPINI1)	0	37.132	22	9	15	9	1	410	46.4	4.91	39.25	9	0	693.1	1260.3	1375.8	806.1	1135.9	1293.7	693.1	1229.39	1370.24	754.495	1097.82	1335		1.60764	1.86879	0.0261802	0.00315329	0.0976889	0.0300146	1.73821	TRUE
P58005-1	P58005	sestrin-3 [OS=Homo sapiens]	SESN3	sestrin 3(SESN3)	0	31.071	22	9	11	6	1	492	57.3	6.25	27.32	9	0	359.7	543.1	768.1	398.4	575.7	677.2	359.7	529.78	764.997	372.895	556.4	698.82		1.48265	1.99813	0.00698653	0.00840894	0.061255	0.0394046	1.74039	TRUE
P46527	P46527	Cyclin-dependent kinase inhibitor 1B [OS=Homo sapiens]	CDKN1B	cyclin dependent kinase inhibitor 1B(CDKN1B)	0	12.814	30	3	4	3	1	198	22.1	7.02	12.34	3	0	189.1	287	394.1	206.5	282.8	375.1	189.1	279.961	392.508	193.28	273.319	387.075		1.44694	2.03876	0.00210215	0.000297688	0.0505499	0.0228802	1.74285	TRUE
Q96AQ6	Q96AQ6	Pre-B-cell leukemia transcription factor-interacting protein 1 [OS=Homo sapiens]	PBXIP1	PBX homeobox interacting protein 1(PBXIP1)	0	49.048	17	10	15	10	1	731	80.6	5.33	54.3	10	0	815.8	1194.8	1797.4	960	1246.9	1774	815.8	1165.5	1790.14	898.543	1205.1	1830.64		1.3828	2.11205	0.0189839	0.00232682	0.0855471	0.0283493	1.74743	TRUE
O15243	O15243	Leptin receptor gene-related protein [OS=Homo sapiens]	LEPROT	leptin receptor overlapping transcript(LEPROT)	0.003	6.599	17	2	2	2	1	131	14.2	6.51	6.81	2	0	88	133.9	197.3	101.2	146.7	189.8	88	130.616	196.503	94.7214	141.782	195.86		1.49078	2.14733	0.0204746	0.00103574	0.0885762	0.0274771	1.81906	TRUE
Q12792-2	Q12792	Twinfilin-1 [OS=Homo sapiens]	TWF1	twinfilin actin binding protein 1(TWF1)	0	106.039	54	17	65	14	1	350	40.3	6.96	193.81	17	0	2307.4	4451.4	4332.7	2491.1	4542	3938.8	2307.4	4342.23	4315.2	2331.62	4389.73	4064.55		1.88228	1.80636	0.000169687	0.00450105	0.0410442	0.0324707	1.84432	TRUE
O00401	O00401	Neural Wiskott-Aldrich syndrome protein [OS=Homo sapiens]	WASL	Wiskott-Aldrich syndrome like(WASL)	0	142.121	55	21	88	21	1	505	54.8	7.93	258.7	21	0	4447.4	7699.6	9745.3	4956	7442.8	9097.1	4447.4	7510.76	9705.93	4638.73	7193.28	9387.53		1.6183	2.10139	0.00432528	0.00137497	0.0560175	0.0272476	1.85984	TRUE
P27816-4	P27816	Isoform 4 of Microtubule-associated protein 4 [OS=Homo sapiens]	MAP4	microtubule associated protein 4(MAP4)	0	228.547	54	38	138	12	1	872	91.1	9.42	438.65	38	2	1509.3	2446.7	3846.2	1712.6	2417.4	3290.8	1509.3	2386.69	3830.66	1602.96	2336.36	3395.86		1.51756	2.32195	0.00432935	0.0114858	0.0559821	0.0444307	1.91976	TRUE
Q9BXM9-1	Q9BXM9	FSD1-like protein [OS=Homo sapiens]	fsd1l	fibronectin type III and SPRY domain containing 1 like(FSD1L)	0	50.438	27	10	14	10	1	530	59.5	6.2	51.45	10	0	901.3	1617.3	1915.6	948.2	1671.5	1730	901.3	1577.64	1907.86	887.498	1615.46	1785.23		1.78505	2.06457	0.000821206	0.00417316	0.0444315	0.0320449	1.92481	TRUE
Q8NAN2-1	Q8NAN2	Mitoguardin 1 [OS=Homo sapiens]	MIGA1	mitoguardin 1(MIGA1)	0	32.827	15	9	19	9	1	632	71	5.63	46.65	9	0	427.6	736.5	996	473.4	753.2	933.9	427.6	718.437	991.976	443.094	727.949	963.716		1.66119	2.24613	0.000995847	0.000881196	0.0462703	0.0266432	1.95366	TRUE
Q14980-5	Q14980	Isoform 5 of Nuclear mitotic apparatus protein 1 [OS=Homo sapiens]	NUMA1	nuclear mitotic apparatus protein 1(NUMA1)	0	460.074	68	60	232	1	1	979	109.2	7.94	860.71	60	0	96.6	150.7	232.4	96.8	171.4	203.8	96.6	147.004	231.461	90.6031	165.654	210.306		1.67015	2.35983	0.023527	0.00737833	0.0935166	0.0369996	2.01499	TRUE
Q9Y3A6-2	Q9Y3A6	Isoform 2 of Transmembrane emp24 domain-containing protein 5 [OS=Homo sapiens]	TMED5	transmembrane p24 trafficking protein 5(TMED5)	0	28.886	25	3	39	1	1	193	21.7	4.74	92.03	3	0	19.6	71.2	75.5	18.8	83.7	60.3	19.6	69.4538	75.195	17.5965	80.894	62.2251		4.04199	3.69444	0.0103721	0.0167176	0.0687353	0.0526563	3.86822	TRUE
