# Supplementary material for: The splicing factor RBM17 drives leukemic stem cell maintenance by evading nonsense-mediated decay of pro-leukemic factors
Source: Nat Commun. 2022 Jul 4;13:3833. doi: 10.1038/s41467-022-31155-0 (PMC9250932; doi:10.1038/s41467-022-31155-0)
Supplement: Supplementary file 9 — Supplementary Data 7 [file 41467_2022_31155_MOESM9_ESM.xlsx]

## Sheet: EIF4A2_KD_UP_DN_set_FDR0.1_FC0.
Supplementary Data 7: Proteins included in the EIF4A2_KD_DN and EIF4A2_KD_UP gene set (FDR<0.1, FC<0.7 or >1.3). Related to Figure 7.
EIF4A2 _KD_DN	EIF4A2	TP73	SMARCA1	EEF2K	OBSL1	GAB2	CTDSPL2	WAS	IGF2BP3	UHRF1	FECH	ZFAND5	HOMER1	ATXN10	SALL2	TBC1D2B	RBM23	ZNF792	C1orf131	PM20D2	NME4	SKP2	TFAP4	METTL17	ZFP36L2	TFDP1	ESCO2	CCND2	PSAT1	ARHGAP19	PRDM16	SSX2	ACTL8	MAP7D1	CBFB	KAT2A	CBFA2T3	KCTD15	ALDH1L2	MID1IP1	HNRNPK	ADD3	DUSP9	LATS1	MELK	MOCS2	IMPDH1	TRIM6	RBPMS2
EIF4A2 _KD_UP	ATP2B4	BAP18	ARL6IP1	FAM91A1	GPX4	JPT1	VEZT	CCPG1	GBF1	ACSL3	RB1CC1	C2CD2L	ACYP1	ABHD16A	ZFYVE27	MINPP1	ZFP36	ELMOD2	PON2	DLG5	CALR	WDR1	HSDL1	RAB29	KEL	ITPR1	ZDHHC7	GFPT1	TPP1	AAK1	ATL3	RAB6A	APOBEC3G	ABCC4	LCP2	BRWD1	GLA	TM9SF2	P4HA2	SLC12A5	GABPB1	LDLRAP1	PACS1	B3GAT3	DUSP3	CD46	EPS15	TIMM23B	ARHGAP42
[truncated: 266 more columns]
