# Supplementary material for: The splicing factor RBM17 drives leukemic stem cell maintenance by evading nonsense-mediated decay of pro-leukemic factors
Source: Nat Commun. 2022 Jul 4;13:3833. doi: 10.1038/s41467-022-31155-0 (PMC9250932; doi:10.1038/s41467-022-31155-0)
Supplement: Supplementary file 10 — Supplementary Data 8 [file 41467_2022_31155_MOESM10_ESM.xlsx]

## Sheet: Sheet1
Supplementary Data 8: Protein expression changes of 22 translation related factors in K562 cells with and without EIF4A2 knockdown or RBM17 knockdown. Related to Figure 7.
Protein name	FC_shEIF4A2#1/shscramble	FC_shEIF4A2#2/shscramble	Mean_FC_shEIF4A2/shscramble	FDR_shEIF4A2#1/shscramble	FDR_shEIF4A2#2/shscramble	FC_shRBM17#1/shscramble	FC_shRBM17#2/shscramble	Mean_FC_shRBM17/shscramble	FDR_shRBM17#1/shscramble	FDR_shRBM17#2/shscramble
METTL17	0.56767	0.623098	0.595384	0.0138629	0.0111576	0.885766	0.850766	0.868266	0.139403	0.0434395
UTP11	0.698784	0.636861	0.667823	0.0521263	0.0335247	0.894375	0.882379	0.888377	0.088266	0.0358736
FCF1	0.761599	0.602113	0.681856	0.0349115	0.0214427	0.89835	0.869288	0.883819	0.352098	0.159472
UTP14A	0.735036	0.653145	0.694091	0.0140434	0.0136912	0.896322	0.845207	0.870764	0.109653	0.0556153
UTP18	0.748912	0.646902	0.697907	0.0154678	0.0237907	0.881196	0.906282	0.893739	0.123353	0.0511387
BMS1	0.745852	0.65027	0.698061	0.014756	0.0289883	0.915009	0.866232	0.890621	0.0686669	0.0416221
DDX10	0.643172	0.773473	0.708323	0.0139997	0.0131243	0.878002	0.793813	0.835908	0.0544399	0.0333394
FAM207A	0.742186	0.685579	0.713882	0.0148006	0.0136545	0.918456	0.853637	0.886046	0.172628	0.0669246
NOL6	0.776896	0.715157	0.746026	0.0150593	0.0130885	0.918826	0.897329	0.908077	0.11549	0.0633018
MTERF3	0.743136	0.777984	0.76056	0.0154189	0.0209477	0.851897	0.77687	0.814383	0.321948	0.139258
NOB1	0.820702	0.723432	0.772067	0.0249613	0.0112738	0.818477	0.912842	0.86566	0.150471	0.231029
NPM3	0.738158	0.811895	0.775027	0.0163642	0.0284989	0.830193	0.86044	0.845316	0.0686305	0.0521608
DROSHA	0.69703	0.867111	0.78207	0.0178867	0.0429561	0.875576	0.841142	0.858359	0.0615881	0.0274357
NOLC1	0.710819	0.884345	0.797582	0.0660575	0.20781	0.917063	0.720359	0.818711	0.359001	0.0796844
REXO4	0.813688	0.792408	0.803048	0.0419801	0.0375392	0.880052	0.839459	0.859755	0.0391476	0.022613
DDX21	0.791819	0.818356	0.805088	0.0271111	0.027428	0.845126	0.816837	0.830982	0.0748316	0.04367
DHX30	0.741439	0.875862	0.80865	0.016331	0.0299879	0.840047	0.916479	0.878263	0.0616104	0.0708123
RRP1	0.759101	0.86241	0.810756	0.0266219	0.0682746	0.883975	0.802893	0.843434	0.0967349	0.0370034
NSA2	0.742778	0.89754	0.820159	0.0140329	0.0598444	0.89858	0.862135	0.880357	0.2109	0.0880306
RPL26	0.911489	0.735289	0.823389	0.537829	0.145803	0.916637	0.904801	0.910719	0.221263	0.158506
DDX18	0.779272	0.89483	0.837051	0.0180343	0.0465292	0.852899	0.797775	0.825337	0.0996131	0.047049
LAS1L	0.803565	0.893442	0.848503	0.0219532	0.0307844	0.88564	0.734117	0.809878	0.0532031	0.0295871
