# Supplementary material for: The splicing factor RBM17 drives leukemic stem cell maintenance by evading nonsense-mediated decay of pro-leukemic factors
Source: Nat Commun. 2022 Jul 4;13:3833. doi: 10.1038/s41467-022-31155-0 (PMC9250932; doi:10.1038/s41467-022-31155-0)
Supplement: Supplementary file 12 — Source Data files [file 41467_2022_31155_MOESM12_ESM.zip]

Archive with 3 entries (2 files):
- Source Data files.xlsx
- __MACOSX/
- __MACOSX/._Source Data files.xlsx
